# Supplementary material for: Demand structure prediction and adaptation path of rural teachers in western China under population change
Source: PLoS One. 2025 Sep 18;20(9):e0331907. doi: 10.1371/journal.pone.0331907 (PMC12445470; doi:10.1371/journal.pone.0331907)
Supplement: S1 Data — (XLSX) [file pone.0331907.s001.xlsx]

## Sheet: Raw data
Administrative division code	Region	Yangtze River Economic Belt	Longitude	Latitude	Year	Population count sample survey persons	Male population sample survey persons	Female population sample survey persons	Sex ratio female equals 100 sample survey	Total households sample survey households	Family households sample survey households	Collective households sample survey households	Family household population sample survey persons	Family household male population sample survey persons	Family household female population sample survey persons	Collective household population sample survey persons	Collective household male population sample survey persons	Collective household female population sample survey persons	Resident population sample survey persons	Resident male population sample survey persons	Resident female population sample survey persons	Residents with local hukou in place of residence persons	Male residents with local hukou persons	Female residents with local hukou persons	Residents with nonlocal hukou away from registration place over six months persons	Male residents with nonlocal hukou away over six months persons	Female residents with nonlocal hukou away over six months persons	Residents with hukou pending persons	Male residents with hukou pending persons	Female residents with hukou pending persons	Residing in Hong Kong Macao Taiwan or abroad with local hukou persons	Males residing in Hong Kong Macao Taiwan or abroad with local hukou persons	Females residing in Hong Kong Macao Taiwan or abroad with local hukou persons	Population total sample survey persons	Population aged 0 to 14 persons	Population aged 15 to 64 persons	Population aged 65 and above persons	Total dependency ratio percent	Child dependency ratio percent	Old age dependency ratio percent	Population aged 15 and above persons	Males aged 15 and above persons	Females aged 15 and above persons	Never married population aged 15 and above persons	Never married males aged 15 and above persons	Never married females aged 15 and above persons	First marriage currently married population aged 15 and above persons	First marriage currently married males aged 15 and above persons	First marriage currently married females aged 15 and above persons
110000	Beijing	0	116.408	39.904	2021	23185	11835	11351	104.26	9315	8750	564	21256	10527	10729	1929	1308	621	23185	11835	11351	10081	5130	4951	12898	6600	6298	49	30	19	157	75	82	23185	2807	17078	3300	35.8	16.4	19.3	20378	10374	10004	4298	2384	1915
110000	Beijing	0	116.408	39.904	2020
110000	Beijing	0	116.408	39.904	2019	16666	8398	8269	101.56	6408	6073	335	15551	7617	7933	1116	780	335	16666	8398	8269	7898	4076	3822	8594	4243	4351	36	18	18	138	61	77	16666	1737	13020	1909	28	13.3	14.7	14929	7500	7429	3067	1736	1331
110000	Beijing	0	116.408	39.904	2018	17673	8781	8892	98.75	6769	6490	279	16773	8371	8403	900	410	490	17673	8781	8892	8395	4154	4241	9116	4555	4561	26	14	13	135	58	78	17673	1850	13834	1989	27.8	13.4	14.4	15823	7805	8017	3290	1679	1611
110000	Beijing	0	116.408	39.904	2017	17801	9017	8784	102.65	6631	6151	480	16134	8042	8092	1667	975	692	17801	9017	8784	8834	4489	4344	8795	4446	4349	51	27	24	122	55	67	17801	1942	13633	2225	30.6	14.3	16.3	15858	7998	7860	3599	1979	1620
110000	Beijing	0	116.408	39.904	2016	18132	9324	8808	105.85	6793	6372	421	16695	8334	8361	1437	990	447	18132	9324	8808	9455	4880	4575	8541	4373	4168	46	31	15	90	40	50	18132	1973	14031	2129	29.2	14.1	15.2	16160	8275	7885	3434	2038	1396
110000	Beijing	0	116.408	39.904	2015	335775	175460	160315	109.45	126146	110525	15621	281274	139440	141835	54501	36021	18481	335775	175460	160315	152756	77840	74916	180600	96515	84086	963	464	499	1456	641	814	335775	33994	266007	35775	26.2	12.8	13.5	301781	157519	144262	68685	40131	28555
110000	Beijing	0	116.408	39.904	2014	17757	8977	8780	102.24	6827	6220	607	15503	7753	7750	2254	1224	1030	17757	8977	8780	7080	3585	3494	10588	5348	5240	42	22	20	48	22	26	17757	1804	14434	1518	23	12.5	10.5	15953	8005	7946	3879	1999	1880	10967	5599	5368
110000	Beijing	0	116.408	39.904	2013	17454	9047	8407	107.62	6166	5439	727	14170	6988	7182	3284	2059	1225	17454	9047	8407	8139	4349	3790	9206	4644	4562	74	38	36	34	16	18	17454	1732	14225	1498	22.7	12.2	10.5	15722	8149	7574	4704	2734	1970	10076	5062	5014
110000	Beijing	0	116.408	39.904	2012	17266	8851	8415	105.18	6368	5878	490	14874	7328	7546	2393	1523	869	17266	8851	8415	8483	4389	4094	8648	4399	4248	94	45	49	42	18	24	17266	1619	14163	1485	21.9	11.4	10.5	15648	7999	7649	4095	2267	1828	10653	5399	5254
110000	Beijing	0	116.408	39.904	2011	17246	8796	8450	104.09	6678	6166	512	14896	7448	7448	2350	1348	1002	17246	8796	8450	7396	3755	3641	9765	5000	4764	48	24	24	37	16	21	17246	1510	14216	1521	21.3	10.6	10.7	15737	8012	7725	3988	2079	1909	10778	5602	5177
110000	Beijing	0	116.408	39.904	2010
110000	Beijing	0	116.408	39.904	2009	15096	7705	7390	104.27	5897	5444	453	13782	6880	6902	1314	826	488	15096	7705	7390	8167	4128	4039	6868	3542	3326	60	36	24				15096	1497	12075	1524	25	12.4	12.6	13599	6907	6692	3013	1715	1298	9639	4860	4779
110000	Beijing	0	116.408	39.904	2008	14813	7530	7284	103.38	5659	5308	351	13709	6852	6857	1104	677	427	14813	7530	7284	8337	4248	4089				48	27	21				14813	1438	11852	1524	25	12.1	12.9	13375	6767	6608	2855	1605	1249	9562	4817	4745
110000	Beijing	0	116.408	39.904	2007	14554	7243	7311	99.06	5388	4978	410	13216	6560	6656	1338	682	656	14554	7243	7311	8559	4270	4289				72	39	33				14554	1401	11669	1484	24.7	12	12.7	13153	6509	6645	3214	1696	1518	9043	4488	4555
110000	Beijing	0	116.408	39.904	2006	14294	7046	7248	97.21	5309	4981	328	13150	6456	6694	1144	590	555	14294	7046	7248	8828	4341	4486				46	21	25				14294	1426	11263	1605	26.9	12.7	14.3	12868	6315	6554	3063	1601	1463	8830	4367	4463
110000	Beijing	0	116.408	39.904	2005	203582	103122	100461	102.65	73787	69594	4192	188218	93301	94916	15365	9821	5544	203582	103122	100461	127395	64088	63307	75285	38568	36718	843	436	407	58	30	28	203582	20932	160636	22014	26.7	13	13.7	182650	92227	90424	42458	24048	18410	125619	62766	62853
110000	Beijing	0	116.408	39.904	2004	14213	7280	6933	105.01	4750	4593	157	12821	6326	6495	1392	954	438	14213	7280	6933	9902	4998	4904				51	21	31				14213	1415	11217	1581	26.7	12.6	14.1	12798	6542	6256	3076	1726	1351	8675	4434	4241
110000	Beijing	0	116.408	39.904	2003	14070	7242	6827	106.08	4769	4614	156	12664	6190	6473	1406	1052	354	14070	7242	6827	9659	4884	4776				48	24	23				14070	1486	11008	1576	27.8	13.5	14.3	12583	6472	6111	2828	1600	1228	8731	4511	4219
110000	Beijing	0	116.408	39.904	2002	13723	7259	6464	112.29	4391	4288	103	12288	6068	6220	1436	1191	245	13723	7259	6464	9515	4752	4764				56	31	25				13723	1569	10675	1479	28.6	14.7	13.9	12154	6448	5706	2748	1658	1091	8408	4424	3984
120000	Tianjin	0	117.201	39.0842	2021	14541	7457	7083	105.28	5801	5614	187	13719	6907	6812	822	551	271	14541	7457	7083	8926	4505	4420	5574	2931	2643	14	8	5	28	13	15	14541	1929	10296	2315	41.2	18.7	22.5	12611	6445	6166	2294	1308	986
120000	Tianjin	0	117.201	39.0842	2020
120000	Tianjin	0	117.201	39.0842	2019	12095	6675	5419	123.17	4317	4025	292	10664	5413	5252	1430	1263	168	12095	6675	5419	8054	4094	3959	4007	2563	1444	13	6	7	21	12	9	12095	1243	9391	1461	28.8	13.2	15.6	10852	6006	4846	2085	1390	695
120000	Tianjin	0	117.201	39.0842	2018	12794	6863	5931	115.72	4529	4171	358	11278	5678	5599	1517	1185	332	12794	6863	5931	8563	4363	4199	4160	2473	1687	57	18	38	15	9	6	12794	1314	10083	1397	26.9	13	13.9	11480	6161	5319	2151	1260	891
120000	Tianjin	0	117.201	39.0842	2017	12778	6725	6053	111.1	4479	4162	317	11423	5790	5632	1355	934	421	12778	6725	6053	8560	4368	4191	4181	2342	1840	26	9	16	11	5	6	12778	1443	9893	1442	29.2	14.6	14.6	11335	5970	5365	2563	1542	1020
120000	Tianjin	0	117.201	39.0842	2016	13046	6961	6085	114.39	4497	4145	352	11472	5759	5714	1574	1202	371	13046	6961	6085	8877	4475	4402	4149	2477	1671	12	6	6	8	3	6	13046	1421	10142	1482	28.6	14	14.6	11624	6217	5407	2224	1281	943
120000	Tianjin	0	117.201	39.0842	2015	239370	130778	108592	120.43	76920	68037	8883	188974	94440	94533	50396	36338	14059	239370	130778	108592	150928	76116	74813	87774	54297	33477	471	275	195	198	90	107	239370	24253	190476	24641	25.7	12.7	12.9	215117	117901	97216	41678	24373	17305
120000	Tianjin	0	117.201	39.0842	2014	12517	6269	6248	100.34	4705	4572	133	12001	6085	5916	516	184	332	12517	6269	6248	9528	4808	4720	2961	1449	1512	16	7	9	13	6	7	12517	1350	9707	1462	29	13.9	15.1	11170	5543	5624	2216	1145	1070	8019	4029	3989
120000	Tianjin	0	117.201	39.0842	2013	12150	6040	6109	98.87	4515	4406	109	11744	5959	5785	405	81	324	12150	6040	6109	9242	4607	4635	2881	1420	1461	14	7	7	13	7	6	12150	1359	9399	1392	29.3	14.5	14.8	10790	5315	5476	2077	1041	1037	7868	3959	3909
120000	Tianjin	0	117.201	39.0842	2012	11791	5854	5937	98.61	4227	4089	137	11298	5747	5551	493	107	386	11791	5854	5937	8929	4482	4447	2825	1352	1473	26	15	11	12	6	6	11791	1383	9175	1233	28.5	15.1	13.4	10408	5121	5287	2075	1056	1019	7504	3752	3753
120000	Tianjin	0	117.201	39.0842	2011	11577	5754	5822	98.83	4093	3887	206	10627	5308	5319	950	446	503	11577	5754	5822	8557	4201	4356	2970	1532	1438	36	15	22	14	7	7	11577	1233	9213	1131	25.7	13.4	12.3	10344	5101	5243	2446	1214	1232	7098	3586	3511
120000	Tianjin	0	117.201	39.0842	2010
120000	Tianjin	0	117.201	39.0842	2009	10473	5298	5175	102.38	3449	3310	139	9789	4874	4915	684	424	260	10473	5298	5175	9176	4585	4591	1286	708	579	11	5	6				10473	1054	8263	1156	26.8	12.8	14	9419	4738	4681	1980	1061	918	6677	3390	3287
120000	Tianjin	0	117.201	39.0842	2008	10114	4986	5129	97.21	3347	3339	8	10081	4968	5113	33	18	15	10114	4986	5129	9466	4683	4783				5	2	3				10114	1087	7785	1242	29.9	14	16	9028	4418	4610	1645	875	770	6614	3273	3341
120000	Tianjin	0	117.201	39.0842	2007	9896	4956	4940	100.32	3253	3197	56	9602	4785	4817	295	171	123	9896	4956	4940	8542	4253	4289				4	2	2				9896	1123	7699	1074	28.5	14.6	14	8773	4359	4414	1750	937	813	6336	3174	3162
120000	Tianjin	0	117.201	39.0842	2006	9694	4768	4926	96.81	3264	3228	36	9544	4729	4815	150	39	111	9694	4768	4926	8129	3998	4131				22	12	11				9694	1171	7500	1023	29.3	15.6	13.6	8522	4161	4362	1640	837	803	6189	3084	3105
120000	Tianjin	0	117.201	39.0842	2005	138060	69308	68752	100.81	46385	44806	1578	130900	65378	65523	7160	3931	3229	138060	69308	68752	109521	54925	54597	28075	14134	13941	455	244	210	9	5	4	138060	17488	107195	13377	28.8	16.3	12.5	120572	59994	60578	25272	13533	11739	86157	43035	43123
120000	Tianjin	0	117.201	39.0842	2004	9868	4894	4975	98.37	3181	3164	17	9803	4851	4953	65	43	22	9868	4894	4975	8533	4239	4294				29	13	16				9868	1294	7510	1065	31.4	17.2	14.2	8575	4198	4377	1532	820	712	6366	3146	3220
120000	Tianjin	0	117.201	39.0842	2003	9956	4914	5043	97.44	3228	3208	19	9883	4877	5006	73	37	37	9956	4914	5043	8623	4281	4342				34	14	20				9956	1390	7478	1088	33.2	18.6	14.6	8566	4201	4365	1577	839	738	6274	3101	3173
120000	Tianjin	0	117.201	39.0842	2002	9961	4948	5013	98.7	3243	3229	14	9901	4907	4994	60	41	20	9961	4948	5013	8644	4304	4340				30	15	15				9961	1450	7441	1070	33.9	19.5	14.4	8511	4200	4311	1481	807	674	6334	3152	3182
130000	Hebei	0	114.469	38.0371	2021	78885	39240	39645	98.98	27241	26518	723	75368	37569	37798	3517	1670	1847	78885	39240	39645	62167	31435	30731	16537	7699	8839	96	51	45	85	54	30	78885	15162	51954	11769	51.8	29.2	22.7	63723	31270	32453	9884	5572	4313
130000	Hebei	0	114.469	38.0371	2020
130000	Hebei	0	114.469	38.0371	2019	59087	30160	28927	104.26	19000	18924	76	58729	29918	28810	359	242	117	59087	30160	28927	51733	26471	25261	7258	3637	3621	78	36	42	19	16	3	59087	11125	40196	7767	47	27.7	19.3	47963	24166	23797	7011	4297	2714
130000	Hebei	0	114.469	38.0371	2018	61907	31210	30697	101.67	19693	19580	113	61115	31123	29992	792	87	705	61907	31210	30697	54545	27924	26621	7226	3220	4006	123	56	67	13	10	3	61907	11440	42612	7854	45.3	26.9	18.4	50466	25094	25372	7444	4095	3349
130000	Hebei	0	114.469	38.0371	2017	62086	31523	30563	103.14	19221	19092	129	61239	31373	29867	847	150	697	62086	31523	30563	55460	28511	26950	6275	2841	3434	330	159	171	21	12	9	62086	11152	43608	7326	42.4	25.6	16.8	50934	25489	25444	7519	4236	3284
130000	Hebei	0	114.469	38.0371	2016	62750	32082	30668	104.61	19210	19130	80	62372	31900	30472	378	182	196	62750	32082	30668	55837	28693	27144	6352	3102	3250	544	276	268	17	12	6	62750	11584	44321	6845	41.6	26.1	15.4	51166	25832	25334	7397	4459	2938
130000	Hebei	0	114.469	38.0371	2015	1155542	583919	571624	102.15	350041	338842	11199	1096700	554332	542369	58842	29587	29255	1155542	583919	571624	1002236	509558	492678	149875	72519	77357	3047	1555	1492	384	287	97	1155542	210653	827323	117567	39.7	25.5	14.2	944890	470806	474084	150161	83891	66270
130000	Hebei	0	114.469	38.0371	2014	60936	31198	29738	104.91	19013	18917	96	60450	30967	29483	486	231	255	60936	31198	29738	55075	28407	26668	5612	2662	2950	232	116	116	17	13	4	60936	11347	43907	5682	38.8	25.8	12.9	49589	24982	24608	7465	4393	3072	37879	18813	19066
130000	Hebei	0	114.469	38.0371	2013	60517	31069	29449	105.5	19036	18922	114	59922	30752	29170	595	317	278	60517	31069	29449	54572	28175	26397	5621	2741	2880	308	146	162	16	7	9	60517	10772	44198	5547	36.9	24.4	12.6	49745	25174	24571	8091	4744	3346	37632	18752	18880
130000	Hebei	0	114.469	38.0371	2012	60806	31087	29719	104.6	18597	18532	65	60341	30873	29468	465	214	251	60806	31087	29719	55622	28647	26975	4834	2247	2586	343	186	157	7	7		60806	10912	44366	5529	37.1	24.6	12.5	49895	25215	24680	8517	4903	3614	37224	18673	18551
130000	Hebei	0	114.469	38.0371	2011	61861	32083	29778	107.74	18239	18033	206	60087	30421	29666	1774	1661	112	61861	32083	29778	54680	27956	26725	6612	3832	2781	547	279	268	22	17	5	61861	10890	45918	5053	34.7	23.7	11	50971	26109	24862	9546	5802	3744	37462	18763	18699
130000	Hebei	0	114.469	38.0371	2010
130000	Hebei	0	114.469	38.0371	2009	62243	31671	30572	103.6	18881	18850	31	62096	31568	30528	148	104	44	62243	31671	30572	58375	29821	28553	3518	1666	1852	351	184	167				62243	10274	46457	5512	34	22.1	11.9	51969	26120	25849	8575	5043	3532	39139	19397	19743
130000	Hebei	0	114.469	38.0371	2008	62981	32103	30879	103.96	18935	18824	111	62585	31801	30784	397	302	95	62981	32103	30879	59692	30405	29286				150	78	72				62981	10115	47362	5504	33	21.4	11.6	52866	26656	26210	9927	5714	4213	38753	19248	19505
130000	Hebei	0	114.469	38.0371	2007	63501	32330	31171	103.72	19233	19188	45	63385	32272	31113	116	57	58	63501	32330	31171	60310	30849	29461				274	117	157				63501	10639	47235	5626	34.4	22.5	11.9	52862	26507	26355	9955	5702	4253	38765	19147	19618
130000	Hebei	0	114.469	38.0371	2006	63675	32179	31495	102.17	19296	19248	48	63514	32088	31425	161	91	70	63675	32179	31495	60036	30409	29627				257	129	129				63675	10583	47687	5405	33.5	22.2	11.3	53091	26512	26580	10540	5987	4554	38351	18897	19454
130000	Hebei	0	114.469	38.0371	2005	906856	455500	451355	100.92	272829	270892	1937	899339	452019	447320	7517	3482	4035	906856	455500	451355	841012	422905	418107	63485	31554	31930	2336	1026	1310	23	15	8	906856	160282	672457	74117	34.9	23.8	11	746574	369699	376876	150192	83326	66866	539078	264338	274740
130000	Hebei	0	114.469	38.0371	2004	66078	33769	32309	104.52	18933	18913	20	66022	33724	32299	56	46	10	66078	33769	32309	61848	31612	30236				221	123	98				66078	11531	49270	5277	34.1	23.4	10.7	54547	27558	26989	11394	6496	4898	39116	19473	19643
130000	Hebei	0	114.469	38.0371	2003	66569	33965	32604	104.17	19231	19203	28	66421	33870	32551	148	94	53	66569	33965	32604	62672	32010	30661				196	114	81				66569	12778	48760	5031	36.5	26.2	10.3	53791	27172	26620	11679	6608	5071	38424	19057	19367
130000	Hebei	0	114.469	38.0371	2002	66463	33751	32712	103.18	18861	18777	84	66137	33618	32519	326	133	193	66463	33751	32712	62715	31872	30843				179	79	100				66463	14072	47317	5074	40.5	29.7	10.7	52391	26246	26145	10676	5950	4726	38216	18989	19226
140000	Shanxi	0	112.562	37.8735	2021	36863	18828	18035	104.4	13668	13275	393	35142	17867	17275	1721	962	760	36863	18828	18035	26064	13403	12660	10699	5367	5331	82	50	33	19	8	11	36863	5862	25958	5043	42	22.6	19.4	31001	15804	15197	5682	3306	2376
140000	Shanxi	0	112.562	37.8735	2020
140000	Shanxi	0	112.562	37.8735	2019	29012	14672	14339	102.32	9844	9807	37	28885	14608	14277	127	65	62	29012	14672	14339	23448	11926	11522	5461	2695	2766	76	37	39	26	14	13	29012	4459	21363	3190	35.8	20.9	14.9	24553	12379	12173	4332	2599	1733
140000	Shanxi	0	112.562	37.8735	2018	30481	15593	14888	104.73	10121	10035	86	30054	15217	14837	427	376	52	30481	15593	14888	23867	12177	11690	6500	3356	3144	108	57	51	6	2	4	30481	4753	22580	3147	35	21.1	13.9	25728	13081	12647	4797	2915	1882
140000	Shanxi	0	112.562	37.8735	2017	30550	15887	14664	108.34	10210	10104	106	29971	15415	14556	579	472	108	30550	15887	14664	24546	12696	11850	5837	3104	2733	165	83	82	3	3		30550	4767	23037	2746	32.6	20.7	11.9	25783	13368	12415	5315	3264	2051
140000	Shanxi	0	112.562	37.8735	2016	30910	15909	15002	106.04	9835	9768	67	30383	15674	14709	528	235	293	30910	15909	15002	25804	13372	12431	4993	2479	2514	112	56	55	2	1	1	30910	4747	23475	2688	31.7	20.2	11.5	26163	13383	12780	5328	3095	2233
140000	Shanxi	0	112.562	37.8735	2015	569491	295031	274461	107.49	181314	172990	8323	532081	269917	262164	37410	25113	12297	569491	295031	274461	453454	231849	221605	114244	62267	51977	1731	881	850	62	34	28	569491	85703	431465	52324	32	19.9	12.1	483788	249962	233827	103780	63254	40526
140000	Shanxi	0	112.562	37.8735	2014	30107	15298	14809	103.3	9701	9521	180	29114	14982	14132	993	316	677	30107	15298	14809	24307	12611	11696	5663	2614	3049	129	68	61	7	5	2	30107	4468	23071	2566	30.5	19.4	11.1	25636	12970	12666	5668	3097	2571	17950	9059	8891
140000	Shanxi	0	112.562	37.8735	2013	29957	15381	14576	105.52	9903	9757	146	29389	15018	14371	569	363	205	29957	15381	14576	23635	12157	11478	6181	3148	3033	139	74	64	3	2	1	29957	4710	22860	2388	31.1	20.6	10.5	25247	13006	12241	5141	2957	2184	18307	9323	8984
140000	Shanxi	0	112.562	37.8735	2012	30128	15393	14736	104.46	9759	9664	95	29551	15037	14514	577	355	222	30128	15393	14736	24603	12583	12020	5358	2711	2647	165	98	67	2	1	2	30128	4732	22997	2400	31	20.6	10.4	25396	12932	12464	5591	3171	2420	17973	9044	8930
140000	Shanxi	0	112.562	37.8735	2011	30698	15718	14980	104.93	9392	9287	105	29945	15291	14654	752	427	326	30698	15718	14980	25890	13291	12599	4629	2337	2292	174	88	86	4	2	2	30698	4961	23353	2384	31.5	21.2	10.2	25737	13139	12598	5585	3212	2373	18366	9244	9122
140000	Shanxi	0	112.562	37.8735	2010
140000	Shanxi	0	112.562	37.8735	2009	30378	15503	14875	104.22	9292	9226	66	30049	15331	14718	329	172	157	30378	15503	14875	28100	14389	13711	2044	1001	1042	234	112	121				30378	5241	22680	2457	33.9	23.1	10.8	25137	12773	12364	4985	2942	2043	18217	9082	9135
140000	Shanxi	0	112.562	37.8735	2008	30779	15611	15167	102.93	9239	9193	46	30489	15535	14954	289	76	213	30779	15611	15167	28576	14522	14053				163	89	74				30779	5602	22752	2424	35.3	24.6	10.7	25177	12662	12515	5028	2870	2158	18208	9043	9165
140000	Shanxi	0	112.562	37.8735	2007	31069	15829	15240	103.87	9173	9106	67	30601	15594	15007	468	235	233	31069	15829	15240	28691	14655	14036				169	94	74				31069	6068	22733	2268	36.7	26.7	10	25001	12684	12317	4980	2863	2117	18081	9027	9054
140000	Shanxi	0	112.562	37.8735	2006	31182	15766	15416	102.27	9142	9080	62	30851	15674	15177	331	93	239	31182	15766	15416	28314	14414	13899				209	93	116				31182	6264	22741	2178	37.1	27.5	9.6	24918	12508	12410	4948	2787	2161	18093	8983	9110
140000	Shanxi	0	112.562	37.8735	2005	444096	225294	218802	102.97	131264	130427	837	440601	223302	217299	3495	1992	1503	444096	225294	218802	404399	205474	198925	37431	18669	18763	2266	1152	1114	1		1	444096	94573	315280	34244	40.9	30	10.9	349524	175754	173769	63950	37514	26437	257429	127362	130068
140000	Shanxi	0	112.562	37.8735	2004	32352	16604	15748	105.44	8926	8863	63	32127	16475	15652	226	129	96	32352	16604	15748	29572	15244	14329				217	104	112				32352	6852	23218	2282	39.3	29.5	9.8	25501	13049	12451	5322	3187	2135	18328	9136	9192
140000	Shanxi	0	112.562	37.8735	2003	32558	16677	15881	105.01	8854	8832	21	32441	16580	15861	117	97	20	32558	16677	15881	29276	14973	14303				324	166	158				32558	7476	22769	2313	43	32.8	10.2	25082	12755	12327	4681	2804	1877	18392	9190	9203
140000	Shanxi	0	112.562	37.8735	2002	32455	16711	15744	106.14	8954	8917	38	32231	16526	15704	225	185	40	32455	16711	15744	29146	15004	14142				287	134	154				32455	7608	22593	2254	43.7	33.7	10	24847	12756	12091	4928	2982	1946	17856	8966	8890
150000	Inner Mongolia	0	111.766	40.8175	2021	25418	12981	12436	104.38	10002	9783	219	24334	12218	12116	1084	763	321	25418	12981	12436	15067	7746	7322	10303	5207	5096	35	20	15	13	9	4	25418	3489	18411	3518	38.1	19	19.1	21929	11168	10760	3469	2078	1390
150000	Inner Mongolia	0	111.766	40.8175	2020
150000	Inner Mongolia	0	111.766	40.8175	2019	19744	10191	9553	106.68	7510	7272	237	18749	9547	9202	995	644	351	19744	10191	9553	13129	6764	6365	6552	3393	3159	50	27	23	12	7	5	19744	2572	15158	2013	30.3	17	13.3	17171	8832	8339	2940	1711	1229
150000	Inner Mongolia	0	111.766	40.8175	2018	20781	10608	10174	104.26	7908	7852	56	20537	10407	10130	244	200	44	20781	10608	10174	14519	7410	7110	6199	3167	3032	52	25	27	11	7	5	20781	2759	15976	2047	30.1	17.3	12.8	18023	9179	8844	2846	1746	1099
150000	Inner Mongolia	0	111.766	40.8175	2017	20849	10465	10384	100.79	7775	7644	131	20430	10366	10064	419	100	319	20849	10465	10384	14525	7411	7114	6204	2997	3207	114	54	61	5	4	2	20849	2824	15765	2260	32.3	17.9	14.3	18025	9028	8997	2951	1601	1350
150000	Inner Mongolia	0	111.766	40.8175	2016	21136	10675	10461	102.05	7654	7467	187	20376	10431	9945	760	244	516	21136	10675	10461	14779	7614	7165	6286	3025	3261	66	33	34	5	3	2	21136	2705	16436	1995	28.6	16.5	12.1	18431	9303	9128	3415	1799	1615
150000	Inner Mongolia	0	111.766	40.8175	2015	390222	199239	190983	104.32	139371	133437	5934	364021	184857	179164	26201	14382	11819	390222	199239	190983	274080	139971	134109	114930	58678	56252	1130	549	582	81	41	40	390222	51002	301933	37288	29.2	16.9	12.4	339221	172510	166711	63020	34966	28053
150000	Inner Mongolia	0	111.766	40.8175	2014	20671	10533	10138	103.9	7726	7664	62	20513	10453	10060	158	80	78	20671	10533	10138	14611	7525	7086	5976	2964	3013	82	42	39	3	2	1	20671	2803	15940	1929	29.7	17.6	12.1	17869	9069	8801	2875	1687	1188	13185	6657	6528
150000	Inner Mongolia	0	111.766	40.8175	2013	20613	10699	9914	107.91	7521	7420	101	20325	10484	9841	288	215	74	20613	10699	9914	14904	7753	7151	5611	2892	2719	92	48	43	7	5	2	20613	2831	16020	1762	28.7	17.7	11	17782	9223	8560	3075	1874	1201	13217	6720	6497
150000	Inner Mongolia	0	111.766	40.8175	2012	20775	10613	10162	104.44	7389	7176	213	19915	10253	9662	860	360	500	20775	10613	10162	14184	7319	6864	6486	3235	3251	97	54	43	9	5	4	20775	2878	16261	1636	27.8	17.7	10.1	17897	9132	8765	3301	1851	1450	13168	6706	6462
150000	Inner Mongolia	0	111.766	40.8175	2011	21203	10540	10663	98.85	7591	7365	226	20091	10194	9897	1112	346	766	21203	10540	10663	14391	7338	7053	6690	3139	3552	110	58	52	12	6	6	21203	2900	16842	1461	25.9	17.2	8.7	18303	9081	9222	3767	1876	1891	13137	6656	6482
150000	Inner Mongolia	0	111.766	40.8175	2010
150000	Inner Mongolia	0	111.766	40.8175	2009	21499	11012	10487	105.01	7386	7367	19	21438	10977	10462	60	35	25	21499	11012	10487	18880	9700	9181	2548	1276	1272	71	36	34				21499	3059	16621	1818	29.4	18.4	10.9	18440	9394	9045	3116	1854	1262	13780	6913	6866
150000	Inner Mongolia	0	111.766	40.8175	2008	21816	11185	10631	105.21	7344	7324	20	21749	11142	10608	67	43	24	21816	11185	10631	18932	9730	9202				74	39	35				21816	3251	16795	1769	29.9	19.4	10.5	18565	9484	9081	3109	1841	1269	13984	7039	6945
150000	Inner Mongolia	0	111.766	40.8175	2007	22066	11201	10865	103.08	7441	7387	54	21867	11155	10712	199	46	153	22066	11201	10865	19276	9835	9441				101	57	44				22066	3462	16802	1802	31.3	20.6	10.7	18604	9374	9230	3171	1809	1362	13901	6948	6953
150000	Inner Mongolia	0	111.766	40.8175	2006	22180	11310	10870	104.05	7349	7285	64	21905	11206	10699	274	104	170	22180	11310	10870	19461	9997	9464				93	38	56				22180	3598	16853	1728	31.6	21.4	10.3	18581	9409	9172	3266	1875	1390	13804	6923	6881
150000	Inner Mongolia	0	111.766	40.8175	2005	315884	161560	154324	104.69	108157	106792	1365	310952	158140	152812	4932	3420	1512	315884	161560	154324	255807	130741	125066	57961	29780	28180	2105	1031	1074	12	7	4	315884	53884	236945	25056	33.3	22.7	10.6	262000	133393	128607	44045	26679	17367	197268	98619	98649
150000	Inner Mongolia	0	111.766	40.8175	2004	23233	11941	11292	105.74	7393	7337	56	22985	11739	11246	248	202	46	23233	11941	11292	20141	10306	9834				148	83	66				23233	3976	17520	1736	32.6	22.7	9.9	19256	9883	9373	3574	2124	1450	14247	7192	7055
150000	Inner Mongolia	0	111.766	40.8175	2003	23510	12006	11505	104.36	7381	7356	25	23417	11942	11475	93	64	29	23510	12006	11505	20666	10615	10050				201	99	103				23510	4288	17427	1796	34.9	24.6	10.3	19223	9815	9408	3519	2136	1383	14135	7073	7062
150000	Inner Mongolia	0	111.766	40.8175	2002	23586	12128	11458	105.84	7516	7473	43	23434	12020	11414	152	108	44	23586	12128	11458	20441	10549	9893				202	103	99				23586	4597	17306	1683	36.3	26.6	9.7	18989	9727	9262	3357	2016	1340	14130	7085	7045
210000	Liaoning	0	123.429	41.8354	2021	44797	22127	22671	97.6	18620	18309	311	43402	21469	21933	1395	658	737	44797	22127	22671	30567	15282	15285	13960	6693	7268	29	18	11	241	134	107	44797	4825	31549	8424	42	15.3	26.7	39973	19631	20342	6340	3692	2647
210000	Liaoning	0	123.429	41.8354	2020
210000	Liaoning	0	123.429	41.8354	2019	33800	16960	16840	100.71	13297	13205	92	33598	16833	16766	201	127	75	33800	16960	16840	25954	13130	12824	7712	3769	3943	28	14	14	106	47	60	33800	3446	24972	5382	35.4	13.8	21.6	30354	15166	15189	4495	2608	1887
210000	Liaoning	0	123.429	41.8354	2018	35744	17905	17839	100.37	13885	13791	94	35181	17771	17410	563	134	429	35744	17905	17839	28159	14315	13845	7356	3465	3891	32	17	15	196	108	88	35744	3628	26763	5353	33.6	13.6	20	32116	16024	16092	5125	2867	2259
210000	Liaoning	0	123.429	41.8354	2017	35969	17996	17973	100.12	13483	13382	101	35451	17906	17545	518	90	428	35969	17996	17973	29527	15016	14511	6184	2851	3334	82	39	43	176	90	86	35969	3650	27257	5063	32	13.4	18.6	32320	16076	16244	5385	2945	2441
210000	Liaoning	0	123.429	41.8354	2016	36668	18503	18165	101.86	13389	13344	45	36513	18415	18099	155	88	66	36668	18503	18165	31115	15742	15373	5447	2701	2746	53	29	23	53	31	22	36668	3900	27919	4849	31.3	14	17.4	32768	16513	16254	5355	3132	2223
210000	Liaoning	0	123.429	41.8354	2015	680859	341193	339666	100.45	242006	234112	7894	648616	324374	324242	32243	16819	15425	680859	341193	339666	546049	275840	270210	132238	63972	68266	1419	771	648	1154	611	543	680859	72220	521044	87595	30.7	13.9	16.8	608639	303430	305209	107935	61483	46453
210000	Liaoning	0	123.429	41.8354	2014	36236	18363	17873	102.74	13670	13534	136	35618	18016	17602	618	347	271	36236	18363	17873	29323	14987	14336	6751	3301	3450	71	33	38	91	42	49	36236	3719	28111	4407	28.9	13.2	15.7	32518	16410	16106	5854	3448	2405	22966	11472	11494
210000	Liaoning	0	123.429	41.8354	2013	36231	18292	17939	101.97	13106	12706	400	34620	17843	16777	1611	449	1162	36231	18292	17939	28085	14609	13476	8028	3633	4395	63	26	37	55	25	30	36231	3774	28756	3701	26	13.1	12.9	32457	16354	16103	7060	3940	3120	22149	11100	11050
210000	Liaoning	0	123.429	41.8354	2012	36621	18359	18263	100.53	13129	12605	523	33899	16961	16937	2723	1398	1325	36621	18359	18263	27169	13687	13482	9333	4623	4709	77	33	44	43	16	27	36621	3802	29181	3639	25.5	13	12.5	32819	16446	16373	7714	4227	3488	21969	10971	10998
210000	Liaoning	0	123.429	41.8354	2011	37447	18846	18601	101.32	13691	13583	108	37002	18540	18462	445	306	140	37447	18846	18601	29685	15024	14660	7593	3736	3857	98	50	48	72	36	36	37447	4254	29159	4034	28.4	14.6	13.8	33193	16656	16537	5685	3268	2417	23998	12005	11992
210000	Liaoning	0	123.429	41.8354	2010
210000	Liaoning	0	123.429	41.8354	2009	38429	19344	19085	101.36	13398	13334	64	38167	19260	18907	262	84	178	38429	19344	19085	35669	18012	17657	2663	1287	1376	97	45	52				38429	4243	29767	4419	29.1	14.3	14.9	34186	17054	17132	5578	3155	2423	25251	12545	12706
210000	Liaoning	0	123.429	41.8354	2008	38988	19583	19405	100.92	13728	13659	69	38745	19515	19230	243	68	174	38988	19583	19405	35299	17835	17464				99	49	50				38988	4729	29840	4419	30.7	15.9	14.8	34259	17052	17207	5481	3128	2353	25353	12563	12790
210000	Liaoning	0	123.429	41.8354	2007	39317	19778	19539	101.22	13479	13383	96	38923	19563	19361	394	215	179	39317	19778	19539	34906	17638	17268				121	57	63				39317	4984	30152	4181	30.4	16.5	13.9	34334	17168	17165	5698	3299	2400	25191	12496	12694
210000	Liaoning	0	123.429	41.8354	2006	39231	19811	19420	102.02	13261	13165	96	38748	19527	19221	483	285	198	39231	19811	19420	34355	17444	16912				119	69	50				39231	4915	30162	4155	30.1	16.3	13.8	34316	17213	17103	5825	3400	2425	25157	12480	12677
210000	Liaoning	0	123.429	41.8354	2005	558727	280107	278620	100.53	191306	189878	1428	553971	277593	276378	4756	2514	2241	558727	280107	278620	471471	237686	233785	85339	41457	43882	1875	941	934	43	24	19	558727	79560	424584	54583	31.6	18.7	12.9	479167	238190	240977	75060	43118	31942	356012	176046	179966
210000	Liaoning	0	123.429	41.8354	2004	41100	20614	20486	100.62	13133	13078	56	40877	20477	20399	223	136	87	41100	20614	20486	37008	18555	18454				88	45	43				41100	5715	31497	3888	30.5	18.1	12.3	35385	17649	17736	6310	3537	2773	25762	12852	12910
210000	Liaoning	0	123.429	41.8354	2003	41549	20779	20770	100.05	13376	13319	57	41320	20617	20702	229	162	67	41549	20779	20770	36955	18542	18413				150	66	84				41549	6108	31409	4032	32.3	19.5	12.8	35441	17632	17809	6150	3461	2689	25878	12876	13002
210000	Liaoning	0	123.429	41.8354	2002	41608	21004	20604	101.94	13264	13243	21	41544	20964	20580	64	40	24	41608	21004	20604	36606	18524	18082				168	83	86				41608	6530	31708	3370	31.2	20.6	10.6	35077	17605	17472	6217	3534	2682	25694	12832	12863
220000	Jilin	0	125.326	43.8965	2021	25158	12597	12560	100.3	10251	9963	289	24036	11994	12042	1122	603	519	25158	12597	12560	15547	7889	7658	9481	4630	4852	10	4	6	119	75	45	25158	2815	18137	4205	38.7	15.5	23.2	22343	11137	11206	3453	1991	1462
220000	Jilin	0	125.326	43.8965	2020
220000	Jilin	0	125.326	43.8965	2019	20939	10570	10369	101.94	8033	8001	32	20821	10494	10327	118	77	42	20939	10570	10369	14980	7683	7297	5418	2610	2808	22	12	10	519	266	253	20939	2464	15692	2783	33.4	15.7	17.7	18474	9234	9240	2499	1475	1024
220000	Jilin	0	125.326	43.8965	2018	22173	11198	10975	102.03	8334	8305	29	22090	11155	10935	83	43	40	22173	11198	10975	16542	8464	8077	5151	2496	2655	37	14	22	443	223	220	22173	2725	16705	2743	32.7	16.3	16.4	19448	9754	9694	2671	1572	1099
220000	Jilin	0	125.326	43.8965	2017	22424	11346	11078	102.42	8444	8426	18	22374	11317	11056	50	29	22	22424	11346	11078	17485	8933	8551	4747	2308	2440	56	26	30	136	79	57	22424	2790	16900	2735	32.7	16.5	16.2	19634	9859	9775	2665	1567	1097
220000	Jilin	0	125.326	43.8965	2016	22945	11665	11280	103.41	8038	8016	22	22881	11632	11249	64	33	31	22945	11665	11280	18604	9559	9045	4173	2021	2152	30	13	18	138	72	66	22945	2903	17552	2490	30.7	16.5	14.2	20043	10116	9927	2940	1712	1228
220000	Jilin	0	125.326	43.8965	2015	428511	216398	212112	102.02	144359	141275	3084	412951	207928	205023	15560	8470	7090	428511	216398	212112	344540	175787	168753	81553	39339	42214	622	308	314	1796	964	832	428511	51351	330390	46769	29.7	15.5	14.2	377159	189456	187704	60802	34868	25934
220000	Jilin	0	125.326	43.8965	2014	22715	11561	11154	103.65	8325	8313	12	22647	11527	11120	68	34	34	22715	11561	11154	19037	9808	9229	3407	1612	1795	47	25	22	223	115	108	22715	2775	17629	2310	28.8	15.7	13.1	19939	10117	9822	2892	1719	1173	14622	7345	7277
220000	Jilin	0	125.326	43.8965	2013	22707	11696	11010	106.23	8206	8185	21	22639	11650	10990	67	47	20	22707	11696	11010	19086	9933	9153	3352	1624	1727	51	27	24	218	112	106	22707	2669	17844	2193	27.3	15	12.3	20038	10293	9744	3096	1863	1234	14817	7493	7324
220000	Jilin	0	125.326	43.8965	2012	22949	11670	11279	103.47	7955	7794	161	22438	11416	11022	511	254	257	22949	11670	11279	18600	9553	9047	4134	2009	2125	58	30	27	158	78	79	22949	2810	18363	1776	25	15.3	9.7	20139	10194	9945	4090	2323	1767	14295	7128	7167
220000	Jilin	0	125.326	43.8965	2011	23490	12002	11488	104.48	8059	7996	63	23231	11857	11375	259	146	113	23490	12002	11488	19104	9855	9249	4153	2034	2119	89	45	44	144	68	75	23490	2989	18458	2044	27.3	16.2	11.1	20501	10402	10099	3353	1945	1408	15034	7511	7523
220000	Jilin	0	125.326	43.8965	2010
220000	Jilin	0	125.326	43.8965	2009	24349	12465	11884	104.89	7895	7883	12	24296	12420	11877	52	46	7	24349	12465	11884	22932	11770	11162	1365	666	699	52	29	23				24349	2963	19222	2164	26.7	15.4	11.3	21386	10902	10484	3386	2034	1352	15985	8007	7978
220000	Jilin	0	125.326	43.8965	2008	24764	12527	12237	102.37	8170	8158	12	24720	12509	12211	44	18	26	24764	12527	12237	23010	11693	11317				43	25	18				24764	3029	19475	2260	27.2	15.6	11.6	21735	10946	10790	3694	2128	1566	15850	7909	7940
220000	Jilin	0	125.326	43.8965	2007	25067	12697	12370	102.64	8218	8191	27	24936	12599	12337	131	98	33	25067	12697	12370	23158	11754	11404				57	27	29				25067	3286	19573	2208	28.1	16.8	11.3	21781	10984	10797	3626	2105	1520	16049	7997	8052
220000	Jilin	0	125.326	43.8965	2006	25243	12772	12471	102.42	8204	8168	36	25010	12679	12332	233	93	139	25243	12772	12471	22606	11482	11123				79	41	38				25243	3312	19846	2084	27.2	16.7	10.5	21931	11019	10912	3854	2192	1663	15894	7919	7975
220000	Jilin	0	125.326	43.8965	2005	359512	182545	176968	103.15	114033	113403	631	356480	180823	175657	3032	1722	1310	359512	182545	176968	324453	165421	159032	34466	16827	17639	559	278	282	35	20	15	359512	52084	279851	27577	28.5	18.6	9.9	307428	155105	152323	54665	31559	23105	224734	111905	112829
220000	Jilin	0	125.326	43.8965	2004	26397	13226	13170	100.43	8076	7998	79	25942	13173	12770	454	54	401	26397	13226	13170	25162	12638	12524				34	14	20				26397	3667	20762	1968	27.1	17.7	9.5	22730	11290	11440	4737	2448	2289	16153	8074	8079
220000	Jilin	0	125.326	43.8965	2003	26684	13387	13297	100.67	8113	8070	43	26392	13374	13018	292	13	279	26684	13387	13297	25088	12636	12452				26	11	15				26684	4067	20736	1881	28.7	19.6	9.1	22617	11259	11358	4628	2423	2205	16159	8066	8094
220000	Jilin	0	125.326	43.8965	2002	26693	13457	13236	101.67	8079	8045	34	26487	13434	13053	206	23	183	26693	13457	13236	25056	12664	12392				56	28	28				26693	4344	20564	1785	29.8	21.1	8.7	22350	11174	11176	4450	2390	2059	16051	7996	8055
230000	Heilongjiang	0	126.662	45.7423	2021	33098	16584	16514	100.42	13964	13662	302	31632	15817	15815	1466	767	699	33098	16584	16514	23638	11984	11654	9359	4547	4812	20	8	13	81	46	36	33098	3236	24309	5553	36.2	13.3	22.8	29862	14912	14949	4654	2677	1977
230000	Heilongjiang	0	126.662	45.7423	2020
230000	Heilongjiang	0	126.662	45.7423	2019	29177	14788	14389	102.77	11787	11768	19	29045	14710	14336	132	78	54	29177	14788	14389	24928	12711	12217	4150	2013	2137	28	14	14	71	50	21	29177	2910	22247	4020	31.2	13.1	18.1	26267	13256	13011	3737	2189	1548
230000	Heilongjiang	0	126.662	45.7423	2018	30946	15697	15249	102.93	11926	11910	16	30862	15636	15225	85	60	24	30946	15697	15249	26170	13370	12801	4674	2272	2402	37	16	21	64	39	25	30946	3267	23899	3780	29.5	13.7	15.8	27679	13984	13695	4099	2403	1695
230000	Heilongjiang	0	126.662	45.7423	2017	31251	15919	15332	103.83	11924	11872	52	31020	15878	15142	232	42	190	31251	15919	15332	26338	13550	12788	4703	2262	2441	172	88	84	38	19	20	31251	3108	24350	3793	28.3	12.8	15.6	28144	14256	13888	4258	2476	1782
230000	Heilongjiang	0	126.662	45.7423	2016	31874	16104	15770	102.11	11521	11460	61	31496	16026	15470	378	78	300	31874	16104	15770	28037	14289	13748	3749	1767	1983	63	33	29	25	15	10	31874	3204	24865	3805	28.2	12.9	15.3	28670	14444	14226	4791	2688	2104
230000	Heilongjiang	0	126.662	45.7423	2015	592705	298696	294010	101.59	208837	204569	4267	570332	288310	282023	22373	10386	11987	592705	298696	294010	513916	262252	251664	75798	34874	40924	1624	847	777	1368	723	645	592705	62674	465792	64239	27.3	13.5	13.8	530031	265814	264217	92174	50967	41207
230000	Heilongjiang	0	126.662	45.7423	2014	31632	15829	15803	100.16	11713	11621	92	31033	15799	15234	599	30	569	31632	15829	15803	25867	13192	12675	5671	2583	3088	57	29	28	37	25	12	31632	3665	24996	2971	26.6	14.7	11.9	27968	13934	14033	4613	2386	2227	20249	10155	10093
230000	Heilongjiang	0	126.662	45.7423	2013	31651	16055	15596	102.94	11554	11535	19	31581	16025	15556	70	29	40	31651	16055	15596	26678	13634	13044	4889	2376	2512	58	25	33	26	20	6	31651	3792	25029	2830	26.5	15.2	11.3	27859	14091	13768	4350	2489	1861	20509	10305	10205
230000	Heilongjiang	0	126.662	45.7423	2012	31990	16283	15707	103.66	11558	11541	17	31917	16247	15669	73	35	38	31990	16283	15707	27536	14128	13408	4311	2088	2223	82	32	51	61	35	26	31990	3878	25285	2827	26.5	15.3	11.2	28112	14234	13878	4317	2512	1804	20713	10377	10336
230000	Heilongjiang	0	126.662	45.7423	2011	32757	16483	16273	101.29	11535	11439	96	32181	16371	15810	575	112	464	32757	16483	16273	27678	14177	13501	4861	2199	2662	141	66	75	77	41	36	32757	3845	26293	2618	24.6	14.6	10	28912	14474	14437	5002	2734	2267	20908	10458	10450
230000	Heilongjiang	0	126.662	45.7423	2010
230000	Heilongjiang	0	126.662	45.7423	2009	34065	17310	16755	103.31	11815	11777	38	33952	17272	16681	113	38	75	34065	17310	16755	30813	15723	15089	3177	1541	1636	76	45	30				34065	4202	26913	2951	26.6	15.6	11	29864	15076	14788	4436	2600	1837	22348	11172	11176
230000	Heilongjiang	0	126.662	45.7423	2008	34688	17540	17149	102.28	12202	12174	28	34593	17458	17135	96	82	14	34688	17540	17149	31283	15877	15405				68	39	29				34688	4408	27116	3163	27.9	16.3	11.7	30280	15236	15044	4456	2609	1847	22769	11339	11430
230000	Heilongjiang	0	126.662	45.7423	2007	35193	17781	17412	102.12	12038	12014	24	35108	17708	17400	85	73	12	35193	17781	17412	31488	15941	15547				99	54	45				35193	4630	27417	3147	28.4	16.9	11.5	30563	15366	15197	4650	2729	1920	22849	11374	11474
230000	Heilongjiang	0	126.662	45.7423	2006	35504	18034	17470	103.23	11855	11797	58	35266	17895	17372	237	140	98	35504	18034	17470	31526	16078	15448				126	71	55				35504	4972	27667	2864	28.3	18	10.4	30532	15380	15152	4863	2839	2024	22655	11296	11359
230000	Heilongjiang	0	126.662	45.7423	2005	505647	255867	249780	102.44	169716	169177	540	503286	254337	248949	2361	1530	831	505647	255867	249780	456208	231467	224742	48062	23682	24380	1339	694	645	39	25	14	505647	74876	392334	38437	28.9	19.1	9.8	430771	216958	213813	67892	39886	28007	321690	159928	161761
230000	Heilongjiang	0	126.662	45.7423	2004	37241	18908	18332	103.14	11850	11829	21	37199	18891	18308	41	17	25	37241	18908	18332	34760	17688	17072				130	67	63				37241	5413	29297	2531	27.1	18.5	8.6	31828	16057	15770	5899	3340	2559	23192	11566	11626
230000	Heilongjiang	0	126.662	45.7423	2003	37693	19172	18521	103.52	12010	11985	25	37601	19118	18484	92	54	37	37693	19172	18521	34693	17634	17059				221	121	99				37693	5971	29217	2505	29	20.4	8.6	31722	16004	15718	5823	3380	2442	23083	11505	11578
230000	Heilongjiang	0	126.662	45.7423	2002	37806	19367	18439	105.04	11696	11637	59	37419	19149	18270	387	218	169	37806	19367	18439	35358	18107	17251				96	39	57				37806	6426	28976	2404	30.5	22.2	8.3	31380	15976	15404	5984	3463	2521	22763	11377	11387
310000	Shanghai	1	121.474	31.2304	2021	26365	13674	12691	107.75	10904	10359	544	24600	12557	12043	1765	1118	648	26365	13674	12691	11206	5670	5536	14967	7907	7060	42	19	23	150	79	72	26365	2589	19177	4600	37.5	13.5	24	23776	12321	11455	4732	2750	1982
310000	Shanghai	1	121.474	31.2304	2020
310000	Shanghai	1	121.474	31.2304	2019	18785	9748	9038	107.86	7832	7536	296	17924	9159	8765	861	588	273	18785	9748	9038	8472	4244	4228	10154	5431	4723	34	15	19	125	57	68	18785	1885	13845	3055	35.7	13.6	22.1	16900	8752	8149	2851	1586	1265
310000	Shanghai	1	121.474	31.2304	2018	19877	10256	9621	106.61	8139	7971	169	19368	9922	9446	509	334	174	19877	10256	9621	9287	4666	4621	10398	5499	4899	36	18	19	156	74	82	19877	1955	14950	2972	33	13.1	19.9	17922	9166	8756	3021	1703	1318
310000	Shanghai	1	121.474	31.2304	2017	19826	10085	9740	103.54	7906	7729	177	19269	9718	9551	557	367	189	19826	10085	9740	9116	4578	4538	10465	5387	5078	76	39	37	168	81	87	19826	1972	15026	2827	31.9	13.1	18.8	17854	9031	8823	3102	1767	1335
310000	Shanghai	1	121.474	31.2304	2016	20188	10382	9806	105.87	8127	7801	325	19303	9799	9505	885	583	302	20188	10382	9806	8873	4487	4386	11110	5799	5310	45	21	24	161	74	87	20188	1953	15618	2617	29.3	12.5	16.8	18236	9347	8889	3103	1761	1343
310000	Shanghai	1	121.474	31.2304	2015	373956	194485	179471	108.37	148332	136119	12213	335047	168645	166402	38909	25840	13069	373956	194485	179471	162549	80782	81767	208345	112335	96010	818	396	422	2244	971	1273	373956	34935	291086	47936	28.5	12	16.5	339022	175949	163073	57729	33725	24004
310000	Shanghai	1	121.474	31.2304	2014	20019	10334	9685	106.7	8496	8104	392	18971	9732	9239	1048	602	446	20019	10334	9685	7518	3742	3776	12386	6532	5853	52	31	21	64	29	35	20019	2024	16057	1938	24.7	12.6	12.1	17995	9233	8763	3415	2008	1407	13263	6762	6501
310000	Shanghai	1	121.474	31.2304	2013	19932	10268	9664	106.24	8377	7965	412	18725	9557	9167	1207	710	497	19932	10268	9664	7839	3891	3948	11986	6318	5668	30	20	10	76	38	37	19932	1866	15945	2121	25	11.7	13.3	18065	9264	8801	3456	1944	1512	13213	6818	6395
310000	Shanghai	1	121.474	31.2304	2012	19862	10349	9513	108.78	8220	7692	528	18108	9181	8927	1754	1168	587	19862	10349	9513	7218	3627	3591	12498	6649	5849	57	31	27	88	42	46	19862	1681	16391	1790	21.2	10.3	10.9	18181	9443	8738	3870	2203	1668	13150	6817	6333
310000	Shanghai	1	121.474	31.2304	2011	20056	10644	9412	113.09	8294	7564	730	17631	9043	8587	2425	1601	825	20056	10644	9412	6996	3508	3488	12917	7066	5851	60	34	26	82	36	46	20056	1662	16816	1579	19.3	9.9	9.4	18394	9727	8667	4263	2527	1736	12983	6785	6198
310000	Shanghai	1	121.474	31.2304	2010
310000	Shanghai	1	121.474	31.2304	2009	16814	8363	8452	98.95	6475	6288	187	16272	8057	8215	542	306	237	16814	8363	8452	11860	5918	5943	4934	2434	2500	20	11	9				16814	1271	13176	2368	27.6	9.6	18	15544	7674	7869	2863	1567	1295	11225	5599	5627
310000	Shanghai	1	121.474	31.2304	2008	16854	8435	8420	100.18	6416	6171	245	16128	8021	8107	727	414	313	16854	8435	8420	11372	5745	5627				33	17	16				16854	1332	13324	2198	26.5	10	16.5	15522	7705	7817	3123	1735	1388	10941	5457	5484
310000	Shanghai	1	121.474	31.2304	2007	16708	8325	8384	99.29	6281	6112	169	16178	8009	8169	530	315	215	16708	8325	8384	11651	5861	5790				43	22	21				16708	1331	12997	2381	28.6	10.2	18.3	15378	7611	7767	2991	1661	1330	10913	5441	5472
310000	Shanghai	1	121.474	31.2304	2006	16525	8209	8316	98.71	6193	5982	211	15847	7836	8011	678	373	305	16525	8209	8316	11222	5639	5584				31	16	15				16525	1338	12805	2382	29.1	10.5	18.6	15187	7500	7687	3001	1662	1339	10692	5336	5356
310000	Shanghai	1	121.474	31.2304	2005	235351	118419	116932	101.27	87861	83106	4756	220576	109480	111096	14775	8939	5836	235351	118419	116932	141227	70431	70796	93546	47711	45836	549	264	285	29	13	16	235351	21182	186010	28159	26.5	11.4	15.1	214169	107344	106825	45843	25561	20283	150506	75581	74925
310000	Shanghai	1	121.474	31.2304	2004	16702	8208	8495	96.62	5844	5805	39	16595	8149	8446	107	59	48	16702	8208	8495	14000	6964	7036				82	37	46				16702	1469	12661	2572	31.9	11.6	20.3	15233	7469	7764	2769	1564	1205	10974	5433	5540
310000	Shanghai	1	121.474	31.2304	2003	16061	8024	8038	99.82	5702	5669	33	15954	7944	8010	107	79	28	16061	8024	8038	14300	7212	7088				54	27	27				16061	1415	12017	2630	33.7	11.8	21.9	14646	7304	7342	2929	1741	1188	10184	5044	5140
310000	Shanghai	1	121.474	31.2304	2002	16012	7873	8139	96.73	5495	5328	167	15392	7649	7742	620	223	397	16012	7873	8139	12551	6141	6411				96	61	35				16012	1716	12144	2152	31.9	14.1	17.7	14296	7000	7297	2816	1511	1305	10099	5015	5084
320000	Jiangsu	1	118.763	32.0617	2021	90085	45718	44367	103.05	32381	31028	1352	84806	42623	42182	5279	3094	2185	90085	45718	44367	60480	30269	30211	29254	15247	14008	160	79	81	191	123	67	90085	13228	61503	15354	46.5	21.5	25	76857	38690	38167	12218	7307	4911
320000	Jiangsu	1	118.763	32.0617	2020
320000	Jiangsu	1	118.763	32.0617	2019	62652	31847	30805	103.38	21040	20478	562	60762	30712	30049	1890	1134	756	62652	31847	30805	47382	23705	23677	14983	7988	6995	171	85	86	116	69	47	62652	8638	44567	9447	40.6	19.4	21.2	54014	27195	26819	8246	4937	3310
320000	Jiangsu	1	118.763	32.0617	2018	65996	33555	32441	103.43	21450	20769	681	63116	31895	31222	2879	1660	1220	65996	33555	32441	50681	25393	25287	15025	8004	7021	171	90	82	119	68	51	65996	9061	47499	9435	38.9	19.1	19.9	56934	28679	28255	8647	4836	3810
320000	Jiangsu	1	118.763	32.0617	2017	66100	33542	32558	103.02	21275	20575	699	63536	32217	31319	2564	1325	1239	66100	33542	32558	51463	25862	25601	14090	7373	6717	376	190	186	172	117	55	66100	8889	48002	9210	37.7	18.5	19.2	57211	28766	28446	8558	4844	3714
320000	Jiangsu	1	118.763	32.0617	2016	66998	33738	33260	101.44	20935	20355	580	64769	32742	32027	2229	997	1233	66998	33738	33260	53868	27174	26694	12858	6405	6452	184	99	85	88	61	27	66998	9199	48750	9048	37.4	18.9	18.6	57799	28713	29085	9063	5070	3993
320000	Jiangsu	1	118.763	32.0617	2015	1238192	628275	609917	103.01	391135	363675	27460	1123787	558260	565527	114405	70015	44390	1238192	628275	609917	931448	462056	469392	301568	163289	138279	3369	1741	1629	1807	1190	617	1238192	167898	913159	157135	35.6	18.4	17.2	1070294	537019	533275	177235	104304	72931
320000	Jiangsu	1	118.763	32.0617	2014	65692	33116	32576	101.66	22121	21476	645	63502	31975	31527	2190	1141	1049	65692	33116	32576	50874	25604	25270	14372	7239	7133	282	160	122	164	113	52	65692	9041	48726	7925	34.8	18.6	16.3	56650	28136	28516	9484	5590	3894	42125	20703	21423
320000	Jiangsu	1	118.763	32.0617	2013	65526	32754	32772	99.94	22008	21350	658	62891	31402	31488	2635	1351	1284	65526	32754	32772	53232	26527	26705	11806	5965	5841	360	189	172	127	73	54	65526	8733	48762	8030	34.4	17.9	16.5	56793	27932	28861	9757	5427	4330	41962	20617	21345
320000	Jiangsu	1	118.763	32.0617	2012	66083	32859	33225	98.9	21659	20970	690	62302	31053	31249	3782	1806	1976	66083	32859	33225	52206	25933	26273	13299	6608	6690	465	249	216	114	68	45	66083	8701	49786	7597	32.7	17.5	15.3	57383	27979	29403	10599	5642	4957	42185	20694	21491
320000	Jiangsu	1	118.763	32.0617	2011	67485	33888	33597	100.86	22592	21717	875	63464	31824	31640	4021	2064	1957	67485	33888	33597	50927	25324	25603	15811	8125	7686	588	318	270	160	121	39	67485	8765	51421	7300	31.2	17.1	14.2	58720	28967	29753	11095	5952	5143	42913	21384	21528
320000	Jiangsu	1	118.763	32.0617	2010
320000	Jiangsu	1	118.763	32.0617	2009	68371	33718	34653	97.3	22850	22485	365	66981	32826	34155	1390	892	498	68371	33718	34653	60236	29555	30681	7692	3914	3778	442	249	194				68371	9357	50788	8225	34.6	18.4	16.2	59013	28572	30442	9188	5336	3852	44440	21323	23117
320000	Jiangsu	1	118.763	32.0617	2008	69168	33709	35459	95.07	22728	22173	555	66853	32679	34174	2315	1030	1285	69168	33709	35459	61187	29897	31290				342	195	147				69168	9515	51535	8118	34.2	18.5	15.8	59653	28266	31387	10340	5629	4712	43704	20709	22995
320000	Jiangsu	1	118.763	32.0617	2007	69503	33967	35536	95.59	23043	22575	468	67397	33007	34389	2106	960	1146	69503	33967	35536	61976	30388	31588				323	157	166				69503	9911	51841	7751	34.1	19.1	15	59592	28460	31131	10206	5685	4520	44032	20957	23076
320000	Jiangsu	1	118.763	32.0617	2006	69474	33832	35642	94.92	23070	22826	244	68439	33254	35185	1035	579	457	69474	33832	35642	62813	30528	32285				317	167	149				69474	10400	51392	7683	35.2	20.2	15	59074	28009	31065	9397	5195	4202	44480	21094	23386
320000	Jiangsu	1	118.763	32.0617	2005	989454	485494	503960	96.34	337537	329566	7971	958550	469534	489016	30903	15960	14944	989454	485494	503960	838581	410231	428350	144242	71882	72360	6477	3277	3200	154	104	50	989454	153721	728207	107525	35.9	21.1	14.8	835732	401541	434191	132857	74717	58140	628557	301591	326966
320000	Jiangsu	1	118.763	32.0617	2004	72295	35881	36415	98.53	22941	22752	189	71627	35503	36124	669	378	291	72295	35881	36415	64942	32173	32769				585	280	305				72295	11803	52739	7753	37.1	22.4	14.7	60493	29353	31139	9071	5232	3839	45761	22178	23584
320000	Jiangsu	1	118.763	32.0617	2003	72967	36113	36854	97.99	22908	22685	223	72210	35594	36616	757	520	238	72967	36113	36854	66048	32713	33335				408	195	213				72967	12418	52271	8278	39.6	23.8	15.8	60549	29480	31069	8597	5041	3556	46169	22444	23725
320000	Jiangsu	1	118.763	32.0617	2002	72966	36538	36428	100.3	23122	22891	231	72155	36045	36109	812	493	319	72966	36538	36428	64702	32286	32416				511	260	251				72966	13715	52037	7215	40.2	26.4	13.9	59252	29232	30020	8444	5053	3391	45625	22446	23179
330000	Zhejiang	1	120.153	30.2674	2021	69273	36198	33074	109.45	27164	25997	1167	65197	33647	31550	4075	2551	1524	69273	36198	33074	39729	19953	19777	28708	15771	12937	430	288	143	405	186	218	69273	9177	50281	9815	37.8	18.3	19.5	60096	31332	28764	10683	6601	4082
330000	Zhejiang	1	120.153	30.2674	2020
330000	Zhejiang	1	120.153	30.2674	2019	45420	23546	21874	107.64	17651	17296	354	44112	22734	21377	1308	811	496	45420	23546	21874	28446	14338	14108	16481	8938	7543	141	80	61	352	190	162	45420	5930	33116	6374	37.2	17.9	19.3	39490	20328	19162	6499	4002	2497
330000	Zhejiang	1	120.153	30.2674	2018	47034	24418	22616	107.97	18096	17728	368	45813	23645	22168	1221	773	448	47034	24418	22616	29987	15100	14887	16552	9058	7494	193	108	85	301	151	150	47034	6441	34485	6108	36.4	18.7	17.7	40593	20899	19693	6345	3880	2465
330000	Zhejiang	1	120.153	30.2674	2017	46573	24550	22023	111.48	17686	17238	448	45157	23464	21693	1416	1086	330	46573	24550	22023	31407	15939	15467	14741	8389	6352	245	129	116	180	92	88	46573	5669	35092	5812	32.7	16.2	16.6	40904	21510	19394	6881	4487	2394
330000	Zhejiang	1	120.153	30.2674	2016	46831	24377	22454	108.56	17378	16889	489	45228	23147	22081	1603	1230	373	46831	24377	22454	32066	16216	15849	14502	8032	6470	157	81	76	106	48	58	46831	6063	35319	5449	32.6	17.2	15.4	40768	21118	19650	6981	4361	2620
330000	Zhejiang	1	120.153	30.2674	2015	859773	445155	414618	107.37	311630	289309	22321	779528	395346	384182	80245	49809	30436	859773	445155	414618	553502	277305	276197	298662	163908	134754	3381	1743	1638	4227	2198	2029	859773	111031	651886	96855	31.9	17	14.9	748742	385894	362848	130664	81014	49650
330000	Zhejiang	1	120.153	30.2674	2014	45456	23808	21648	109.98	17260	16291	969	41393	21225	20168	4063	2583	1480	45456	23808	21648	27282	13799	13483	17815	9819	7996	158	79	79	202	111	91	45456	5467	35615	4374	27.6	15.4	12.3	39989	20970	19019	8358	5207	3151	28579	14608	13971
330000	Zhejiang	1	120.153	30.2674	2013	45376	23512	21864	107.54	17034	15657	1377	39733	20361	19372	5643	3152	2492	45376	23512	21864	26392	13378	13014	18300	9773	8527	219	111	108	464	250	215	45376	5417	35785	4174	26.8	15.1	11.7	39959	20665	19294	10003	5876	4127	27112	13770	13341
330000	Zhejiang	1	120.153	30.2674	2012	45700	23361	22338	104.58	16706	15417	1290	41250	21173	20077	4450	2188	2262	45700	23361	22338	27473	13606	13867	17548	9398	8150	265	145	120	414	213	201	45700	5638	36063	3998	26.7	15.6	11.1	40062	20367	19694	9091	4900	4191	28141	14443	13698
330000	Zhejiang	1	120.153	30.2674	2011	46674	22833	23842	95.77	17425	16306	1119	42178	21434	20744	4496	1399	3097	46674	22833	23842	27804	13881	13923	18307	8672	9635	312	148	164	252	132	120	46674	5885	36790	3999	26.9	16	10.9	40789	19801	20988	8588	3908	4680	29284	14839	14445
330000	Zhejiang	1	120.153	30.2674	2010
330000	Zhejiang	1	120.153	30.2674	2009	45472	22954	22519	101.93	16205	15783	422	44122	22151	21972	1350	803	547	45472	22954	22519	37700	18981	18719	7438	3806	3632	334	166	168				45472	6298	34139	5035	33.2	18.5	14.8	39175	19636	19539	6868	4026	2841	28882	14406	14476
330000	Zhejiang	1	120.153	30.2674	2008	45900	23358	22543	103.62	16168	15659	509	44035	22208	21827	1865	1149	716	45900	23358	22543	37722	19094	18627				243	115	128				45900	6435	34576	4889	32.8	18.6	14.1	39465	19964	19501	6935	4209	2726	29091	14539	14552
330000	Zhejiang	1	120.153	30.2674	2007	45844	23447	22397	104.68	16015	15528	487	44173	22354	21820	1671	1093	578	45844	23447	22397	37840	19270	18569				243	131	112				45844	6721	34249	4874	33.9	19.6	14.2	39123	19823	19300	6743	4136	2607	28947	14484	14463
330000	Zhejiang	1	120.153	30.2674	2006	45523	22972	22551	101.87	15929	15511	418	44092	22298	21793	1431	674	758	45523	22972	22551	37827	19024	18804				255	126	128				45523	6826	34128	4569	33.4	20	13.4	38697	19269	19428	6696	3805	2891	28884	14396	14488
330000	Zhejiang	1	120.153	30.2674	2005	648340	328876	319465	102.95	235033	226688	8345	619804	311824	307980	28537	17052	11485	648340	328876	319465	500993	251836	249157	142667	74669	67998	4626	2339	2287	54	30	23	648340	103086	476673	68581	36	21.6	14.4	545255	274090	271165	94861	56991	37871	403170	201100	202069
330000	Zhejiang	1	120.153	30.2674	2004	45682	23141	22541	102.67	15242	14924	317	44339	22441	21898	1343	700	642	45682	23141	22541	37780	19209	18570				354	175	179				45682	7131	34082	4469	34	20.9	13.1	38551	19389	19162	6613	3913	2699	28732	14329	14402
330000	Zhejiang	1	120.153	30.2674	2003	45934	23239	22695	102.4	15662	15374	288	44948	22680	22268	986	559	426	45934	23239	22695	38440	19523	18916				221	102	119				45934	7400	33254	5280	38.1	22.3	15.9	38534	19292	19242	6185	3656	2529	28874	14419	14455
330000	Zhejiang	1	120.153	30.2674	2002	45769	23210	22559	102.89	15462	15145	317	44446	22460	21986	1323	750	573	45769	23210	22559	38464	19578	18886				277	130	147				45769	7520	33144	5104	38.1	22.7	15.4	38248	19161	19088	6179	3666	2513	28624	14298	14325
340000	Anhui	1	117.285	31.8612	2021	64744	33061	31684	104.35	23798	23083	715	61535	31454	30081	3209	1607	1602	64744	33061	31684	45833	23695	22138	18684	9240	9444	148	75	73	79	50	29	64744	12074	42673	9997	51.7	28.3	23.4	52670	26569	26101	9277	5626	3651
340000	Anhui	1	117.285	31.8612	2020
340000	Anhui	1	117.285	31.8612	2019	49562	25042	24519	102.13	16925	16782	143	48934	24554	24380	628	488	139	49562	25042	24519	40839	20603	20236	8531	4340	4191	167	88	79	25	12	13	49562	9242	33397	6923	48.4	27.7	20.7	40320	20014	20305	6565	4089	2477
340000	Anhui	1	117.285	31.8612	2018	51812	26667	25145	106.06	16479	16243	236	50570	25596	24974	1241	1071	171	51812	26667	25145	43297	22141	21156	8242	4389	3853	254	128	127	19	10	9	51812	9631	35341	6840	46.6	27.3	19.4	42181	21424	20757	7600	4922	2678
340000	Anhui	1	117.285	31.8612	2017	51658	26449	25209	104.92	16213	16110	103	51204	26087	25118	454	363	91	51658	26449	25209	44314	22720	21594	6796	3446	3350	525	269	256	23	14	9	51658	9867	35079	6713	47.3	28.1	19.1	41792	21005	20786	6826	4244	2582
340000	Anhui	1	117.285	31.8612	2016	52056	26727	25329	105.52	15687	15635	52	51868	26628	25240	188	99	88	52056	26727	25329	46350	23932	22418	5466	2688	2777	225	96	128	16	10	6	52056	9128	36958	5969	40.9	24.7	16.2	42927	21710	21218	7570	4603	2966
340000	Anhui	1	117.285	31.8612	2015	955845	489359	466486	104.9	289977	277603	12374	902642	456073	446569	53203	33286	19917	955845	489359	466486	809375	411542	397833	142132	75739	66393	4089	1929	2159	249	148	101	955845	169869	679081	106895	40.8	25	15.7	785976	395406	390570	152869	92350	60519
340000	Anhui	1	117.285	31.8612	2014	50201	24924	25277	98.6	16057	15563	494	47992	24306	23686	2209	618	1591	50201	24924	25277	42204	21476	20728	7610	3254	4355	378	186	191	9	7	2	50201	8976	35994	5231	39.5	24.9	14.5	41225	19986	21238	8419	4304	4114	29306	14302	15003
340000	Anhui	1	117.285	31.8612	2013	49765	25383	24382	104.11	16155	15835	320	48036	24761	23275	1729	622	1107	49765	25383	24382	42915	22084	20830	6341	3045	3297	488	240	247	22	14	7	49765	9186	35337	5241	40.8	26	14.8	40579	20257	20322	8356	4747	3609	28840	14165	14675
340000	Anhui	1	117.285	31.8612	2012	49963	26032	23931	108.78	16335	15862	473	47980	24284	23697	1983	1748	235	49963	26032	23931	42183	21472	20711	7148	4239	2909	614	309	305	18	12	7	49963	9049	35760	5155	39.7	25.3	14.4	40915	20962	19953	8395	5456	2939	28955	14149	14806
340000	Anhui	1	117.285	31.8612	2011	50989	25834	25155	102.7	16880	16591	289	50225	25293	24932	764	541	223	50989	25834	25155	43411	22018	21393	6774	3391	3384	631	338	293	172	86	86	50989	9187	36459	5342	39.9	25.2	14.7	41801	20765	21036	7669	4465	3204	30628	14959	15669
340000	Anhui	1	117.285	31.8612	2010
340000	Anhui	1	117.285	31.8612	2009	54638	28195	26443	106.62	17966	17807	159	54167	27733	26433	471	461	10	54638	28195	26443	51961	26758	25203	2315	1248	1067	362	189	173				54638	10522	38571	5545	41.7	27.3	14.4	44116	22139	21977	8111	4979	3132	32128	15619	16509
340000	Anhui	1	117.285	31.8612	2008	55498	28469	27029	105.33	18178	18139	39	55097	28083	27014	401	386	15	55498	28469	27029	52576	26870	25706				258	136	122				55498	11163	38372	5963	44.6	29.1	15.5	44335	22090	22244	7535	4441	3094	32804	16110	16694
340000	Anhui	1	117.285	31.8612	2007	56247	28463	27783	102.45	18460	18393	67	55931	28436	27495	316	27	289	56247	28463	27783	53220	27002	26218				251	142	110				56247	11738	38600	5908	45.7	30.4	15.3	44509	21805	22704	7752	4331	3421	32811	15952	16858
340000	Anhui	1	117.285	31.8612	2006	56880	28953	27928	103.67	18302	18114	188	56004	28357	27647	877	596	281	56880	28953	27928	53328	27212	26116				300	155	145				56880	12135	38938	5807	46.1	31.2	14.9	44746	22133	22613	8382	4947	3435	32407	15719	16688
340000	Anhui	1	117.285	31.8612	2005	810095	406651	403444	100.79	267231	265023	2208	801681	401545	400136	8414	5106	3308	810095	406651	403444	753916	377898	376018	53222	27249	25973	2944	1496	1448	13	8	5	810095	187067	541274	81754	49.7	34.6	15.1	623028	303519	319509	107540	63216	44325	459328	219875	239453
340000	Anhui	1	117.285	31.8612	2004	62575	32108	30467	105.39	18612	18554	59	62252	31913	30338	324	195	129	62575	32108	30467	57689	29620	28070				302	164	138				62575	13575	43670	5330	43.3	31.1	12.2	49000	24669	24331	8743	5189	3554	36207	17962	18245
340000	Anhui	1	117.285	31.8612	2003	62652	32243	30409	106.03	18217	18053	164	60993	31277	29717	1659	966	693	62652	32243	30409	57166	29275	27891				295	156	139				62652	13669	43853	5131	42.9	31.2	11.7	48983	24798	24186	9923	5989	3934	35195	17374	17821
340000	Anhui	1	117.285	31.8612	2002	62783	32292	30492	105.9	17887	17801	86	62073	31808	30264	711	484	227	62783	32292	30492	59770	30797	28973				235	123	112				62783	15191	42421	5171	48	35.8	12.2	47593	23887	23706	8728	5180	3548	34834	17250	17584
350000	Fujian	0	119.295	26.1008	2021	44352	22978	21374	107.5	15223	14614	610	41948	21654	20294	2404	1324	1080	44352	22978	21374	27675	13988	13686	15874	8552	7323	180	87	93	623	351	272	44352	8380	30854	5117	43.8	27.2	16.6	35972	18429	17543	6880	4179	2701
350000	Fujian	0	119.295	26.1008	2020
350000	Fujian	0	119.295	26.1008	2019	30869	15993	14876	107.51	10799	10557	243	29966	15441	14524	903	551	352	30869	15993	14876	20479	10364	10115	9718	5258	4459	193	106	87	479	265	214	30869	5208	22575	3086	36.7	23.1	13.7	25661	13132	12529	3642	2397	1245
350000	Fujian	0	119.295	26.1008	2018	32309	16806	15503	108.41	10944	10546	398	30975	15941	15033	1335	865	470	32309	16806	15503	21844	11117	10727	9926	5405	4521	242	122	120	297	162	135	32309	5402	23842	3065	35.5	22.7	12.9	26907	13845	13063	4458	2885	1573
350000	Fujian	0	119.295	26.1008	2017	32221	16435	15786	104.12	10625	10142	482	30746	15617	15129	1475	819	656	32221	16435	15786	21368	10800	10568	10143	5235	4908	429	233	196	281	167	114	32221	5956	23196	3069	38.9	25.7	13.2	26265	13205	13060	4594	2688	1906
350000	Fujian	0	119.295	26.1008	2016	32474	16540	15934	103.8	10591	10310	281	31399	15935	15464	1075	605	470	32474	16540	15934	22138	11099	11038	9707	5090	4617	300	163	137	330	187	142	32474	5940	23303	3231	39.4	25.5	13.9	26534	13292	13241	4207	2537	1670
350000	Fujian	0	119.295	26.1008	2015	596224	306388	289836	105.71	188900	173537	15364	537764	270858	266906	58460	35530	22929	596224	306388	289836	396264	198552	197713	188373	101909	86464	6261	2970	3291	5326	2958	2368	596224	104768	437763	53694	36.2	23.9	12.3	491456	249598	241858	95280	57892	37388
350000	Fujian	0	119.295	26.1008	2014	31409	16349	15060	108.56	11652	11111	541	29937	15479	14458	1472	870	602	31409	16349	15060	18502	9446	9056	12176	6514	5662	429	223	206	304	166	137	31409	5527	23501	2383	33.7	23.5	10.1	25884	13328	12554	4518	2761	1756	19440	9881	9558
350000	Fujian	0	119.295	26.1008	2013	31148	16165	14982	107.89	11340	10879	462	29612	15331	14281	1535	834	701	31148	16165	14982	19047	9768	9279	11385	6039	5346	443	205	238	273	152	121	31148	5249	23355	2543	33.4	22.5	10.9	25899	13292	12606	4759	2912	1847	19181	9718	9462
350000	Fujian	0	119.295	26.1008	2012	31273	15783	15490	101.89	10887	10330	557	29180	14718	14461	2093	1064	1029	31273	15783	15490	19639	9906	9733	10830	5463	5367	458	226	232	346	187	159	31273	5229	23357	2687	33.9	22.4	11.5	26044	12967	13077	5002	2834	2167	18985	9449	9536
350000	Fujian	0	119.295	26.1008	2011	31783	15680	16103	97.37	11010	10128	882	28187	14285	13902	3596	1394	2201	31783	15680	16103	18905	9577	9328	12106	5717	6389	468	227	241	303	158	145	31783	5009	24335	2438	30.6	20.6	10	26774	13033	13740	6532	3082	3450	18373	9276	9098
350000	Fujian	0	119.295	26.1008	2010
350000	Fujian	0	119.295	26.1008	2009	32097	16048	16049	99.99	10806	10471	335	31045	15354	15692	1052	694	358	32097	16048	16049	25971	12897	13075	5698	2938	2760	428	213	214				32097	5481	23396	3220	37.2	23.4	13.8	26616	13105	13510	4657	2745	1912	19446	9525	9921
350000	Fujian	0	119.295	26.1008	2008	32484	16342	16142	101.24	10592	10251	341	31215	15461	15755	1269	881	387	32484	16342	16142	26620	13219	13401				395	209	186				32484	5764	23473	3247	38.4	24.6	13.8	26720	13250	13470	4887	2865	2022	19291	9542	9750
350000	Fujian	0	119.295	26.1008	2007	32754	16463	16291	101.05	10445	10174	271	31581	15778	15803	1173	684	488	32754	16463	16291	27267	13673	13594				383	201	182				32754	5767	23686	3301	38.3	24.4	13.9	26987	13309	13678	5377	3025	2352	19255	9504	9751
350000	Fujian	0	119.295	26.1008	2006	32855	16593	16262	102.03	10384	10019	365	31383	15780	15603	1472	813	660	32855	16593	16262	27550	13885	13665				297	137	160				32855	5896	23886	3073	37.6	24.7	12.9	26959	13349	13610	5796	3244	2552	18898	9337	9562
350000	Fujian	0	119.295	26.1008	2005	467922	235254	232669	101.11	156154	148892	7262	445164	222733	222431	22759	12521	10238	467922	235254	232669	364564	182054	182510	98757	50939	47818	4370	2114	2256	232	147	85	467922	86487	340481	40954	37.4	25.4	12	381435	188037	193398	81372	46360	35012	267788	130941	136846
350000	Fujian	0	119.295	26.1008	2004	34048	17093	16955	100.81	10496	10074	422	32052	16183	15869	1996	910	1086	34048	17093	16955	26780	13574	13206				293	139	154				34048	6560	24591	2897	38.5	26.7	11.8	27488	13553	13935	6227	3427	2801	18927	9328	9599
350000	Fujian	0	119.295	26.1008	2003	34261	17516	16745	104.61	10333	9939	394	32376	16368	16008	1885	1148	736	34261	17516	16745	26990	13749	13241				245	100	145				34261	7326	24211	2724	41.5	30.3	11.3	26935	13505	13430	5913	3486	2426	18860	9322	9538
350000	Fujian	0	119.295	26.1008	2002	34127	17753	16374	108.42	10369	9912	457	31898	16267	15631	2229	1486	743	34127	17753	16374	26435	13590	12845				228	99	129				34127	7198	24336	2594	40.2	29.6	10.7	26930	13875	13055	6220	3837	2383	18625	9344	9281
360000	Jiangxi	1	115.909	28.6757	2021	47847	24739	23109	107.05	15118	14733	384	45935	23633	22302	1913	1106	807	47847	24739	23109	36364	18892	17472	11297	5768	5529	151	53	98	36	26	10	47847	9996	31915	5936	49.9	31.3	18.6	37851	19292	18559	8182	4947	3236
360000	Jiangxi	1	115.909	28.6757	2020
360000	Jiangxi	1	115.909	28.6757	2019	36318	18541	17778	104.29	10914	10727	187	35616	18225	17391	703	316	387	36318	18541	17778	30745	15868	14877	5456	2620	2836	107	50	57	10	2	8	36318	7339	25293	3686	43.6	29	14.6	28980	14471	14509	5761	3452	2309
360000	Jiangxi	1	115.909	28.6757	2018	38080	19579	18500	105.83	10985	10863	123	37504	19369	18134	576	210	366	38080	19579	18500	34636	17898	16738	3249	1564	1686	176	107	70	18	11	7	38080	7725	26648	3707	42.9	29	13.9	30355	15236	15119	5878	3463	2415
360000	Jiangxi	1	115.909	28.6757	2017	38163	19840	18323	108.28	10689	10658	32	37992	19740	18252	171	100	71	38163	19840	18323	35150	18315	16835	2776	1401	1375	230	121	109	7	3	4	38163	8245	26196	3723	45.7	31.5	14.2	29919	15160	14758	5633	3370	2264
360000	Jiangxi	1	115.909	28.6757	2016	38576	20069	18506	108.45	10585	10482	102	38169	19714	18455	406	355	51	38576	20069	18506	34634	17957	16678	3812	2049	1764	127	64	63	2		2	38576	8187	26687	3702	44.6	30.7	13.9	30389	15452	14937	5829	3626	2203
360000	Jiangxi	1	115.909	28.6757	2015	710552	365820	344733	106.12	194967	187202	7765	668430	342676	325753	42123	23144	18979	710552	365820	344733	609247	313638	295609	98487	50816	47671	2660	1277	1383	159	88	70	710552	152541	493623	64388	44	30.9	13	558012	279649	278362	105919	63004	42916
360000	Jiangxi	1	115.909	28.6757	2014	37486	19573	17913	109.27	10984	10901	83	37167	19278	17889	319	295	24	37486	19573	17913	33979	17677	16302	3333	1806	1528	162	86	76	10	4	6	37486	7776	26245	3464	42.8	29.6	13.2	29710	15208	14501	5854	3656	2198	21219	10526	10693
360000	Jiangxi	1	115.909	28.6757	2013	37321	19423	17898	108.52	10730	10607	123	36298	18485	17813	1023	938	85	37321	19423	17898	33680	17374	16306	3335	1896	1439	296	146	150	10	6	3	37321	7353	26608	3360	40.3	27.6	12.6	29968	15317	14650	6640	4031	2609	21070	10454	10616
360000	Jiangxi	1	115.909	28.6757	2012	37580	19481	18099	107.64	10858	10699	159	36731	18782	17949	849	699	150	37580	19481	18099	34023	17456	16567	3179	1826	1353	369	191	177	9	7	2	37580	8085	26455	3040	42.1	30.6	11.5	29495	14874	14621	5680	3437	2243	21518	10593	10925
360000	Jiangxi	1	115.909	28.6757	2011	38348	20190	18157	111.2	10972	10758	214	36983	19069	17914	1365	1121	243	38348	20190	18157	33266	17268	15998	4499	2629	1870	573	288	285	11	6	5	38348	8234	27191	2923	41	30.3	10.8	30114	15532	14582	5875	3566	2309	21855	11082	10772
360000	Jiangxi	1	115.909	28.6757	2010
360000	Jiangxi	1	115.909	28.6757	2009	39186	20050	19136	104.77	10776	10769	7	39164	20037	19126	22	12	10	39186	20050	19136	36944	18963	17981	1839	887	952	403	200	203				39186	8622	27399	3165	43	31.5	11.6	30564	15095	15469	5270	3086	2184	22914	11179	11735
360000	Jiangxi	1	115.909	28.6757	2008	39623	20253	19370	104.56	11233	11191	42	39527	20182	19345	96	70	25	39623	20253	19370	37527	19213	18313				250	136	114				39623	8995	27306	3322	45.1	32.9	12.2	30628	15114	15515	5265	3060	2205	22881	11228	11652
360000	Jiangxi	1	115.909	28.6757	2007	39945	20425	19519	104.64	11688	11635	53	39795	20324	19471	149	102	48	39945	20425	19519	37339	19103	18237				255	142	113				39945	9047	27323	3574	46.2	33.1	13.1	30897	15243	15655	5132	3054	2078	23178	11322	11856
360000	Jiangxi	1	115.909	28.6757	2006	40069	20535	19534	105.13	11885	11865	20	39994	20482	19512	76	54	22	40069	20535	19534	37285	19152	18133				308	152	155				40069	9826	26841	3403	49.3	36.6	12.7	30243	14922	15321	4934	2993	1941	22711	11035	11677
360000	Jiangxi	1	115.909	28.6757	2005	570672	290449	280223	103.65	173456	171522	1934	564060	286604	277456	6612	3845	2767	570672	290449	280223	527132	268448	258684	39027	19761	19266	4503	2233	2270	10	6	4	570672	143226	379303	48143	50.5	37.8	12.7	427446	209866	217579	71072	42527	28545	318555	153907	164648
360000	Jiangxi	1	115.909	28.6757	2004	41524	21387	20137	106.21	11807	11745	63	41080	21102	19978	444	285	159	41524	21387	20137	37870	19529	18340				342	163	179				41524	8963	29229	3333	42.1	30.7	11.4	32561	16367	16195	5976	3532	2444	23982	11925	12056
360000	Jiangxi	1	115.909	28.6757	2003	41741	21396	20345	105.16	12053	11927	126	41038	20880	20158	703	515	187	41741	21396	20345	37263	19077	18186				316	163	153				41741	9696	29140	2905	43.2	33.3	10	32045	16118	15927	5749	3390	2359	23794	11835	11959
360000	Jiangxi	1	115.909	28.6757	2002	41521	21372	20150	106.07	11486	11442	44	41251	21240	20011	271	132	139	41521	21372	20150	38102	19618	18484				406	210	196				41521	10190	28274	3058	46.9	36	10.8	31332	15668	15664	5742	3504	2238	22946	11281	11665
370000	Shandong	0	117.02	36.6685	2021	107712	54665	53047	103.05	39683	38468	1216	102706	52053	50653	5006	2612	2394	107712	54665	53047	81745	41562	40183	25399	12735	12664	401	264	136	167	104	63	107712	19835	70725	17152	52.3	28.1	24.3	87877	43977	43900	14278	8353	5925
370000	Shandong	0	117.02	36.6685	2020
370000	Shandong	0	117.02	36.6685	2019	78318	39531	38787	101.92	28543	28347	196	77746	39227	38519	572	304	267	78318	39531	38787	66074	33334	32740	11957	6009	5949	185	124	61	102	65	37	78318	13841	52075	12402	50.4	26.6	23.8	64477	31997	32480	8632	5157	3475
370000	Shandong	0	117.02	36.6685	2018	82408	41363	41045	100.77	28896	28656	240	81529	40943	40585	880	420	460	82408	41363	41045	71072	35806	35266	11021	5409	5612	197	88	109	118	60	58	82408	14842	55071	12495	49.6	27	22.7	67566	33435	34131	8963	5277	3686
370000	Shandong	0	117.02	36.6685	2017	82502	41595	40907	101.68	29103	28862	241	81408	41387	40021	1094	208	886	82502	41595	40907	69871	35516	34355	12071	5790	6281	451	213	237	109	76	34	82502	14588	57242	10672	44.1	25.5	18.6	67914	33725	34188	9779	5625	4154
370000	Shandong	0	117.02	36.6685	2016	83464	42579	40886	104.14	28939	28783	156	82708	42383	40325	757	196	561	83464	42579	40886	72028	36978	35050	11192	5467	5725	189	103	86	55	30	25	83464	14140	59599	9725	40	23.7	16.3	69325	34752	34573	10634	6207	4426
370000	Shandong	0	117.02	36.6685	2015	1530763	782050	748712	104.45	514223	495703	18520	1426673	718766	707907	104089	63284	40805	1530763	782050	748712	1282718	649461	633257	244074	130520	113554	2883	1420	1463	1088	649	439	1530763	250337	1101954	178471	38.9	22.7	16.2	1280426	645541	634885	216398	130405	85993
370000	Shandong	0	117.02	36.6685	2014	80788	40923	39865	102.65	28391	28267	124	80211	40548	39663	577	375	202	80788	40923	39865	71543	36240	35303	8794	4408	4386	344	204	140	107	71	36	80788	12752	58769	9267	37.5	21.7	15.8	68037	33953	34082	9970	5905	4065	52145	25851	26294
370000	Shandong	0	117.02	36.6685	2013	80331	40928	39403	103.87	28638	28477	161	79775	40609	39166	556	318	237	80331	40928	39403	71213	36188	35024	8627	4460	4167	402	233	169	89	47	43	80331	12432	59077	8822	36	21	14.9	67898	34119	33779	9948	5916	4032	52436	26034	26402
370000	Shandong	0	117.02	36.6685	2012	80810	40832	39978	102.14	27700	27473	227	80024	40320	39704	785	512	274	80810	40832	39978	69834	35231	34603	10307	5234	5072	552	305	247	117	61	56	80810	13041	59273	8496	36.3	22	14.3	67769	33826	33944	10598	6121	4477	51669	25722	25947
370000	Shandong	0	117.02	36.6685	2011	82336	41319	41017	100.74	28335	28063	272	81311	40633	40678	1024	685	339	82336	41319	41017	71990	36126	35864	9681	4878	4803	519	239	280	145	76	69	82336	12785	60696	8854	35.7	21.1	14.6	69550	34507	35043	11562	6631	4932	52177	25840	26337
370000	Shandong	0	117.02	36.6685	2010
370000	Shandong	0	117.02	36.6685	2009	83867	42411	41456	102.3	28104	28048	56	83689	42306	41382	178	105	74	83867	42411	41456	80225	40542	39683	3343	1705	1639	299	165	134				83867	13132	62563	8171	34.1	21	13.1	70735	35197	35538	11414	6553	4861	53971	26599	27372
370000	Shandong	0	117.02	36.6685	2008	84970	42513	42457	100.13	28672	28561	111	84654	42329	42325	316	184	132	84970	42513	42457	80614	40268	40346				213	132	81				84970	13245	63440	8285	33.9	20.9	13.1	71724	35377	36347	11743	6493	5250	54501	26776	27725
370000	Shandong	0	117.02	36.6685	2007	85696	43033	42662	100.87	29049	28746	303	84557	42256	42300	1139	777	362	85696	43033	42662	80475	40203	40271				307	170	138				85696	13206	64140	8350	33.6	20.6	13	72490	35954	36535	12689	7235	5454	54099	26633	27466
370000	Shandong	0	117.02	36.6685	2006	85953	43164	42789	100.88	28997	28663	334	84250	41899	42352	1703	1265	438	85953	43164	42789	80055	39970	40085				245	124	121				85953	13132	64611	8211	33	20.3	12.7	72821	36145	36676	13829	7951	5877	53246	26097	27150
370000	Shandong	0	117.02	36.6685	2005	1224142	611975	612167	99.97	420932	415415	5517	1203376	600605	602770	20767	11370	9397	1224142	611975	612167	1117888	558422	559466	101586	51330	50257	4629	2196	2433	39	27	11	1224142	194922	907427	121794	34.9	21.5	13.4	1029220	507409	521811	185411	103594	81817	760077	373871	386206
370000	Shandong	0	117.02	36.6685	2004	89072	44684	44388	100.67	29225	29051	175	88433	44338	44095	639	346	294	89072	44684	44388	80999	40553	40446				297	160	138				89072	15256	65608	8209	35.8	23.3	12.5	73816	36477	37339	13035	7203	5831	55123	27348	27775
370000	Shandong	0	117.02	36.6685	2003	89775	44983	44793	100.42	29112	28889	223	88966	44535	44431	809	448	361	89775	44983	44793	81353	40653	40699				243	103	140				89775	16475	65164	8137	37.8	25.3	12.5	73300	36226	37074	13017	7245	5772	54563	27033	27529
370000	Shandong	0	117.02	36.6685	2002	89699	45371	44327	102.36	28734	28174	560	87919	44113	43806	1780	1259	521	89699	45371	44327	83730	42432	41298				174	75	99				89699	16895	65176	7628	37.6	25.9	11.7	72804	36380	36423	13854	7710	6145	53373	26706	26667
410000	Henan	0	113.754	34.7655	2021	104679	52601	52078	101	34278	33193	1085	99220	49805	49416	5459	2797	2662	104679	52601	52078	85976	43290	42686	18517	9201	9315	94	42	51	93	67	25	104679	23236	66799	14644	56.7	34.8	21.9	81443	40259	41184	17102	9900	7202
410000	Henan	0	113.754	34.7655	2020
410000	Henan	0	113.754	34.7655	2019	75087	37920	37167	102.03	22514	22346	168	73998	37310	36688	1089	610	479	75087	37920	37167	67595	34102	33493	7342	3757	3586	117	39	78	32	22	10	75087	15814	50562	8711	48.5	31.3	17.2	59273	29292	29981	11539	6802	4737
410000	Henan	0	113.754	34.7655	2018	78679	39815	38864	102.45	23052	22976	76	78382	39634	38748	297	181	115	78679	39815	38864	72571	36714	35857	5866	2956	2910	179	97	82	63	48	15	78679	16761	53220	8698	47.8	31.5	16.3	61918	30535	31383	11082	6468	4614
410000	Henan	0	113.754	34.7655	2017	79005	40370	38635	104.49	23590	23474	116	78444	40210	38234	561	160	401	79005	40370	38635	72881	37375	35506	5705	2761	2944	372	195	177	47	39	9	79005	16476	53962	8567	46.4	30.5	15.9	62529	31292	31237	11841	6910	4931
410000	Henan	0	113.754	34.7655	2016	80140	40834	39306	103.89	22955	22834	120	79392	40566	38826	748	268	480	80140	40834	39306	71781	36669	35112	8144	4069	4074	200	87	113	16	9	7	80140	16659	55405	8075	44.6	30.1	14.6	63480	31520	31960	12159	6931	5228
410000	Henan	0	113.754	34.7655	2015	1476154	752496	723658	103.99	427261	414639	12623	1404474	712138	692336	71680	40358	31322	1476154	752496	723658	1308804	662816	645988	161968	86741	75227	4869	2548	2321	513	392	121	1476154	309790	1020949	145415	44.6	30.3	14.2	1166364	579747	586617	232766	134160	98606
410000	Henan	0	113.754	34.7655	2014	77873	39385	38488	102.33	23089	22622	467	75502	38156	37346	2371	1229	1142	77873	39385	38488	70846	36199	34646	6748	3044	3704	246	122	124	32	19	13	77873	16297	54755	6821	42.2	29.8	12.5	61575	30309	31267	12548	7124	5424	44325	21150	23176
410000	Henan	0	113.754	34.7655	2013	77688	39055	38633	101.09	23644	23446	198	76916	38373	38543	772	682	90	77688	39055	38633	70947	35675	35272	6424	3210	3214	296	155	142	20	15	6	77688	16133	54620	6935	42.2	29.5	12.7	61555	29957	31597	12349	7030	5319	44335	20937	23397
410000	Henan	0	113.754	34.7655	2012	78483	39680	38803	102.26	23092	22869	224	77069	38527	38542	1414	1153	261	78483	39680	38803	70909	35473	35436	7074	3948	3126	467	241	226	33	18	14	78483	16129	55431	6923	41.6	29.1	12.5	62353	30621	31733	12881	7175	5707	44804	21535	23268
410000	Henan	0	113.754	34.7655	2011	80208	41614	38595	107.82	22882	22346	536	75796	38242	37553	4413	3371	1041	80208	41614	38595	69766	35394	34373	9798	5879	3919	596	306	290	48	35	13	80208	16632	56519	7057	41.9	29.4	12.5	63576	32155	31421	14498	8835	5664	44354	21468	22886
410000	Henan	0	113.754	34.7655	2010
410000	Henan	0	113.754	34.7655	2009	83974	42511	41463	102.53	25172	25172		83974	42511	41463				83974	42511	41463	82204	41586	40618	1402	728	674	367	197	171				83974	16089	60425	7460	39	26.6	12.4	67885	33335	34550	13033	7458	5575	49751	23842	25909
410000	Henan	0	113.754	34.7655	2008	84906	42929	41978	102.27	25046	25041	5	84877	42916	41961	29	13	16	84906	42929	41978	82426	41680	40746				185	119	66				84906	16848	61415	6643	38.3	27.4	10.8	68058	33399	34659	13240	7373	5867	50016	24205	25810
410000	Henan	0	113.754	34.7655	2007	86460	44047	42412	103.85	25413	25389	24	86347	43978	42369	112	69	43	86460	44047	42412	83833	42722	41111				219	122	97				86460	17613	62300	6546	38.8	28.3	10.5	68846	34050	34797	13794	7782	6012	50036	24321	25714
410000	Henan	0	113.754	34.7655	2006	87180	44191	42989	102.8	25781	25760	21	87139	44173	42966	40	17	23	87180	44191	42989	84050	42614	41435				215	116	99				87180	18224	61929	7027	40.8	29.4	11.4	68956	33827	35129	13731	7732	5999	50143	24180	25963
410000	Henan	0	113.754	34.7655	2005	1241616	630613	611003	103.21	363015	361725	1290	1237993	627873	610119	3623	2740	883	1241616	630613	611003	1190572	604059	586513	46278	24181	22097	4736	2351	2385	30	22	8	1241616	262380	876943	102292	41.6	29.9	11.7	979235	483364	495872	198308	113209	85099	705908	341961	363947
410000	Henan	0	113.754	34.7655	2004	94372	48565	45807	106.02	26813	26685	127	93436	48113	45323	936	452	484	94372	48565	45807	88609	45593	43016				297	154	143				94372	20033	66664	7675	41.6	30.1	11.5	74339	37263	37076	14913	8455	6458	53559	26496	27063
410000	Henan	0	113.754	34.7655	2003	95029	49199	45830	107.35	26966	26799	167	94277	48631	45645	752	568	185	95029	49199	45830	89623	46271	43351				229	128	101				95029	21465	65920	7644	44.2	32.6	11.6	73564	37159	36405	14324	8288	6036	53463	26659	26803
410000	Henan	0	113.754	34.7655	2002	94793	48290	46504	103.84	26338	26180	158	94371	48034	46336	423	255	167	94793	48290	46504	88000	44808	43192				224	83	141				94793	22660	65135	6998	45.5	34.8	10.7	72133	35991	36142	14285	8012	6273	52395	25973	26422
420000	Hubei	1	114.342	30.5465	2021	61748	31813	29934	106.28	19966	18918	1048	56688	28666	28021	5060	3147	1913	61748	31813	29934	42808	21815	20993	18772	9902	8870	109	60	49	59	36	22	61748	9815	42409	9524	45.6	23.1	22.5	51933	26514	25418	9470	5968	3502
420000	Hubei	1	114.342	30.5465	2020
420000	Hubei	1	114.342	30.5465	2019	46101	23216	22885	101.45	15294	14913	381	43839	22152	21688	2262	1065	1198	46101	23216	22885	35428	18120	17308	10491	5003	5488	114	57	57	69	36	33	46101	7180	32895	6026	40.2	21.8	18.3	38921	19328	19593	7043	4038	3005
420000	Hubei	1	114.342	30.5465	2018	48498	24973	23525	106.15	15856	15269	586	45846	23199	22647	2652	1774	878	48498	24973	23525	38188	19601	18586	10085	5257	4828	152	78	74	74	37	38	48498	7445	34995	6059	38.6	21.3	17.3	41053	20896	20158	8627	5343	3283
420000	Hubei	1	114.342	30.5465	2017	48684	25090	23594	106.34	15946	15270	676	46089	23490	22599	2595	1600	994	48684	25090	23594	38247	19654	18593	10052	5248	4804	355	170	185	30	18	12	48684	7701	35028	5955	39	22	17	40983	20847	20136	8311	5196	3115
420000	Hubei	1	114.342	30.5465	2016	49384	25352	24032	105.49	15757	15304	453	47625	24326	23299	1759	1026	733	49384	25352	24032	40121	20499	19622	8984	4722	4262	227	105	122	53	28	25	49384	7645	36023	5716	37.1	21.2	15.9	41739	21236	20503	7885	4886	2999
420000	Hubei	1	114.342	30.5465	2015	909271	463807	445464	104.12	290026	273352	16673	832740	421272	411469	76531	42535	33995	909271	463807	445464	714229	362301	351928	190012	98921	91092	4419	2273	2146	611	312	298	909271	138022	669102	102146	35.9	20.6	15.3	771249	388088	383161	155661	92185	63476
420000	Hubei	1	114.342	30.5465	2014	47997	24458	23539	103.9	15806	15646	160	46301	23684	22617	1696	774	922	47997	24458	23539	39075	20075	19000	8628	4248	4380	268	123	145	27	12	15	47997	7669	35407	4922	35.6	21.7	13.9	40330	20247	20082	7195	4422	2773	29354	14313	15041
420000	Hubei	1	114.342	30.5465	2013	47860	24322	23538	103.33	15907	15690	217	46196	23453	22742	1665	869	796	47860	24322	23538	37612	19200	18412	9882	4944	4938	335	156	180	30	22	8	47860	7153	35966	4741	33.1	19.9	13.2	40707	20446	20262	7915	4668	3248	29365	14457	14908
420000	Hubei	1	114.342	30.5465	2012	48219	24562	23657	103.83	15422	15167	255	45958	23220	22738	2261	1342	919	48219	24562	23657	39652	20196	19456	8172	4146	4025	363	200	164	32	20	11	48219	6792	36239	5189	33.1	18.7	14.3	41428	20880	20548	8283	4824	3460	29336	14549	14787
420000	Hubei	1	114.342	30.5465	2011	49190	25274	23917	105.67	15736	15450	286	47230	23997	23233	1961	1276	684	49190	25274	23917	41827	21473	20354	6827	3520	3307	492	247	245	45	34	11	49190	7037	37180	4974	32.3	18.9	13.4	42154	21402	20752	8005	4748	3257	30297	15093	15204
420000	Hubei	1	114.342	30.5465	2010
420000	Hubei	1	114.342	30.5465	2009	50862	26070	24792	105.15	16531	16489	42	50722	26014	24708	140	56	84	50862	26070	24792	48258	24815	23443	2345	1129	1216	258	126	132				50862	7357	38330	5175	32.7	19.2	13.5	43505	21951	21554	7767	4715	3052	31789	15584	16205
420000	Hubei	1	114.342	30.5465	2008	51697	26215	25482	102.88	16672	16458	214	50651	25703	24948	1046	512	534	51697	26215	25482	48978	24839	24138				138	66	72				51697	7591	38869	5237	33	19.5	13.5	44106	22058	22047	8528	4991	3536	31486	15369	16116
420000	Hubei	1	114.342	30.5465	2007	52408	26640	25767	103.39	16802	16487	315	50972	25937	25035	1436	703	732	52408	26640	25767	48716	24710	24006				165	78	86				52408	8230	38998	5179	34.4	21.1	13.3	44177	22140	22037	8611	5013	3599	31242	15318	15923
420000	Hubei	1	114.342	30.5465	2006	53070	26858	26211	102.47	17021	16841	180	52084	26328	25756	986	530	456	53070	26858	26211	48461	24524	23938				185	79	105				53070	9011	38862	5197	36.6	23.2	13.4	44059	21943	22116	7883	4680	3202	31729	15497	16232
420000	Hubei	1	114.342	30.5465	2005	755824	384490	371334	103.54	244772	242166	2606	744987	377712	367275	10836	6778	4058	755824	384490	371334	692569	352732	339838	61315	30814	30501	1923	939	984	16	5	11	755824	142736	543773	69314	39	26.3	12.8	613088	305444	307644	107940	65272	42668	446127	216780	229347
420000	Hubei	1	114.342	30.5465	2004	58510	29653	28858	102.76	17232	17026	206	57156	28982	28174	1354	671	683	58510	29653	28858	55066	27988	27078				154	69	85				58510	11276	42442	4792	37.9	26.6	11.3	47234	23554	23679	9939	5771	4168	33609	16416	17194
420000	Hubei	1	114.342	30.5465	2003	59184	30286	28897	104.81	17796	17586	210	57727	29455	28272	1457	832	625	59184	30286	28897	54526	27848	26678				180	112	68				59184	12511	42002	4671	40.9	29.8	11.1	46673	23525	23148	9500	5715	3785	33319	16297	17022
420000	Hubei	1	114.342	30.5465	2002	59270	30294	28976	104.55	17942	17745	197	58254	29717	28537	1016	577	439	59270	30294	28976	54579	27916	26663				167	88	79				59270	13678	40369	5222	46.8	33.9	12.9	45591	22902	22690	8403	5271	3132	32822	15950	16873
430000	Hunan	1	112.984	28.1124	2021	70141	35937	34205	105.06	23038	22272	767	65718	33474	32244	4423	2463	1961	70141	35937	34205	53215	27386	25829	16755	8453	8302	77	36	41	94	62	32	70141	13231	46061	10849	52.3	28.7	23.6	56910	28876	28034	11141	6799	4343
430000	Hunan	1	112.984	28.1124	2020
430000	Hunan	1	112.984	28.1124	2019	53851	27438	26413	103.88	17031	16933	98	53309	27118	26192	542	320	222	53851	27438	26413	45050	23122	21928	8599	4207	4392	170	88	83	32	21	11	53851	10764	36009	7078	49.6	29.9	19.7	43087	21597	21491	7691	4795	2896
430000	Hunan	1	112.984	28.1124	2018	56516	28469	28047	101.51	17033	16766	267	55116	27973	27143	1400	496	904	56516	28469	28047	47037	24085	22952	9262	4268	4994	186	101	85	31	15	15	56516	11013	38446	7057	47	28.7	18.4	45503	22539	22964	8027	4918	3110
430000	Hunan	1	112.984	28.1124	2017	56647	28560	28087	101.68	17346	17011	335	54555	27678	26878	2092	882	1209	56647	28560	28087	48005	24543	23462	8323	3863	4460	295	141	154	25	14	11	56647	10427	39325	6895	44.1	26.5	17.5	46220	22980	23240	7996	4840	3156
430000	Hunan	1	112.984	28.1124	2016	57310	29286	28024	104.51	17503	17414	89	56440	28711	27729	870	575	295	57310	29286	28024	50311	25654	24657	6682	3459	3223	305	167	138	13	7	6	57310	10431	40065	6814	43	26	17	46880	23678	23201	8152	5002	3150
430000	Hunan	1	112.984	28.1124	2015	1056139	535812	520326	102.98	313240	300823	12416	988162	501312	486849	67977	34500	33477	1056139	535812	520326	894196	456653	437543	157549	76952	80597	3928	1950	1979	466	258	207	1056139	194440	743164	118534	42.1	26.2	16	861699	429028	432671	151578	87826	63752
430000	Hunan	1	112.984	28.1124	2014	55600	28516	27084	105.29	17398	17134	264	54488	27871	26617	1112	645	467	55600	28516	27084	49226	25282	23944	6078	3087	2992	276	135	141	21	12	8	55600	10176	39379	6045	41.2	25.8	15.4	45424	22877	22547	8205	5024	3181	32647	16060	16587
430000	Hunan	1	112.984	28.1124	2013	55219	28374	26845	105.7	16935	16753	182	54501	27910	26591	718	464	254	55219	28374	26845	49990	25728	24262	4896	2489	2407	311	147	164	22	10	12	55219	10088	39294	5837	40.5	25.7	14.9	45131	22842	22289	8354	5028	3326	32367	16064	16303
430000	Hunan	1	112.984	28.1124	2012	55394	28577	26817	106.57	17996	17832	163	54786	28143	26643	609	435	174	55394	28577	26817	50607	26108	24498	4331	2252	2079	433	207	226	23	10	13	55394	10329	38913	6152	42.4	26.5	15.8	45065	22876	22189	7828	4805	3023	32810	16317	16493
430000	Hunan	1	112.984	28.1124	2011	56351	28993	27358	105.98	18336	18054	282	55134	28186	26948	1217	807	410	56351	28993	27358	50490	25894	24596	5416	2865	2552	428	223	205	16	11	5	56351	10087	40358	5906	39.6	25	14.6	46264	23459	22805	8479	5136	3343	33182	16582	16599
430000	Hunan	1	112.984	28.1124	2010
430000	Hunan	1	112.984	28.1124	2009	56820	29087	27732	104.89	17273	17230	43	56701	29032	27669	119	55	64	56820	29087	27732	54953	28196	26757	1524	725	799	343	166	177				56820	9784	40685	6351	39.7	24.1	15.6	47036	23660	23376	8404	5103	3301	34264	16841	17424
430000	Hunan	1	112.984	28.1124	2008	57648	29812	27835	107.1	17829	17658	171	57044	29253	27791	603	559	44	57648	29812	27835	55483	28681	26802				154	68	86				57648	9611	41978	6059	37.3	22.9	14.4	48037	24496	23541	8880	5569	3311	34716	17163	17553
430000	Hunan	1	112.984	28.1124	2007	58382	30075	28307	106.25	18413	18220	193	57785	29627	28158	598	448	150	58382	30075	28307	56192	29053	27138				124	65	59				58382	9796	42556	6031	37.2	23	14.2	48587	24657	23930	9061	5601	3460	35018	17320	17698
430000	Hunan	1	112.984	28.1124	2006	58795	29953	28842	103.85	18906	18852	54	58644	29882	28762	151	71	80	58795	29953	28842	55592	28418	27174				192	100	92				58795	10588	42001	6206	40	25.2	14.8	48207	24084	24123	8628	5145	3483	35001	17173	17827
430000	Hunan	1	112.984	28.1124	2005	837363	428236	409126	104.67	265433	263001	2432	826391	421473	404919	10971	6764	4208	837363	428236	409126	776821	397281	379540	58256	29772	28484	2271	1177	1094	15	7	8	837363	156693	595873	84797	40.5	26.3	14.2	680670	342170	338500	136313	81936	54377	477887	234618	243268
430000	Hunan	1	112.984	28.1124	2004	65041	33351	31690	105.24	19006	18884	123	64251	32968	31283	790	383	407	65041	33351	31690	60927	31246	29681				238	118	120				65041	12055	47274	5712	37.6	25.5	12.1	52986	26849	26136	10638	6312	4326	37984	18867	19117
430000	Hunan	1	112.984	28.1124	2003	65521	34082	31438	108.41	18981	18746	235	63640	32881	30758	1881	1201	680	65521	34082	31438	61371	31975	29396				249	114	134				65521	12686	46950	5885	39.6	27	12.5	52835	27187	25647	10813	6560	4253	37567	18859	18709
430000	Hunan	1	112.984	28.1124	2002	65434	33973	31461	107.98	19021	18922	100	65119	33766	31353	314	207	107	65434	33973	31461	61027	31761	29266				216	122	95				65434	13320	46499	5615	40.7	28.6	12.1	52114	26633	25481	10847	6640	4207	36600	18116	18484
440000	Guangdong	0	113.267	23.1322	2021	134340	70883	63458	111.7	46113	43730	2384	124946	64744	60203	9394	6139	3255	134340	70883	63458	78330	39803	38528	55060	30602	24458	586	312	275	364	167	197	134340	25167	96922	12252	38.6	26	12.6	109174	57392	51781	29166	18140	11026
440000	Guangdong	0	113.267	23.1322	2020
440000	Guangdong	0	113.267	23.1322	2019	89429	48416	41012	118.05	30339	27825	2515	80476	42433	38043	8952	5983	2969	89429	48416	41012	52309	27014	25296	36319	20981	15339	588	313	275	212	110	103	89429	14278	67479	7672	32.5	21.2	11.4	75151	40566	34585	20103	12832	7272
440000	Guangdong	0	113.267	23.1322	2018	93024	50209	42815	117.27	30474	28361	2113	85610	45007	40602	7414	5201	2213	93024	50209	42815	57201	29742	27458	35118	20118	15000	567	269	298	138	79	59	93024	15729	69608	7687	33.6	22.6	11	77295	41568	35726	19017	11858	7160
440000	Guangdong	0	113.267	23.1322	2017	91922	48859	43063	113.46	30143	28166	1977	85851	45187	40664	6071	3672	2398	91922	48859	43063	58041	29985	28056	32898	18386	14513	889	449	441	93	40	53	91922	15472	69329	7121	32.6	22.3	10.3	76450	40422	36028	19202	11386	7816
440000	Guangdong	0	113.267	23.1322	2016	92107	48869	43238	113.02	29620	27857	1763	86392	45364	41028	5715	3504	2210	92107	48869	43238	59496	30832	28664	32027	17746	14281	543	279	264	41	12	29	92107	15417	69603	7086	32.3	22.2	10.2	76689	40344	36345	21475	12922	8553
440000	Guangdong	0	113.267	23.1322	2015	1681666	894033	787633	113.51	512564	442394	70170	1430729	740179	690550	250937	153854	97083	1681666	894033	787633	1026860	525764	501096	640143	360865	279278	12537	6342	6195	2127	1064	1064	1681666	269349	1288354	123964	30.5	20.9	9.6	1412318	746104	666213	380284	228961	151323
440000	Guangdong	0	113.267	23.1322	2014	88503	48021	40482	118.62	27311	24832	2479	79154	40955	38199	9349	7066	2283	88503	48021	40482	60805	31343	29461	26407	16042	10364	1090	535	555	201	100	101	88503	14576	66604	7322	32.9	21.9	11	73926	40022	33904	22238	14577	7661	46886	23792	23093
440000	Guangdong	0	113.267	23.1322	2013	87847	46183	41665	110.84	27050	24828	2223	78242	40514	37728	9605	5668	3937	87847	46183	41665	56359	28999	27360	30065	16461	13604	1351	688	663	72	35	38	87847	14653	66830	6364	31.5	21.9	9.5	73194	38115	35079	20453	12169	8284	48510	24541	23969
440000	Guangdong	0	113.267	23.1322	2012	88395	46688	41707	111.94	26421	24068	2353	78487	40261	38226	9908	6427	3481	88395	46688	41707	56370	28831	27539	30606	17137	13469	1358	686	672	62	34	28	88395	14471	67753	6172	30.5	21.4	9.1	73925	38665	35260	21053	12546	8507	48830	24881	23950
440000	Guangdong	0	113.267	23.1322	2011	89750	48050	41700	115.23	26340	23808	2532	79261	41096	38165	10489	6954	3535	89750	48050	41700	61502	31901	29601	26914	15445	11469	1159	605	554	175	99	77	89750	15466	68401	5884	31.2	22.6	8.6	74285	39321	34964	22926	13709	9217	47133	24249	22884
440000	Guangdong	0	113.267	23.1322	2010
440000	Guangdong	0	113.267	23.1322	2009	84981	42960	42021	102.23	25426	22954	2472	75732	38551	37180	9249	4409	4841	84981	42960	42021	60702	30857	29845	23472	11706	11766	807	396	411				84981	14734	63891	6356	33	23.1	10	70246	34811	35435	20433	10994	9439	45860	22510	23350
440000	Guangdong	0	113.267	23.1322	2008	85714	43920	41794	105.09	25045	22362	2683	76348	38877	37471	9366	5043	4323	85714	43920	41794	60608	30887	29721				724	338	386				85714	15835	63402	6477	35.2	25	10.2	69879	35265	34614	19409	10916	8493	46300	22986	23313
440000	Guangdong	0	113.267	23.1322	2007	85649	43606	42043	103.72	24792	22254	2538	75458	38262	37196	10191	5344	4847	85649	43606	42043	59187	30030	29157				827	370	457				85649	16386	62959	6305	36	26	10	69264	34726	34538	19963	11078	8884	45455	22379	23075
440000	Guangdong	0	113.267	23.1322	2006	85451	43780	41671	105.06	24645	22172	2473	75590	38521	37068	9862	5259	4603	85451	43780	41671	58515	29857	28658				748	387	361				85451	17285	62093	6073	37.6	27.8	9.8	68166	34362	33804	19653	10955	8699	44719	22201	22518
440000	Guangdong	0	113.267	23.1322	2005	1217005	616339	600667	102.61	345573	310146	35427	1053819	532417	521402	163187	83922	79265	1217005	616339	600667	856030	432917	423113	351468	178647	172821	9458	4749	4709	50	26	24	1217005	260401	866533	90071	40.5	30.1	10.4	956604	473198	483406	287066	155264	131802	611909	299796	312113
440000	Guangdong	0	113.267	23.1322	2004	77645	39858	37787	105.48	19991	19325	666	73474	37507	35967	4171	2351	1820	77645	39858	37787	64886	33315	31571				1002	511	492				77645	19528	51973	6144	49.4	37.6	11.8	58117	29133	28984	14856	8357	6498	39146	19503	19644
440000	Guangdong	0	113.267	23.1322	2003	77676	39703	37973	104.55	20105	19550	555	74822	38096	36726	2853	1607	1247	77676	39703	37973	65701	33604	32097				874	440	434				77676	20593	50799	6283	52.9	40.5	12.4	57083	28411	28672	14018	7913	6105	38930	19197	19732
440000	Guangdong	0	113.267	23.1322	2002	77216	39663	37553	105.62	20319	19291	1028	70494	35904	34590	6723	3760	2963	77216	39663	37553	61765	31571	30194				696	351	345				77216	19472	51771	5973	49.2	37.6	11.5	57744	29217	28528	15052	8727	6325	38611	19252	19359
450000	Guangxi	0	108.328	22.8155	2021	53347	27634	25713	107.47	16606	16179	427	50424	26236	24188	2923	1398	1525	53347	27634	25713	41612	21872	19740	11552	5682	5870	139	60	79	45	21	24	53347	12226	34405	6716	55.1	35.5	19.5	41121	21104	20017	9920	6124	3796
450000	Guangxi	0	108.328	22.8155	2020
450000	Guangxi	0	108.328	22.8155	2019	38653	19978	18675	106.98	11663	11552	111	37941	19612	18329	712	366	346	38653	19978	18675	32709	17006	15703	5778	2889	2888	134	65	70	31	17	14	38653	8438	26285	3930	47.1	32.1	15	30215	15462	14753	6571	4105	2466
450000	Guangxi	0	108.328	22.8155	2018	40353	20996	19357	108.47	11778	11714	64	39792	20688	19104	561	308	253	40353	20996	19357	35069	18309	16760	5017	2570	2446	244	107	136	24	10	14	40353	8821	27486	4046	46.8	32.1	14.7	31532	16285	15248	7126	4500	2627
450000	Guangxi	0	108.328	22.8155	2017	40385	21080	19305	109.2	11481	11399	82	39992	20866	19126	393	215	178	40385	21080	19305	35778	18768	17010	4164	2095	2069	430	208	222	14	9	4	40385	8989	27461	3936	47.1	32.7	14.3	31397	16222	15175	7284	4569	2715
450000	Guangxi	0	108.328	22.8155	2016	40677	21161	19516	108.43	11484	11410	74	40474	21028	19446	203	133	70	40677	21161	19516	36161	18866	17294	4266	2185	2082	235	100	135	15	10	5	40677	8686	28048	3943	45	31	14.1	31991	16441	15550	7430	4632	2798
450000	Guangxi	0	108.328	22.8155	2015	747093	383669	363424	105.57	209878	202424	7454	710000	366148	343853	37093	17522	19571	747093	383669	363424	634204	328786	305418	107037	51946	55091	5366	2752	2614	486	186	300	747093	169026	505127	72940	47.9	33.5	14.4	578067	292388	285679	129709	78509	51199
450000	Guangxi	0	108.328	22.8155	2014	39232	20403	18829	108.36	12191	12003	188	38759	20150	18609	473	253	220	39232	20403	18829	32982	17299	15683	5856	2908	2949	383	192	191	13	6	7	39232	8591	26902	3741	45.8	31.9	13.9	30643	15728	14914	6687	4199	2487	21061	10410	10651
450000	Guangxi	0	108.328	22.8155	2013	38947	20352	18595	109.44	11809	11559	251	38265	19967	18298	682	385	298	38947	20352	18595	33469	17668	15801	4951	2426	2525	520	254	267	7	4	3	38947	8361	26966	3620	44.4	31	13.4	30586	15862	14724	7005	4488	2516	20811	10367	10444
450000	Guangxi	0	108.328	22.8155	2012	39066	20259	18807	107.72	11746	11571	175	38470	19878	18591	597	381	216	39066	20259	18807	34264	17910	16353	4161	2057	2104	629	289	339	13	3	10	39066	8824	26598	3644	46.9	33.2	13.7	30243	15480	14762	6917	4204	2713	20703	10327	10376
450000	Guangxi	0	108.328	22.8155	2011	39686	20785	18900	109.97	12450	12130	320	38261	19630	18631	1425	1156	269	39686	20785	18900	33558	17444	16114	5491	3044	2447	619	290	329	17	7	10	39686	8716	27183	3786	46	32.1	13.9	30969	16127	14842	7311	4730	2581	20931	10422	10509
450000	Guangxi	0	108.328	22.8155	2010
450000	Guangxi	0	108.328	22.8155	2009	42891	22541	20350	110.76	12022	11986	36	42790	22480	20310	101	60	40	42891	22541	20350	41088	21718	19370	1447	637	810	356	186	169				42891	9122	29776	3993	44.1	30.6	13.4	33769	17446	16324	7673	4948	2725	23256	11463	11793
450000	Guangxi	0	108.328	22.8155	2008	43252	22578	20674	109.21	12184	12107	77	42930	22321	20609	322	257	65	43252	22578	20674	41401	21627	19774				264	129	135				43252	9453	29753	4045	45.4	31.8	13.6	33798	17402	16396	7308	4722	2586	23665	11639	12026
450000	Guangxi	0	108.328	22.8155	2007	43442	22617	20824	108.61	12082	12021	61	42980	22322	20658	462	295	166	43442	22617	20824	41877	21780	20097				206	102	104				43442	9517	29934	3991	45.1	31.8	13.3	33925	17406	16519	7933	4965	2968	23164	11447	11717
450000	Guangxi	0	108.328	22.8155	2006	43311	22606	20705	109.18	12240	12173	67	42798	22281	20517	512	325	187	43311	22606	20705	41124	21544	19580				187	87	100				43311	9629	29789	3892	45.4	32.3	13.1	33682	17338	16343	7904	5002	2902	23030	11306	11724
450000	Guangxi	0	108.328	22.8155	2005	616837	319740	297097	107.62	182241	180466	1775	610512	316165	294347	6325	3575	2750	616837	319740	297097	574954	299353	275601	39064	18968	20095	2800	1405	1396	19	14	5	616837	146466	411440	58931	49.9	35.6	14.3	470371	238765	231606	107908	67455	40453	321121	156264	164857
450000	Guangxi	0	108.328	22.8155	2004	47408	24566	22841	107.55	12464	12420	44	47315	24499	22816	93	67	26	47408	24566	22841	44781	23313	21468				275	130	145				47408	9935	33475	3997	41.6	29.7	11.9	37473	19170	18302	9605	5731	3874	24707	12251	12456
450000	Guangxi	0	108.328	22.8155	2003	47661	24948	22714	109.84	12858	12834	24	47591	24903	22688	70	44	26	47661	24948	22714	45550	23944	21607				233	121	112				47661	10284	33038	4339	44.3	31.1	13.1	37377	19275	18102	10001	6229	3772	24185	11888	12297
450000	Guangxi	0	108.328	22.8155	2002	47504	24709	22795	108.39	12878	12813	65	47052	24643	22409	452	65	387	47504	24709	22795	44872	23476	21396				209	109	101				47504	10490	32914	4100	44.3	31.9	12.5	37014	18973	18041	9469	5798	3671	24316	11991	12325
460000	Hainan	0	110.349	20.0174	2021	10800	5741	5059	113.47	3143	3036	107	10309	5460	4849	491	281	210	10800	5741	5059	7864	4221	3643	2898	1502	1396	30	15	15	8	3	5	10800	2115	7517	1168	43.7	28.1	15.5	8685	4585	4100	2206	1406	800
460000	Hainan	0	110.349	20.0174	2020
460000	Hainan	0	110.349	20.0174	2019	7350	3788	3562	106.34	2006	1945	61	7050	3732	3318	300	56	244	7350	3788	3562	5831	3131	2700	1478	638	840	36	17	19	6	2	4	7350	1434	5232	685	40.5	27.4	13.1	5917	2994	2923	1642	921	720
460000	Hainan	0	110.349	20.0174	2018	7658	3917	3741	104.69	2120	2023	97	7264	3825	3439	394	92	302	7658	3917	3741	5840	3117	2724	1755	766	989	59	32	27	4	2	2	7658	1469	5561	629	37.7	26.4	11.3	6189	3107	3082	1743	931	812
460000	Hainan	0	110.349	20.0174	2017	7640	4002	3638	110.02	2138	2065	73	7398	3918	3480	242	84	158	7640	4002	3638	5958	3202	2756	1595	753	842	81	45	36	7	3	4	7640	1514	5500	626	38.9	27.5	11.4	6126	3170	2956	1621	961	660
460000	Hainan	0	110.349	20.0174	2016	7698	4058	3641	111.46	2037	2020	17	7626	4021	3605	72	37	35	7698	4058	3641	6493	3463	3030	1146	568	578	47	21	26	12	6	6	7698	1520	5543	635	38.9	27.4	11.5	6178	3228	2950	1645	1042	602
460000	Hainan	0	110.349	20.0174	2015	141596	74321	67274	110.47	38313	35952	2362	131055	68071	62984	10540	6250	4290	141596	74321	67274	110072	57963	52109	30401	15829	14572	1028	490	538	94	39	55	141596	28058	101585	11954	39.4	27.6	11.8	113538	58818	54720	30828	19230	11599
460000	Hainan	0	110.349	20.0174	2014	7456	3994	3462	115.37	2049	1960	89	7039	3720	3319	417	274	143	7456	3994	3462	5743	3082	2661	1645	877	768	64	34	30	4	1	3	7456	1420	5465	571	36.4	26	10.5	6035	3211	2826	1726	1103	624	3885	1959	1926
460000	Hainan	0	110.349	20.0174	2013	7389	3899	3490	111.71	2060	1991	69	7017	3707	3310	372	192	180	7389	3899	3490	5978	3186	2792	1356	689	666	52	24	29	3		3	7389	1385	5402	602	36.8	25.6	11.2	6004	3113	2891	1687	1023	665	3937	1963	1974
460000	Hainan	0	110.349	20.0174	2012	7397	3934	3463	113.6	2003	1910	93	6952	3726	3225	446	208	238	7397	3934	3463	5890	3189	2701	1429	703	725	75	41	33	4	1	3	7397	1412	5446	538	35.8	25.9	9.9	5985	3146	2839	1767	1071	695	3872	1955	1917
460000	Hainan	0	110.349	20.0174	2011	7496	3897	3599	108.28	2102	2031	71	7182	3756	3426	313	141	173	7496	3897	3599	5773	3065	2707	1609	773	837	107	56	51	6	3	3	7496	1493	5487	516	36.6	27.2	9.4	6003	3077	2926	1740	1004	736	3933	1971	1961
460000	Hainan	0	110.349	20.0174	2010
460000	Hainan	0	110.349	20.0174	2009	7606	4054	3551	114.17	2019	1981	38	7434	3943	3491	172	111	60	7606	4054	3551	6978	3726	3252	536	280	256	92	49	43				7606	1553	5385	667	41.2	28.8	12.4	6053	3182	2871	1636	1054	582	3977	1972	2005
460000	Hainan	0	110.349	20.0174	2008	7665	4012	3653	109.81	2038	2002	36	7508	3908	3599	158	103	54	7665	4012	3653	6959	3671	3289				80	41	39				7665	1650	5329	686	43.9	31	12.9	6015	3092	2922	1482	925	557	4091	2023	2069
460000	Hainan	0	110.349	20.0174	2007	7696	4030	3666	109.95	1992	1952	40	7511	3927	3583	185	103	82	7696	4030	3666	7095	3747	3348				52	27	25				7696	1643	5371	682	43.3	30.6	12.7	6053	3111	2941	1592	992	599	4017	1980	2037
460000	Hainan	0	110.349	20.0174	2006	7696	4030	3666	109.93	1955	1931	24	7593	3978	3615	102	51	51	7696	4030	3666	7014	3693	3322				58	31	27				7696	1709	5321	666	44.6	32.1	12.5	5987	3079	2908	1538	950	588	4026	1988	2038
460000	Hainan	0	110.349	20.0174	2005	109601	57525	52076	110.46	28422	27779	644	106797	56085	50712	2804	1440	1364	109601	57525	52076	95861	50396	45464	12944	6725	6219	777	393	385	19	10	9	109601	25964	74277	9360	47.6	35	12.6	83637	43036	40601	21852	13323	8529	55980	27723	28257
460000	Hainan	0	110.349	20.0174	2004	7916	4130	3786	109.07	1900	1876	24	7800	4060	3739	117	69	47	7916	4130	3786	7248	3806	3442				79	41	38				7916	1892	5429	595	45.8	34.9	11	6024	3074	2951	1662	975	687	3968	1971	1996
460000	Hainan	0	110.349	20.0174	2003	7939	4217	3721	113.33	1983	1958	25	7786	4112	3674	153	105	48	7939	4217	3721	7095	3789	3306				68	35	33				7939	1913	5405	621	46.9	35.4	11.5	6026	3121	2905	1586	981	606	4017	1995	2022
460000	Hainan	0	110.349	20.0174	2002	7892	4135	3757	110.08	1860	1829	30	7732	4067	3665	160	69	92	7892	4135	3757	7070	3735	3335				72	38	34				7892	2032	5262	598	50	38.6	11.4	5860	3011	2849	1627	968	659	3834	1911	1924
500000	Chongqing	1	106.552	29.563	2021	34019	17206	16814	102.33	12663	12192	471	32050	15963	16088	1969	1243	726	34019	17206	16814	21352	10796	10556	12589	6370	6219	37	19	18	41	21	20	34019	5196	22783	6041	49.3	22.8	26.5	28823	14496	14327	5571	3252	2319
500000	Chongqing	1	106.552	29.563	2020
500000	Chongqing	1	106.552	29.563	2019	24274	12147	12126	100.17	8584	8536	47	24081	12025	12057	192	122	70	24274	12147	12126	17514	8826	8688	6683	3280	3404	55	26	29	21	15	6	24274	4073	16475	3725	47.3	24.7	22.6	20201	9989	10212	3382	2007	1375
500000	Chongqing	1	106.552	29.563	2018	25416	12730	12686	100.35	8685	8590	96	24920	12501	12419	496	229	267	25416	12730	12686	18510	9387	9123	6805	3295	3510	78	39	39	23	10	14	25416	4303	17435	3678	45.8	24.7	21.1	21113	10459	10654	3691	2181	1509
500000	Chongqing	1	106.552	29.563	2017	25337	12641	12696	99.57	9099	9044	55	25142	12553	12589	196	89	107	25337	12641	12696	18779	9433	9346	6399	3126	3273	149	79	70	10	3	7	25337	4154	17566	3618	44.2	23.7	20.6	21184	10445	10739	3421	1990	1432
500000	Chongqing	1	106.552	29.563	2016	25560	12992	12568	103.37	9209	9132	77	25129	12700	12430	430	292	138	25560	12992	12568	19522	9901	9621	5857	2992	2865	176	98	78	5	1	4	25560	3949	18041	3570	41.7	21.9	19.8	21611	10852	10759	3699	2205	1494
500000	Chongqing	1	106.552	29.563	2015	468563	234986	233577	100.6	159905	152828	7077	435853	219030	216824	32710	15956	16753	468563	234986	233577	359666	181848	177818	106858	52060	54799	1942	1025	917	96	53	44	468563	73101	333180	62282	40.6	21.9	18.7	395462	196313	199149	75123	42661	32462
500000	Chongqing	1	106.552	29.563	2014	24687	12696	11991	105.88	8952	8678	274	23578	11986	11592	1109	710	399	24687	12696	11991	18862	9653	9209	5723	2994	2729	92	43	49	10	6	3	24687	3767	17434	3487	41.6	21.6	20	20920	10678	10242	3903	2360	1543	14635	7331	7304
500000	Chongqing	1	106.552	29.563	2013	24512	12494	12018	103.96	9071	8771	300	23315	11843	11472	1197	651	546	24512	12494	12018	19427	9887	9539	5007	2566	2441	70	36	34	7	4	3	24512	3824	17440	3247	40.6	21.9	18.6	20687	10448	10239	3849	2382	1467	14357	7042	7315
500000	Chongqing	1	106.552	29.563	2012	24573	12370	12203	101.37	9081	8892	188	23774	11966	11808	799	404	395	24573	12370	12203	19784	10019	9765	4686	2298	2388	98	50	48	5	3	1	24573	4036	17366	3171	41.5	23.2	18.3	20537	10210	10327	3552	2056	1496	14670	7218	7452
500000	Chongqing	1	106.552	29.563	2011	24939	12716	12223	104.03	8787	8609	178	23969	12085	11884	970	631	339	24939	12716	12223	19441	9886	9555	5349	2759	2590	140	66	74	9	5	4	24939	4001	17841	3097	39.8	22.4	17.4	20938	10616	10322	3715	2245	1470	14919	7446	7473
500000	Chongqing	1	106.552	29.563	2010
500000	Chongqing	1	106.552	29.563	2009	25284	12683	12601	100.66	9136	9053	83	24935	12622	12313	349	61	288	25284	12683	12601	23187	11762	11425	1938	852	1087	159	70	89				25284	4649	17708	2927	42.8	26.3	16.5	20635	10170	10465	3402	1920	1483	14810	7279	7532
500000	Chongqing	1	106.552	29.563	2008	25545	12878	12667	101.67	8852	8798	54	25376	12821	12554	169	56	112	25545	12878	12667	23402	11867	11535				119	55	63				25545	4857	17633	3055	44.9	27.6	17.3	20687	10272	10416	3173	1875	1298	15099	7455	7644
500000	Chongqing	1	106.552	29.563	2007	25850	13088	12762	102.56	8883	8816	67	25669	12995	12673	181	93	88	25850	13088	12762	23985	12163	11822				107	51	56				25850	4892	17937	3020	44.1	27.3	16.8	20957	10445	10512	3046	1808	1238	15543	7675	7869
500000	Chongqing	1	106.552	29.563	2006	26005	13167	12838	102.56	8712	8626	86	25672	13055	12616	334	112	222	26005	13167	12838	23997	12231	11765				102	50	52				26005	5059	17969	2977	44.7	28.2	16.6	20946	10366	10580	3266	1910	1356	15346	7515	7831
500000	Chongqing	1	106.552	29.563	2005	370367	186623	183744	101.57	130399	129342	1057	366415	183737	182678	3951	2886	1065	370367	186623	183744	339248	171213	168034	29427	14574	14853	1679	830	849	13	6	8	370367	76551	253202	40614	46.3	30.2	16	293816	145638	148178	43319	27417	15903	215741	104593	111148
500000	Chongqing	1	106.552	29.563	2004	30553	15223	15330	99.3	10477	10467	10	30523	15204	15319	30	19	11	30553	15223	15330	29021	14500	14522				83	39	44				30553	6377	20678	3498	47.8	30.8	16.9	24176	11885	12292	3169	1959	1209	18134	8833	9301
500000	Chongqing	1	106.552	29.563	2003	30713	15625	15088	103.56	8954	8941	13	30649	15585	15064	64	40	24	30713	15625	15088	29367	14969	14398				73	39	34				30713	5768	22113	2832	38.9	26.1	12.8	24945	12503	12442	3968	2424	1543	18391	9065	9326
500000	Chongqing	1	106.552	29.563	2002	30724	15689	15034	104.36	9165	9157	9	30693	15669	15024	31	20	11	30724	15689	15034	29395	15059	14337				95	54	41				30724	6029	21885	2810	40.4	27.6	12.8	24695	12440	12255	3856	2416	1441	18256	9015	9240
510000	Sichuan	1	104.076	30.6517	2021	88670	44782	43889	102.03	31621	30828	794	84064	42402	41662	4607	2380	2227	88670	44782	43889	62755	31983	30772	25684	12667	13017	130	61	69	102	70	31	88670	13863	59217	15590	49.7	23.4	26.3	74807	37583	37224	14066	8302	5764
510000	Sichuan	1	104.076	30.6517	2020
510000	Sichuan	1	104.076	30.6517	2019	65230	32073	33157	96.73	23555	23283	273	64069	31670	32399	1161	403	758	65230	32073	33157	50757	25301	25456	14239	6651	7588	156	63	93	79	58	20	65230	10707	44257	10266	47.4	24.2	23.2	54523	26488	28035	9303	5156	4147
510000	Sichuan	1	104.076	30.6517	2018	68344	33944	34400	98.67	23359	23142	217	67227	33424	33804	1116	520	596	68344	33944	34400	54488	27406	27082	13616	6423	7193	190	81	108	51	34	17	68344	11185	46915	10244	45.7	23.8	21.8	57159	28048	29111	9911	5724	4187
510000	Sichuan	1	104.076	30.6517	2017	68609	34633	33976	101.93	23096	22756	340	67106	33777	33328	1504	856	648	68609	34633	33976	56698	28769	27929	11576	5685	5891	296	156	140	40	23	16	68609	10860	48192	9557	42.4	22.5	19.8	57749	28912	28837	10809	6514	4296
510000	Sichuan	1	104.076	30.6517	2016	69457	34682	34775	99.73	22929	22751	178	68636	34421	34215	821	261	560	69457	34682	34775	59453	29921	29532	9775	4637	5138	195	99	95	35	25	10	69457	11086	48858	9513	42.2	22.7	19.5	58371	28868	29503	10583	6132	4451
510000	Sichuan	1	104.076	30.6517	2015	1277289	641473	635816	100.89	413182	398375	14807	1203114	601755	601359	74174	39718	34457	1277289	641473	635816	1032435	521034	511401	238741	117133	121609	5682	3017	2664	431	290	142	1277289	202831	909185	165273	40.5	22.3	18.2	1074458	534664	539794	202254	117507	84747
510000	Sichuan	1	104.076	30.6517	2014	67179	33289	33890	98.23	24765	24259	506	65198	32582	32616	1981	707	1274	67179	33289	33890	56770	28475	28294	9904	4574	5330	441	209	232	64	30	33	67179	10893	46888	9398	43.3	23.2	20	56286	27676	28609	10725	6155	4569	38352	18763	19589
510000	Sichuan	1	104.076	30.6517	2013	66904	34111	32793	104.02	24136	23612	524	65186	32826	32361	1718	1286	432	66904	34111	32793	56677	28870	27807	9598	4942	4656	594	272	322	36	27	8	66904	11073	47295	8536	41.5	23.4	18.1	55831	28322	27510	11340	7088	4252	37941	18587	19354
510000	Sichuan	1	104.076	30.6517	2012	67386	35292	32094	109.96	22925	22423	502	63841	32229	31611	3546	3063	483	67386	35292	32094	54793	27785	27008	12036	7227	4809	515	256	259	42	24	18	67386	10937	48488	7961	39	22.6	16.4	56449	29551	26898	10277	6167	4110	40506	21162	19343
510000	Sichuan	1	104.076	30.6517	2011	68777	35134	33643	104.43	23453	22994	459	65029	32539	32490	3748	2595	1153	68777	35134	33643	57291	28771	28520	10953	6103	4850	455	227	228	77	32	45	68777	11141	49359	8277	39.3	22.6	16.8	57636	29278	28358	9837	5615	4222	41577	21215	20361
510000	Sichuan	1	104.076	30.6517	2010
510000	Sichuan	1	104.076	30.6517	2009	72471	36402	36069	100.93	24042	23894	148	71883	36112	35771	588	291	298	72471	36402	36069	67947	34146	33801	3949	1962	1987	575	295	280				72471	12472	51161	8838	41.7	24.4	17.3	59999	29753	30246	9866	5922	3944	43617	21346	22271
510000	Sichuan	1	104.076	30.6517	2008	73722	37341	36381	102.64	24279	24055	224	72861	36883	35977	861	458	403	73722	37341	36381	70508	35834	34674				264	135	129				73722	12794	52488	8440	40.5	24.4	16.1	60928	30601	30327	10530	6375	4155	43602	21587	22015
510000	Sichuan	1	104.076	30.6517	2007	75201	37813	37388	101.14	24827	24750	77	74924	37654	37270	277	159	118	75201	37813	37388	70963	35866	35097				509	264	245				75201	14392	52547	8261	43.1	27.4	15.7	60809	30125	30684	9581	5776	3804	44541	21675	22866
510000	Sichuan	1	104.076	30.6517	2006	76324	38769	37555	103.23	25558	25404	154	75575	38073	37502	749	696	53	76324	38769	37555	71574	36584	34990				509	251	258				76324	15181	52518	8625	45.3	28.9	16.4	61143	30537	30606	10002	6320	3682	44255	21512	22744
510000	Sichuan	1	104.076	30.6517	2005	1087009	541978	545031	99.44	368516	366256	2260	1079070	537480	541591	7939	4498	3441	1087009	541978	545031	1005145	502538	502607	75586	36316	39270	6255	3107	3148	24	17	7	1087009	237516	730821	118672	48.7	32.5	16.2	849493	415877	433616	126300	77715	48585	621161	298556	322606
510000	Sichuan	1	104.076	30.6517	2004	84919	42847	42072	101.84	25380	25268	112	84362	42534	41828	557	313	244	84919	42847	42072	81079	40968	40111				296	168	128				84919	16666	60815	7438	39.6	27.4	12.2	68253	33996	34257	10321	6083	4238	51621	25475	26146
510000	Sichuan	1	104.076	30.6517	2003	85739	43493	42246	102.95	25825	25758	67	85388	43290	42098	350	202	148	85739	43493	42246	81369	41443	39926				346	175	171				85739	17170	61129	7439	40.3	28.1	12.2	68569	34325	34244	11450	6945	4505	50432	24751	25681
510000	Sichuan	1	104.076	30.6517	2002	85704	42974	42730	100.57	26219	26133	86	85250	42724	42527	454	250	203	85704	42974	42730	80957	40712	40245				410	197	213				85704	18015	60305	7384	42.1	29.9	12.2	67689	33464	34225	10590	6426	4164	50379	24424	25955
520000	Guizhou	1	106.707	26.5982	2021	40798	20876	19922	104.79	13092	12653	438	38319	19645	18674	2479	1231	1247	40798	20876	19922	30771	15956	14815	9907	4853	5054	92	49	43	28	19	9	40798	9596	26402	4799	54.5	36.4	18.2	31201	15757	15444	7132	4185	2947
520000	Guizhou	1	106.707	26.5982	2020
520000	Guizhou	1	106.707	26.5982	2019	28245	14628	13617	107.42	8891	8843	48	28041	14500	13542	204	128	76	28245	14628	13617	23996	12565	11431	4114	1986	2129	126	69	57	9	8	1	28245	6284	18690	3271	51.1	33.6	17.5	21960	11202	10759	4423	2752	1671
520000	Guizhou	1	106.707	26.5982	2018	29487	15403	14084	109.37	9034	8991	43	29292	15273	14019	194	130	64	29487	15403	14084	25000	13187	11813	4322	2137	2185	150	70	80	14	9	5	29487	6558	19585	3344	50.6	33.5	17.1	22929	11817	11112	4886	3008	1877
520000	Guizhou	1	106.707	26.5982	2017	29612	15323	14290	107.23	8704	8630	75	29372	15198	14175	240	125	115	29612	15323	14290	25166	13126	12039	4159	2054	2105	280	137	143	8	5	3	29612	6305	20362	2946	45.4	31	14.5	23307	11905	11402	5254	3163	2091
520000	Guizhou	1	106.707	26.5982	2016	29915	15438	14476	106.65	8986	8940	46	29753	15332	14421	161	106	55	29915	15438	14476	26176	13579	12597	3569	1771	1798	160	83	77	10	6	4	29915	6663	20373	2879	46.8	32.7	14.1	23252	11848	11404	5120	3084	2036
520000	Guizhou	1	106.707	26.5982	2015	550172	284548	265624	107.12	160492	156383	4109	529135	271976	257159	21037	12571	8465	550172	284548	265624	457080	236642	220438	88951	45972	42979	4058	1879	2179	83	55	28	550172	123464	374559	52149	46.9	33	13.9	426708	217321	209387	93165	56375	36790
520000	Guizhou	1	106.707	26.5982	2014	28950	14806	14144	104.68	9075	8917	158	27557	14409	13148	1393	397	996	28950	14806	14144	23527	12455	11071	5076	2194	2882	344	154	190	4	2	2	28950	6398	19883	2670	45.6	32.2	13.4	22553	11336	11217	5679	3098	2581	14490	7248	7242
520000	Guizhou	1	106.707	26.5982	2013	28905	14944	13960	107.05	9296	9099	197	27970	14501	13469	935	443	491	28905	14944	13960	23902	12515	11387	4686	2289	2397	314	140	173	3		3	28905	6385	19838	2682	45.7	32.2	13.5	22520	11470	11050	5328	3059	2270	14920	7456	7464
520000	Guizhou	1	106.707	26.5982	2012	29071	14935	14135	105.66	9288	9185	103	28495	14466	14028	576	469	107	29071	14935	14135	24495	12588	11907	4159	2141	2018	409	203	206	8	4	4	29071	6678	19731	2662	47.3	33.8	13.5	22393	11333	11060	4729	2758	1971	15433	7677	7756
520000	Guizhou	1	106.707	26.5982	2011	29636	15658	13978	112.01	9236	9155	81	28448	14737	13711	1188	920	268	29636	15658	13978	24178	12664	11514	4873	2719	2154	579	271	308	6	3	2	29636	7161	19776	2698	49.9	36.2	13.6	22475	11793	10682	5202	3391	1811	14924	7450	7474
520000	Guizhou	1	106.707	26.5982	2010
520000	Guizhou	1	106.707	26.5982	2009	33780	17464	16316	107.03	9335	9316	19	33676	17397	16279	104	67	37	33780	17464	16316	31684	16479	15205	1630	766	864	466	219	247				33780	8377	22610	2794	49.4	37.1	12.4	25403	12941	12462	5287	3213	2074	17814	8765	9049
520000	Guizhou	1	106.707	26.5982	2008	34126	17736	16390	108.21	9465	9451	14	34065	17694	16370	61	42	19	34126	17736	16390	32247	16832	15415				225	113	113				34126	8888	22460	2778	51.9	39.6	12.4	25238	12865	12373	5097	3082	2015	17758	8786	8972
520000	Guizhou	1	106.707	26.5982	2007	34587	17888	16699	107.12	9763	9741	22	34521	17852	16669	66	36	30	34587	17888	16699	32427	16857	15569				232	108	124				34587	9416	22302	2870	55.1	42.2	12.9	25171	12705	12466	4877	2925	1953	17810	8801	9009
520000	Guizhou	1	106.707	26.5982	2006	34666	17919	16747	106.99	9717	9671	46	34549	17851	16698	117	67	50	34666	17919	16747	32413	16820	15593				262	124	138				34666	9459	22413	2794	54.7	42.2	12.5	25207	12812	12396	4955	3020	1935	17837	8783	9054
520000	Guizhou	1	106.707	26.5982	2005	493715	254202	239513	106.13	142854	142031	823	490715	252090	238626	3000	2113	887	493715	254202	239513	458818	236976	221842	31883	15760	16124	3007	1464	1542	7	2	4	493715	139899	313312	40504	57.6	44.7	12.9	353816	178813	175003	63287	39732	23555	254057	123713	130344
520000	Guizhou	1	106.707	26.5982	2004	37780	19571	18209	107.48	10350	10323	27	37682	19522	18160	98	49	49	37780	19571	18209	35567	18515	17051				155	83	72				37780	9640	25293	2847	49.4	38.1	11.3	28140	14360	13780	6030	3644	2386	19514	9658	9857
520000	Guizhou	1	106.707	26.5982	2003	37933	19663	18270	107.63	10372	10348	24	37852	19610	18242	81	53	28	37933	19663	18270	35169	18354	16815				222	109	113				37933	9822	25233	2878	50.3	38.9	11.4	28111	14350	13760	5904	3629	2275	19533	9635	9898
520000	Guizhou	1	106.707	26.5982	2002	37686	19490	18196	107.12	10286	10270	15	37618	19444	18174	68	46	22	37686	19490	18196	35588	18456	17132				241	124	117				37686	10189	24910	2587	51.3	40.9	10.4	27497	14126	13371	5856	3598	2258	19165	9517	9648
530000	Yunnan	1	102.71	25.0458	2021	49677	25602	24076	106.34	15669	15001	668	46327	23871	22456	3350	1731	1619	49677	25602	24076	38149	19609	18540	11308	5868	5440	147	79	69	72	46	26	49677	9560	34517	5601	43.9	27.7	16.2	40118	20628	19489	8570	5203	3367
530000	Yunnan	1	102.71	25.0458	2020
530000	Yunnan	1	102.71	25.0458	2019	37874	19321	18553	104.14	11482	11313	170	37105	18956	18149	769	365	404	37874	19321	18553	31867	16344	15523	5857	2890	2967	100	61	40	50	26	23	37874	6832	27299	3743	38.7	25	13.7	31042	15749	15293	6413	3897	2517
530000	Yunnan	1	102.71	25.0458	2018	39584	20523	19061	107.67	11840	11683	157	38592	19783	18808	993	740	253	39584	20523	19061	34028	17573	16455	5415	2883	2532	121	52	69	20	15	5	39584	7157	28637	3790	38.2	25	13.2	32428	16725	15703	6783	4402	2381
530000	Yunnan	1	102.71	25.0458	2017	39709	20564	19145	107.41	11090	10831	259	38260	19661	18599	1449	902	547	39709	20564	19145	35559	18342	17217	3900	2111	1789	238	103	135	12	8	4	39709	7518	28855	3336	37.6	26.1	11.6	32191	16570	15621	7500	4668	2832
530000	Yunnan	1	102.71	25.0458	2016	40141	20285	19855	102.16	11282	11002	279	39058	19907	19152	1082	378	704	40141	20285	19855	35181	17976	17205	4750	2208	2541	190	93	97	19	7	12	40141	7839	28939	3362	38.7	27.1	11.6	32301	16265	16036	7063	4071	2992
530000	Yunnan	1	102.71	25.0458	2015	738612	378276	360337	104.98	207401	199586	7815	696533	354952	341581	42079	23324	18755	738612	378276	360337	623494	319628	303866	111076	56717	54359	3707	1720	1987	335	210	125	738612	141197	535328	62088	38	26.4	11.6	597416	304040	293376	128862	77994	50868
530000	Yunnan	1	102.71	25.0458	2014	38902	19962	18940	105.4	11638	11489	149	37947	19448	18499	955	514	441	38902	19962	18940	34774	17902	16872	3718	1882	1836	383	164	220	27	14	13	38902	7374	28135	3393	38.3	26.2	12.1	31527	16067	15460	6095	3706	2389	22236	11092	11144
530000	Yunnan	1	102.71	25.0458	2013	38680	20044	18635	107.56	11739	11606	133	38077	19616	18461	602	428	175	38680	20044	18635	33645	17351	16294	4668	2520	2148	346	161	185	21	12	9	38680	7745	27835	3099	39	27.8	11.1	30934	15956	14978	5810	3706	2104	22412	11166	11246
530000	Yunnan	1	102.71	25.0458	2012	38874	19993	18882	105.88	11746	11450	296	37301	19270	18031	1574	723	851	38874	19993	18882	32430	16705	15725	6076	3097	2979	360	185	176	8	6	2	38874	7603	28257	3015	37.6	26.9	10.7	31272	16012	15259	6472	3868	2604	22226	11128	11097
530000	Yunnan	1	102.71	25.0458	2011	39564	20179	19385	104.1	11701	11401	300	37699	19340	18359	1865	839	1026	39564	20179	19385	32802	16898	15904	6268	3036	3232	468	230	238	26	15	11	39564	7744	28780	3041	37.5	26.9	10.6	31821	16187	15633	6661	3779	2882	22362	11288	11074
530000	Yunnan	1	102.71	25.0458	2010
530000	Yunnan	1	102.71	25.0458	2009	40460	21008	19451	108	11327	11180	147	40080	20753	19327	379	255	124	40460	21008	19451	38478	19949	18529	1766	966	800	215	92	123				40460	8700	28282	3478	43.1	30.8	12.3	31760	16375	15385	6133	3954	2179	22507	11163	11344
530000	Yunnan	1	102.71	25.0458	2008	40947	21290	19658	108.3	11277	11121	156	40325	20752	19573	623	538	85	40947	21290	19658	38595	19883	18713				136	81	55				40947	9063	28659	3225	42.9	31.6	11.3	31885	16450	15435	6486	4208	2278	22475	11103	11372
530000	Yunnan	1	102.71	25.0458	2007	41269	21266	20003	106.32	11279	11169	110	40767	21002	19765	502	264	238	41269	21266	20003	39218	20267	18952				181	89	92				41269	9297	28898	3074	42.8	32.2	10.6	31972	16278	15694	6486	4019	2467	22600	11147	11453
530000	Yunnan	1	102.71	25.0458	2006	41359	21394	19965	107.15	11366	11248	118	40938	21165	19773	421	229	192	41359	21394	19965	38569	19988	18581				271	113	158				41359	9387	28860	3112	43.3	32.5	10.8	31972	16349	15623	6292	3981	2312	22802	11271	11531
530000	Yunnan	1	102.71	25.0458	2005	589039	303893	285146	106.57	163945	161443	2502	578788	298092	280695	10251	5801	4450	589039	303893	285146	540976	279122	261853	44911	23225	21686	3115	1527	1588	38	19	19	589039	142052	402662	44325	46.3	35.3	11	446987	228580	218407	85689	54480	31210	320210	157797	162413
530000	Yunnan	1	102.71	25.0458	2004	42720	21618	21102	102.44	11486	11468	19	42657	21581	21075	63	36	27	42720	21618	21102	40753	20650	20103				231	108	123				42720	9601	29818	3300	43.3	32.2	11.1	33119	16594	16525	6625	3991	2634	23232	11370	11862
530000	Yunnan	1	102.71	25.0458	2003	42836	22374	20462	109.34	10866	10822	44	42641	22248	20393	195	126	69	42836	22374	20462	40659	21249	19410				246	133	113				42836	10550	29274	3012	46.3	36	10.3	32286	16808	15478	6800	4419	2381	22521	11160	11361
530000	Yunnan	1	102.71	25.0458	2002	42529	21946	20584	106.62	11187	11157	30	42325	21857	20468	204	89	115	42529	21946	20584	40531	21003	19528				237	119	117				42529	10391	29144	2994	45.9	35.7	10.3	32138	16414	15724	6726	4246	2480	22331	10991	11339
540000	Tibet	0	91.1172	29.6469	2021	3873	2029	1844	110.04	1182	1136	46	3714	1943	1771	159	86	73	3873	2029	1844	3143	1627	1515	711	393	318	19	9	10	1			3873	958	2690	225	44	35.6	8.4	2915	1540	1375	981	562	418
540000	Tibet	0	91.1172	29.6469	2020
540000	Tibet	0	91.1172	29.6469	2019	2743	1373	1369	100.31	665	656	9	2708	1355	1353	35	19	16	2743	1373	1369	2447	1223	1223	291	147	145	5	3	1				2743	715	1863	165	47.2	38.4	8.9	2028	1001	1027	576	315	261
540000	Tibet	0	91.1172	29.6469	2018	2817	1401	1416	98.98	729	716	13	2767	1372	1395	50	29	21	2817	1401	1416	2630	1294	1336	182	104	77	5	3	2				2817	663	1994	160	41.3	33.2	8	2154	1058	1096	614	339	275
540000	Tibet	0	91.1172	29.6469	2017	2797	1404	1393	100.85	695	686	9	2735	1370	1365	62	34	28	2797	1404	1393	2694	1346	1349	73	40	33	29	19	11				2797	671	1965	162	42.4	34.1	8.2	2126	1064	1062	592	317	275
540000	Tibet	0	91.1172	29.6469	2016	2789	1410	1380	102.18	686	675	10	2721	1363	1357	69	46	22	2789	1410	1380	2636	1329	1307	142	74	68	11	7	5				2789	671	1980	139	40.9	33.9	7	2119	1076	1043	649	344	304
540000	Tibet	0	91.1172	29.6469	2015	50634	25609	25025	102.33	12066	11513	553	47581	23638	23943	3053	1970	1083	50634	25609	25025	43917	21880	22037	6533	3620	2913	178	106	73	6	3	3	50634	11932	35812	2890	41.4	33.3	8.1	38702	19575	19127	11711	6300	5410
540000	Tibet	0	91.1172	29.6469	2014	2620	1317	1303	101.07	642	642		2620	1317	1303				2620	1317	1303	2487	1251	1236	38	18	21	96	49	47				2620	644	1833	144	43	35.1	7.9	1976	994	983	652	358	294	1127	564	563
540000	Tibet	0	91.1172	29.6469	2013	2575	1308	1267	103.23	636	632	4	2562	1300	1262	14	8	5	2575	1308	1267	2398	1214	1184	162	86	76	15	7	7	1		1	2575	599	1843	133	39.7	32.5	7.2	1976	1004	972	587	312	275	1229	629	600
540000	Tibet	0	91.1172	29.6469	2012	2567	1275	1292	98.72	630	627	3	2552	1271	1281	15	4	10	2567	1275	1292	2533	1261	1272	14	6	8	19	8	11	1		1	2567	567	1860	139	38	30.5	7.5	2000	983	1017	642	337	304	1180	586	594
540000	Tibet	0	91.1172	29.6469	2011	2591	1324	1268	104.43	611	598	13	2516	1270	1246	75	53	22	2591	1324	1268	2368	1198	1171	191	112	79	30	14	17	1		1	2591	598	1868	125	38.7	32	6.7	1994	1011	982	663	366	297	1167	591	576
540000	Tibet	0	91.1172	29.6469	2010
540000	Tibet	0	91.1172	29.6469	2009	2556	1256	1300	96.6	543	543		2556	1256	1300				2556	1256	1300	2548	1252	1296	2	1	1	7	3	3				2556	505	1872	179	36.6	27	9.6	2051	1002	1049	634	354	279	1224	589	635
540000	Tibet	0	91.1172	29.6469	2008	2576	1253	1323	94.65	560	560		2576	1253	1323				2576	1253	1323	2559	1245	1314				8	4	4				2576	566	1839	172	40.1	30.8	9.3	2011	963	1048	649	346	303	1157	554	603
540000	Tibet	0	91.1172	29.6469	2007	2587	1270	1317	96.4	550	550		2587	1270	1317				2587	1270	1317	2567	1260	1306				13	7	6				2587	562	1853	172	39.6	30.3	9.3	2025	985	1040	665	369	296	1141	543	598
540000	Tibet	0	91.1172	29.6469	2006	2574	1259	1315	95.76	530	526	4	2552	1246	1306	23	13	10	2574	1259	1315	2539	1242	1297				12	5	7				2574	631	1779	165	44.7	35.5	9.3	1944	945	999	630	348	282	1091	530	561
540000	Tibet	0	91.1172	29.6469	2005	36666	18149	18517	98.01	7282	7227	55	36346	17951	18395	320	198	123	36666	18149	18517	35057	17331	17726	1464	742	721	145	75	70				36666	10010	24397	2259	50.3	41	9.3	26656	13064	13592	9393	5074	4320	14585	7099	7486
540000	Tibet	0	91.1172	29.6469	2004	2636	1285	1351	95.14	549	549		2635	1284	1350	1	1		2636	1285	1351	2617	1274	1343				2	2					2636	653	1813	169	45.4	36	9.4	1982	963	1019	624	335	290	1170	576	594
540000	Tibet	0	91.1172	29.6469	2003	2638	1266	1372	92.25	538	537	1	2625	1256	1369	13	10	3	2638	1266	1372	2635	1264	1371				3	1	2				2638	711	1767	160	49.3	40.3	9.1	1927	890	1036	596	313	284	1148	530	618
540000	Tibet	0	91.1172	29.6469	2002	2609	1256	1353	92.84	616	615	2	2604	1253	1351	5	3	2	2609	1256	1353	2542	1220	1322				8	3	5				2609	660	1782	167	46.4	37	9.4	1949	920	1029	611	310	301	1207	572	635
610000	Shaanxi	0	108.954	34.2655	2021	41876	21375	20502	104.26	15381	15101	281	40569	20607	19963	1307	768	539	41876	21375	20502	30809	15710	15100	10899	5546	5352	132	95	37	36	23	12	41876	7180	28836	5861	45.2	24.9	20.3	34697	17620	17077	6425	3908	2517
610000	Shaanxi	0	108.954	34.2655	2020
610000	Shaanxi	0	108.954	34.2655	2019	30158	15302	14856	103	10053	9921	131	29604	14829	14775	553	472	81	30158	15302	14856	25560	12773	12788	4484	2466	2018	52	26	26	62	37	25	30158	4388	22137	3633	36.2	19.8	16.4	25770	12961	12809	4722	2901	1821
610000	Shaanxi	0	108.954	34.2655	2018	31684	15879	15804	100.47	10434	10193	241	30407	15235	15172	1276	644	632	31684	15879	15804	26774	13394	13380	4808	2436	2371	80	37	43	22	12	10	31684	4555	23592	3536	34.3	19.3	15	27129	13529	13600	5667	3269	2398
610000	Shaanxi	0	108.954	34.2655	2017	31649	15615	16034	97.38	10090	9813	277	30310	15407	14903	1339	207	1132	31649	15615	16034	26445	13437	13008	5055	2099	2956	145	76	69	5	3	2	31649	4948	23190	3512	36.5	21.3	15.1	26701	13013	13688	5460	2777	2683
610000	Shaanxi	0	108.954	34.2655	2016	32014	16160	15854	101.93	9758	9510	248	30710	15580	15130	1304	580	725	32014	16160	15854	27306	13877	13429	4608	2237	2371	82	34	48	19	13	6	32014	4750	23826	3439	34.4	19.9	14.4	27265	13659	13606	5849	3278	2572
610000	Shaanxi	0	108.954	34.2655	2015	589346	298442	290904	102.59	181904	171859	10046	539791	272628	267163	49555	25814	23741	589346	298442	290904	474436	239634	234802	112446	57623	54823	2185	1022	1163	278	162	116	589346	88688	439664	60994	34	20.2	13.9	500658	250736	249921	115004	64795	50210
610000	Shaanxi	0	108.954	34.2655	2014	31155	16108	15047	107.05	10124	9918	206	30481	15539	14942	674	569	105	31155	16108	15047	27477	14026	13450	3582	2031	1551	83	46	37	13	4	9	31155	4644	23204	3306	34.3	20	14.3	26511	13590	12921	5115	3141	1974	19084	9513	9571
610000	Shaanxi	0	108.954	34.2655	2013	31063	15912	15151	105.02	10203	10032	171	30584	15609	14975	478	303	175	31063	15912	15151	26012	13347	12665	4899	2488	2411	140	73	67	12	4	8	31063	4685	23324	3053	33.2	20.1	13.1	26377	13409	12968	5152	3115	2036	19016	9396	9619
610000	Shaanxi	0	108.954	34.2655	2012	31315	16193	15123	107.08	10107	9962	145	30574	15740	14834	742	453	289	31315	16193	15123	26783	13817	12966	4393	2297	2096	135	77	59	4	2	2	31315	4403	24007	2905	30.4	18.3	12.1	26912	13798	13115	5934	3570	2364	18873	9391	9481
610000	Shaanxi	0	108.954	34.2655	2011	31976	16410	15566	105.42	9983	9715	268	30724	15732	14992	1251	678	574	31976	16410	15566	27597	14009	13588	4213	2325	1889	161	73	88	5	3	2	31976	4803	24457	2715	30.7	19.6	11.1	27172	13772	13400	6020	3306	2714	19072	9619	9453
610000	Shaanxi	0	108.954	34.2655	2010
610000	Shaanxi	0	108.954	34.2655	2009	33504	16965	16539	102.58	10557	10424	133	32923	16676	16246	581	289	293	33504	16965	16539	31476	15951	15526	1844	930	914	184	84	99				33504	5305	24884	3315	34.6	21.3	13.3	28199	14063	14136	5434	3200	2235	20389	9898	10491
610000	Shaanxi	0	108.954	34.2655	2008	33999	17233	16766	102.79	10616	10540	76	33636	17041	16595	362	192	171	33999	17233	16766	32044	16243	15801				155	80	74				33999	5592	25147	3260	35.2	22.2	13	28407	14153	14254	5212	3056	2156	20724	10128	10596
610000	Shaanxi	0	108.954	34.2655	2007	34383	17324	17059	101.55	10654	10602	52	34130	17194	16936	253	130	123	34383	17324	17059	32519	16411	16108				173	83	90				34383	5968	25101	3313	37	23.8	13.2	28415	14068	14347	5287	3069	2218	20614	10013	10601
610000	Shaanxi	0	108.954	34.2655	2006	34574	17389	17185	101.19	10625	10533	92	34111	17150	16961	464	239	224	34574	17389	17185	32645	16402	16243				172	91	81				34574	6392	25097	3086	37.8	25.5	12.3	28183	13888	14295	5358	3052	2306	20352	9852	10500
610000	Shaanxi	0	108.954	34.2655	2005	492410	248660	243750	102.01	151049	149873	1176	488076	246030	242046	4334	2629	1705	492410	248660	243750	459543	231626	227917	31153	16131	15022	1700	894	806	14	8	6	492410	96302	353629	42480	39.3	27.2	12	396108	195982	200127	74375	43747	30628	286807	138574	148233
610000	Shaanxi	0	108.954	34.2655	2004	36022	18525	17497	105.88	9956	9921	35	35763	18360	17403	258	165	94	36022	18525	17497	33595	17304	16291				240	119	120				36022	7135	26131	2756	37.9	27.3	10.6	28886	14672	14215	5886	3470	2416	20825	10314	10512
610000	Shaanxi	0	108.954	34.2655	2003	36314	18617	17697	105.2	10166	10101	65	35947	18373	17574	367	244	123	36314	18617	17697	34207	17528	16679				180	98	82				36314	7589	25911	2814	40.2	29.3	10.9	28725	14531	14194	5768	3405	2363	20705	10253	10453
610000	Shaanxi	0	108.954	34.2655	2002	36297	18657	17640	105.77	9965	9920	45	36077	18508	17569	220	149	71	36297	18657	17640	34427	17729	16698				186	92	95				36297	8111	25277	2909	43.6	32.1	11.5	28186	14305	13881	5559	3335	2224	20235	10010	10225
620000	Gansu	0	103.826	36.0594	2021	26368	13407	12961	103.45	8648	8408	239	25259	12876	12383	1109	531	577	26368	13407	12961	20592	10476	10116	5719	2906	2812	41	15	26	16	9	7	26368	5052	17877	3439	47.5	28.3	19.2	21316	10775	10542	3923	2328	1595
620000	Gansu	0	103.826	36.0594	2020
620000	Gansu	0	103.826	36.0594	2019	20642	10433	10209	102.19	6105	6000	105	20113	10068	10045	529	365	163	20642	10433	10209	17895	9013	8883	2696	1392	1304	35	19	17	15	10	6	20642	3530	14734	2377	40.1	24	16.1	17111	8586	8525	3381	2105	1276
620000	Gansu	0	103.826	36.0594	2018	21614	11001	10613	103.65	6265	6156	108	21126	10680	10446	488	321	167	21614	11001	10613	18865	9577	9288	2672	1380	1291	71	37	34	6	6		21614	3802	15366	2446	40.7	24.7	15.9	17812	8975	8837	3557	2187	1370
620000	Gansu	0	103.826	36.0594	2017	21720	11035	10685	103.27	6479	6449	30	21636	10991	10645	84	43	41	21720	11035	10685	19515	9963	9552	2070	1007	1063	123	58	65	12	7	5	21720	3811	15666	2243	38.7	24.3	14.3	17909	8960	8949	3526	2099	1427
620000	Gansu	0	103.826	36.0594	2016	21960	11134	10826	102.85	6374	6353	21	21887	11097	10791	73	38	35	21960	11134	10826	20165	10257	9908	1711	839	872	73	33	40	12	5	7	21960	3725	16049	2186	36.8	23.2	13.6	18235	9127	9109	3801	2202	1599
620000	Gansu	0	103.826	36.0594	2015	404863	208500	196363	106.18	112147	107046	5101	377899	191674	186225	26965	16826	10139	404863	208500	196363	345292	176205	169087	57559	31508	26052	1945	748	1197	67	40	27	404863	69226	297726	37912	36	23.3	12.7	335638	171228	164410	76208	45117	31090
620000	Gansu	0	103.826	36.0594	2014	21381	11082	10299	107.6	6257	6194	63	20741	10650	10091	640	432	208	21381	11082	10299	19491	10124	9367	1774	906	868	113	50	63	3	1	2	21381	3500	15970	1910	33.9	21.9	12	17881	9186	8696	3983	2466	1518	12516	6141	6375
620000	Gansu	0	103.826	36.0594	2013	21311	10948	10363	105.64	6280	6222	57	20862	10673	10189	449	275	174	21311	10948	10363	19220	9867	9353	1966	1024	942	124	56	67	2	1	1	21311	3603	15813	1895	34.8	22.8	12	17709	9037	8672	3685	2193	1492	12578	6271	6306
620000	Gansu	0	103.826	36.0594	2012	21507	11067	10440	106.01	6593	6533	61	21038	10742	10296	469	325	144	21507	11067	10440	19129	9758	9371	2289	1268	1021	88	41	47	1		1	21507	3560	15960	1987	34.8	22.3	12.5	17947	9169	8778	3959	2363	1596	12573	6250	6323
620000	Gansu	0	103.826	36.0594	2011	21908	11384	10523	108.18	6679	6593	86	21375	11001	10374	533	383	150	21908	11384	10523	19745	10165	9579	1987	1134	853	174	84	91	2	2		21908	3697	16260	1951	34.7	22.7	12	18211	9355	8856	4111	2460	1650	12718	6356	6361
620000	Gansu	0	103.826	36.0594	2010
620000	Gansu	0	103.826	36.0594	2009	23405	11921	11484	103.8	6541	6531	10	23382	11903	11479	23	18	5	23405	11921	11484	22882	11668	11214	437	211	227	86	42	43				23405	4420	17033	1952	37.4	26	11.5	18985	9520	9465	3814	2232	1582	13526	6635	6891
620000	Gansu	0	103.826	36.0594	2008	23739	12010	11730	102.39	6594	6587	7	23717	11997	11720	22	13	9	23739	12010	11730	23141	11719	11422				45	19	25				23739	4899	16902	1939	40.5	29	11.5	18840	9368	9472	3756	2163	1593	13500	6564	6935
620000	Gansu	0	103.826	36.0594	2007	23990	12162	11828	102.82	6496	6494	2	23980	12159	11820	10	2	8	23990	12162	11828	23484	11908	11576				72	50	22				23990	4967	17146	1877	39.9	29	10.9	19023	9503	9519	4046	2331	1715	13405	6542	6863
620000	Gansu	0	103.826	36.0594	2006	24109	12205	11904	102.53	6489	6476	13	24069	12182	11888	40	23	16	24109	12205	11904	23461	11892	11569				61	34	27				24109	5251	17076	1782	41.2	30.8	10.4	18859	9377	9481	3950	2307	1643	13323	6464	6859
620000	Gansu	0	103.826	36.0594	2005	343364	173235	170129	101.83	93512	92736	775	340445	171212	169233	2919	2024	896	343364	173235	170129	325728	164233	161496	16278	8311	7968	1356	691	665	1	1	1	343364	80364	238196	24804	44.2	33.7	10.4	263000	130485	132515	50573	29433	21141	189969	92184	97785
620000	Gansu	0	103.826	36.0594	2004	25409	13095	12314	106.34	6468	6453	15	25341	13052	12289	68	43	24	25409	13095	12314	24668	12728	11941				87	44	42				25409	5611	18118	1679	40.2	31	9.3	19797	10086	9711	4094	2432	1662	14334	7128	7206
620000	Gansu	0	103.826	36.0594	2003	25628	13146	12483	105.31	6412	6384	28	25409	13065	12345	219	81	138	25628	13146	12483	24746	12769	11977				107	56	51				25628	5889	18029	1710	42.2	32.7	9.5	19739	10066	9673	4110	2401	1708	14161	7057	7104
620000	Gansu	0	103.826	36.0594	2002	25546	13114	12431	105.49	6427	6416	11	25491	13077	12414	55	38	17	25546	13114	12431	24910	12805	12105				82	42	40				25546	6171	17766	1609	43.8	34.7	9.1	19375	9842	9533	3803	2264	1539	14098	7000	7098
630000	Qinghai	0	101.78	36.6209	2021	6289	3163	3126	101.19	2068	2013	56	6048	3044	3004	242	120	122	6289	3163	3126	4503	2278	2224	1770	877	893	16	7	9	1	1		6289	1299	4368	622	44	29.8	14.2	4990	2497	2492	1140	641	499
630000	Qinghai	0	101.78	36.6209	2020
630000	Qinghai	0	101.78	36.6209	2019	4733	2445	2287	106.91	1526	1508	18	4674	2402	2272	59	44	15	4733	2445	2287	3690	1876	1813	1022	559	464	18	9	9	3	2	1	4733	924	3406	404	39	27.1	11.9	3809	1966	1843	741	446	295
630000	Qinghai	0	101.78	36.6209	2018	4945	2571	2373	108.34	1523	1485	39	4821	2482	2340	123	89	34	4945	2571	2373	3832	1975	1856	1084	582	502	25	12	13	4	2	1	4945	967	3603	375	37.3	26.8	10.4	3978	2061	1917	781	479	302
630000	Qinghai	0	101.78	36.6209	2017	4939	2541	2399	105.93	1471	1459	11	4908	2518	2390	31	22	9	4939	2541	2399	4145	2130	2016	761	397	364	30	12	18	3	2	1	4939	990	3559	390	38.8	27.8	11	3950	2027	1922	802	484	318
630000	Qinghai	0	101.78	36.6209	2016	4987	2564	2423	105.8	1482	1471	11	4945	2534	2411	42	30	12	4987	2564	2423	4277	2185	2092	679	363	316	29	15	14	1	1		4987	983	3643	360	36.9	27	9.9	4004	2065	1938	856	523	334
630000	Qinghai	0	101.78	36.6209	2015	91611	47839	43771	109.29	26200	24792	1408	85696	43473	42223	5915	4367	1548	91611	47839	43771	73291	37792	35498	17914	9850	8065	395	190	204	11	7	4	91611	18381	66728	6502	37.3	27.6	9.7	73230	38321	34909	15017	9134	5883
630000	Qinghai	0	101.78	36.6209	2014	4814	2420	2394	101.09	1496	1461	35	4663	2380	2283	151	40	111	4814	2420	2394	3872	1976	1896	906	427	479	36	16	19	2	2		4814	881	3592	342	34.1	24.5	9.5	3935	1964	1969	814	440	373	2675	1341	1333
630000	Qinghai	0	101.78	36.6209	2013	4769	2429	2339	103.85	1414	1394	20	4693	2380	2313	75	49	26	4769	2429	2339	3976	2029	1947	746	377	369	46	23	23	1	1		4769	948	3479	341	37.1	27.2	9.8	3821	1945	1876	795	466	330	2608	1314	1294
630000	Qinghai	0	101.78	36.6209	2012	4782	2465	2318	106.35	1408	1374	34	4669	2376	2293	114	89	25	4782	2465	2318	3959	2027	1932	792	422	370	30	15	14	2	1	1	4782	986	3461	335	38.2	28.5	9.7	3797	1944	1852	816	471	346	2598	1327	1271
630000	Qinghai	0	101.78	36.6209	2011	4854	2458	2396	102.61	1372	1316	56	4599	2348	2251	255	110	145	4854	2458	2396	3842	1951	1891	964	484	480	47	23	25	1	1		4854	998	3568	288	36	28	8.1	3856	1929	1927	930	482	448	2563	1305	1257
630000	Qinghai	0	101.78	36.6209	2010
630000	Qinghai	0	101.78	36.6209	2009	4934	2482	2452	101.21	1379	1359	20	4861	2441	2421	72	41	31	4934	2482	2452	4492	2264	2228	402	198	203	40	19	21				4934	1034	3554	345	38.8	29.1	9.7	3899	1944	1955	718	419	299	2748	1357	1390
630000	Qinghai	0	101.78	36.6209	2008	5007	2524	2484	101.61	1365	1353	12	4963	2497	2465	45	26	18	5007	2524	2484	4612	2330	2282				28	13	14				5007	1088	3576	343	40	30.4	9.6	3919	1963	1956	756	443	313	2738	1353	1385
630000	Qinghai	0	101.78	36.6209	2007	5045	2556	2488	102.74	1381	1371	10	5003	2531	2472	42	25	17	5045	2556	2488	4593	2328	2265				38	18	19				5045	1131	3584	329	40.7	31.6	9.2	3914	1966	1947	738	436	302	2754	1367	1387
630000	Qinghai	0	101.78	36.6209	2006	5049	2563	2485	103.15	1377	1364	13	5002	2530	2472	46	33	13	5049	2563	2485	4503	2280	2223				36	18	17				5049	1140	3556	352	42	32.1	9.9	3908	1970	1938	705	417	287	2793	1393	1401
630000	Qinghai	0	101.78	36.6209	2005	71903	36328	35574	102.12	19566	19245	321	70595	35590	35005	1308	738	570	71903	36328	35574	64692	32638	32054	6648	3406	3242	558	280	277	4	4	1	71903	17307	50254	4341	43.1	34.4	8.6	54595	27343	27252	10481	6183	4298	38081	18731	19350
630000	Qinghai	0	101.78	36.6209	2004	5213	2676	2538	105.44	1346	1337	9	5187	2656	2531	26	19	7	5213	2676	2538	4899	2513	2387				38	18	20				5213	1216	3691	307	41.3	32.9	8.3	3997	2027	1971	764	463	302	2840	1416	1424
630000	Qinghai	0	101.78	36.6209	2003	5225	2666	2559	104.15	1335	1329	6	5189	2639	2550	36	27	9	5225	2666	2559	4913	2507	2406				61	31	31				5225	1288	3630	307	43.9	35.5	8.5	3937	1981	1957	769	460	309	2765	1370	1395
630000	Qinghai	0	101.78	36.6209	2002	5189	2661	2528	105.28	1256	1248	8	5130	2613	2517	59	48	11	5189	2661	2528	4726	2417	2309				58	29	29				5189	1339	3567	283	45.5	37.5	7.9	3851	1970	1881	781	484	297	2706	1342	1364
640000	Ningxia	0	106.259	38.4713	2021	7678	3916	3762	104.11	2733	2649	84	7357	3727	3631	321	190	131	7678	3916	3762	4692	2357	2335	2971	1549	1422	10	6	4	5	4	1	7678	1538	5369	772	43	28.7	14.4	6140	3119	3021	1138	656	481
640000	Ningxia	0	106.259	38.4713	2020
640000	Ningxia	0	106.259	38.4713	2019	5404	2780	2624	105.95	1752	1741	11	5352	2751	2601	53	30	23	5404	2780	2624	4055	2084	1970	1341	692	650	6	3	3	2	1	1	5404	1120	3770	514	43.3	29.7	13.6	4284	2187	2097	812	489	323
640000	Ningxia	0	106.259	38.4713	2018	5638	2794	2844	98.27	1747	1722	26	5461	2789	2672	177	6	172	5638	2794	2844	4298	2191	2108	1326	597	729	11	5	6	3	2	1	5638	1131	4000	507	41	28.3	12.7	4507	2200	2307	962	475	487
640000	Ningxia	0	106.259	38.4713	2017	5627	2769	2858	96.91	1772	1731	41	5380	2754	2626	247	16	232	5627	2769	2858	4256	2170	2086	1346	586	761	22	12	11	2	2		5627	1034	4117	476	36.7	25.1	11.6	4593	2218	2375	1037	481	556
640000	Ningxia	0	106.259	38.4713	2016	5666	2925	2741	106.7	1783	1776	8	5634	2907	2727	32	17	14	5666	2925	2741	4432	2280	2153	1219	637	582	13	7	6	2	1		5666	1085	4140	441	36.9	26.2	10.7	4581	2345	2236	889	534	355
640000	Ningxia	0	106.259	38.4713	2015	103820	53462	50358	106.16	31774	30513	1261	98074	49882	48192	5745	3580	2165	103820	53462	50358	76453	39056	37397	27038	14243	12794	301	144	157	28	18	10	103820	20862	75315	7643	37.9	27.7	10.2	82957	42440	40517	16983	9947	7036
640000	Ningxia	0	106.259	38.4713	2014	5460	2807	2653	105.8	1710	1698	12	5428	2786	2642	32	21	11	5460	2807	2653	4271	2187	2084	1167	609	558	21	10	11	1		1	5460	1077	4012	370	36.1	26.8	9.2	4382	2232	2151	900	520	380	3133	1573	1561
640000	Ningxia	0	106.259	38.4713	2013	5399	2757	2642	104.32	1684	1675	10	5361	2726	2635	38	31	8	5399	2757	2642	4140	2112	2028	1224	627	597	34	17	17	1			5399	1093	3924	382	37.6	27.9	9.7	4306	2178	2128	862	495	367	3090	1548	1542
640000	Ningxia	0	106.259	38.4713	2012	5400	2760	2640	104.52	1600	1545	55	5177	2650	2526	223	109	114	5400	2760	2640	4070	2079	1990	1292	661	631	38	19	19	1			5400	1154	3888	358	38.9	29.7	9.2	4246	2140	2106	855	480	375	3100	1544	1556
640000	Ningxia	0	106.259	38.4713	2011	5463	2875	2588	111.07	1622	1566	56	5164	2649	2514	299	225	74	5463	2875	2588	4140	2120	2020	1274	729	545	49	26	23	1		1	5463	1143	4021	299	35.9	28.4	7.4	4320	2264	2056	970	590	380	3076	1568	1508
640000	Ningxia	0	106.259	38.4713	2010
640000	Ningxia	0	106.259	38.4713	2009	5504	2809	2695	104.24	1582	1571	11	5444	2772	2672	60	37	23	5504	2809	2695	5010	2558	2452	464	239	226	30	13	17				5504	1176	3953	374	39.2	29.8	9.5	4328	2188	2140	841	483	358	3173	1586	1587
640000	Ningxia	0	106.259	38.4713	2008	5533	2817	2716	103.71	1549	1545	4	5520	2811	2710	13	6	7	5533	2817	2716	5081	2589	2492				34	17	17				5533	1266	3909	358	41.6	32.4	9.2	4267	2154	2113	823	471	352	3141	1564	1577
640000	Ningxia	0	106.259	38.4713	2007	5560	2822	2738	103.08	1525	1520	5	5539	2810	2730	21	12	8	5560	2822	2738	5155	2622	2533				35	17	18				5560	1305	3908	347	42.3	33.4	8.9	4255	2137	2118	840	481	359	3133	1551	1582
640000	Ningxia	0	106.259	38.4713	2006	5539	2822	2718	103.84	1509	1501	8	5493	2784	2709	46	38	8	5539	2822	2718	5055	2580	2475				52	25	27				5539	1336	3874	330	43	34.5	8.5	4203	2121	2082	827	483	344	3079	1524	1555
640000	Ningxia	0	106.259	38.4713	2005	78892	39733	39159	101.47	22075	21917	158	78435	39417	39018	457	316	141	78892	39733	39159	70648	35646	35003	7444	3691	3754	798	395	402	1			78892	20438	53701	4753	46.9	38.1	8.9	58454	29123	29330	10563	6003	4560	43550	21412	22138
640000	Ningxia	0	106.259	38.4713	2004	5662	2862	2800	102.24	1542	1534	8	5632	2849	2782	30	13	17	5662	2862	2800	5218	2634	2584				57	31	26				5662	1462	3879	321	46	37.7	8.3	4200	2106	2094	824	462	362	3110	1548	1562
640000	Ningxia	0	106.259	38.4713	2003	5650	2871	2779	103.29	1515	1503	12	5615	2851	2764	34	20	15	5650	2871	2779	5178	2626	2552				68	35	33				5650	1487	3841	322	47.1	38.7	8.4	4163	2094	2069	852	480	372	3030	1507	1523
640000	Ningxia	0	106.259	38.4713	2002	5585	2858	2727	104.82	1484	1461	23	5499	2792	2707	86	66	20	5585	2858	2727	5018	2557	2460				59	30	29				5585	1492	3827	266	46	39	7	4093	2087	2006	813	466	346	3021	1519	1503
650000	Xinjiang	0	87.6277	43.793	2021	27427	14196	13231	107.29	9032	8666	365	25773	13283	12491	1653	913	741	27427	14196	13231	20095	10300	9795	7256	3856	3400	56	30	27	20	10	10	27427	5939	19271	2217	42.3	30.8	11.5	21488	11139	10348	4477	2718	1759
650000	Xinjiang	0	87.6277	43.793	2020
650000	Xinjiang	0	87.6277	43.793	2019	19660	9915	9746	101.73	5932	5859	73	19387	9741	9646	273	173	100	19660	9915	9746	16283	8225	8058	3315	1661	1654	46	21	25	16	7	9	19660	4746	13328	1586	47.5	35.6	11.9	14914	7439	7474	3011	1808	1202
650000	Xinjiang	0	87.6277	43.793	2018	20375	10175	10200	99.76	6560	6529	31	20246	10097	10149	130	78	51	20375	10175	10200	16386	8166	8220	3871	1958	1913	99	40	59	20	12	8	20375	4610	14307	1458	42.4	32.2	10.2	15765	7790	7975	3066	1822	1244
650000	Xinjiang	0	87.6277	43.793	2017	20210	10211	9999	102.12	6383	6339	43	20078	10143	9935	133	68	64	20210	10211	9999	16548	8396	8152	3487	1736	1751	156	69	88	19	11	8	20210	4624	14114	1472	43.2	32.8	10.4	15586	7838	7748	2874	1697	1178
650000	Xinjiang	0	87.6277	43.793	2016	20165	10303	9861	104.48	6046	6025	22	20082	10257	9824	83	46	37	20165	10303	9861	16743	8565	8178	3271	1659	1612	143	75	68	7	5	3	20165	4541	14165	1458	42.4	32.1	10.3	15624	7925	7699	3044	1828	1216
650000	Xinjiang	0	87.6277	43.793	2015	367631	187526	180105	104.12	110839	106374	4465	349747	177000	172747	17884	10526	7358	367631	187526	180105	292319	148929	143390	72984	37404	35580	2203	1126	1077	126	68	57	367631	80217	261207	26207	40.7	30.7	10	287414	146113	141301	56129	32609	23520
650000	Xinjiang	0	87.6277	43.793	2014	18969	9693	9276	104.5	5924	5889	35	18870	9626	9244	99	67	32	18969	9693	9276	15311	7896	7414	3356	1662	1693	297	132	164	6	2	4	18969	4008	13657	1303	38.9	29.4	9.5	14960	7621	7338	2945	1757	1188	9903	4941	4962
650000	Xinjiang	0	87.6277	43.793	2013	18688	9583	9105	105.25	5634	5583	51	18435	9382	9053	253	201	52	18688	9583	9105	15012	7636	7375	3460	1832	1628	212	112	99	4	3	2	18688	3893	13605	1190	37.4	28.6	8.8	14795	7570	7225	3024	1845	1179	9871	4935	4937
650000	Xinjiang	0	87.6277	43.793	2012	18630	9496	9134	103.97	5900	5825	75	18407	9360	9046	223	136	87	18630	9496	9134	14689	7490	7199	3706	1895	1810	231	108	123	5	3	2	18630	3818	13546	1266	37.5	28.2	9.3	14812	7538	7274	2851	1700	1151	10011	5021	4990
650000	Xinjiang	0	87.6277	43.793	2011	18871	9679	9191	105.31	5901	5798	103	18536	9447	9088	335	232	103	18871	9679	9191	14394	7432	6963	4199	2120	2079	263	122	142	14	6	8	18871	3764	13860	1247	36.2	27.2	9	15107	7787	7320	3219	1936	1284	10088	5060	5028
650000	Xinjiang	0	87.6277	43.793	2010
650000	Xinjiang	0	87.6277	43.793	2009	18979	9611	9367	102.61	5436	5422	14	18937	9596	9341	41	15	26	18979	9611	9367	18098	9185	8912	786	379	407	94	47	48				18979	4024	13690	1264	38.6	29.4	9.2	14954	7555	7399	3203	1893	1310	9264	4566	4698
650000	Xinjiang	0	87.6277	43.793	2008	19004	9649	9355	103.14	5387	5368	19	18955	9619	9335	50	30	20	19004	9649	9355	17974	9132	8842				57	33	24				19004	3978	13660	1366	39.1	29.1	10	15026	7626	7400	3261	1919	1342	9303	4609	4695
650000	Xinjiang	0	87.6277	43.793	2007	18872	9597	9275	103.47	5332	5317	15	18827	9567	9259	45	29	16	18872	9597	9275	17931	9133	8798				58	30	28				18872	4047	13540	1285	39.4	29.9	9.5	14825	7501	7324	3320	1949	1371	9087	4488	4599
650000	Xinjiang	0	87.6277	43.793	2006	18681	9452	9229	102.41	5180	5169	11	18648	9427	9220	34	25	9	18681	9452	9229	17241	8773	8469				122	63	59				18681	4206	13233	1242	41.2	31.8	9.4	14475	7340	7135	3202	1891	1311	8764	4317	4447
650000	Xinjiang	0	87.6277	43.793	2005	265815	134718	131097	102.76	76677	76020	657	264066	133565	130500	1750	1153	597	265815	134718	131097	235241	119747	115493	28624	14049	14575	1921	905	1016	30	17	13	265815	62580	186012	17223	42.9	33.6	9.3	203235	102669	100566	43499	26016	17483	125723	61140	64583
650000	Xinjiang	0	87.6277	43.793	2004	18880	9605	9275	103.56	5414	5402	12	18842	9580	9262	38	25	13	18880	9605	9275	17722	9054	8668				58	33	25				18880	4167	13531	1182	39.5	30.8	8.7	14714	7489	7225	3334	1979	1355	9131	4513	4619
650000	Xinjiang	0	87.6277	43.793	2003	18834	9591	9243	103.77	5298	5229	69	18606	9421	9184	228	170	59	18834	9591	9243	17079	8691	8387				139	62	76				18834	4656	13155	1023	43.2	35.4	7.8	14178	7220	6957	3059	1812	1246	8964	4451	4512
650000	Xinjiang	0	87.6277	43.793	2002	19799	10010	9789	102.25	5648	5623	25	19689	9937	9752	110	72	37	19799	10010	9789	18288	9243	9045				59	30	29				19799	4908	13680	1211	44.7	35.9	8.9	14891	7519	7373	3133	1818	1314	9169	4522	4646
[truncated: 48 more columns]

## Sheet: Linear interpolation
Administrative division code	Region	Yangtze River Economic Belt	Longitude	Latitude	Year	Population count sample survey persons	Male population sample survey persons	Female population sample survey persons	Sex ratio female equals 100 sample survey	Total households sample survey households	Family households sample survey households	Collective households sample survey households	Family household population sample survey persons	Family household male population sample survey persons	Family household female population sample survey persons	Collective household population sample survey persons	Collective household male population sample survey persons	Collective household female population sample survey persons	Resident population sample survey persons	Resident male population sample survey persons	Resident female population sample survey persons	Residents with local hukou in place of residence persons	Male residents with local hukou persons	Female residents with local hukou persons	Residents with nonlocal hukou away from registration place over six months persons	Male residents with nonlocal hukou away over six months persons	Female residents with nonlocal hukou away over six months persons	Residents with hukou pending persons	Male residents with hukou pending persons	Female residents with hukou pending persons	Residing in Hong Kong Macao Taiwan or abroad with local hukou persons	Males residing in Hong Kong Macao Taiwan or abroad with local hukou persons	Females residing in Hong Kong Macao Taiwan or abroad with local hukou persons	Population total sample survey persons	Population aged 0 to 14 persons	Population aged 15 to 64 persons	Population aged 65 and above persons	Total dependency ratio percent	Child dependency ratio percent	Old age dependency ratio percent	Population aged 15 and above persons	Males aged 15 and above persons	Females aged 15 and above persons	Never married population aged 15 and above persons	Never married males aged 15 and above persons	Never married females aged 15 and above persons	First marriage currently married population aged 15 and above persons	First marriage currently married males aged 15 and above persons	First marriage currently married females aged 15 and above persons
110000	Beijing	0	116.408	39.904	2021	23185	11835	11351	104.26	9315	8750	564	21256	10527	10729	1929	1308	621	23185	11835	11351	10081	5130	4951	12898	6600	6298	49	30	19	157	75	82	23185	2807	17078	3300	35.8	16.4	19.3	20378	10374	10004	4298	2384	1915
110000	Beijing	0	116.408	39.904	2020	19926	10116	9810	102.91	7862	7412	450	18404	9072	9331	1522	1044	478	19926	10116	9810	8990	4603	4386	10746	5422	5324	42	24	18	148	68	80	19926	2272	15049	2604	31.9	14.8	17	17654	8937	8716	3682	2060	1623
110000	Beijing	0	116.408	39.904	2019	16666	8398	8269	101.56	6408	6073	335	15551	7617	7933	1116	780	335	16666	8398	8269	7898	4076	3822	8594	4243	4351	36	18	18	138	61	77	16666	1737	13020	1909	28	13.3	14.7	14929	7500	7429	3067	1736	1331
110000	Beijing	0	116.408	39.904	2018	17673	8781	8892	98.75	6769	6490	279	16773	8371	8403	900	410	490	17673	8781	8892	8395	4154	4241	9116	4555	4561	26	14	13	135	58	78	17673	1850	13834	1989	27.8	13.4	14.4	15823	7805	8017	3290	1679	1611
110000	Beijing	0	116.408	39.904	2017	17801	9017	8784	102.65	6631	6151	480	16134	8042	8092	1667	975	692	17801	9017	8784	8834	4489	4344	8795	4446	4349	51	27	24	122	55	67	17801	1942	13633	2225	30.6	14.3	16.3	15858	7998	7860	3599	1979	1620
110000	Beijing	0	116.408	39.904	2016	18132	9324	8808	105.85	6793	6372	421	16695	8334	8361	1437	990	447	18132	9324	8808	9455	4880	4575	8541	4373	4168	46	31	15	90	40	50	18132	1973	14031	2129	29.2	14.1	15.2	16160	8275	7885	3434	2038	1396
110000	Beijing	0	116.408	39.904	2015	335775	175460	160315	109.45	126146	110525	15621	281274	139440	141835	54501	36021	18481	335775	175460	160315	152756	77840	74916	180600	96515	84086	963	464	499	1456	641	814	335775	33994	266007	35775	26.2	12.8	13.5	301781	157519	144262	68685	40131	28555
110000	Beijing	0	116.408	39.904	2014	17757	8977	8780	102.24	6827	6220	607	15503	7753	7750	2254	1224	1030	17757	8977	8780	7080	3585	3494	10588	5348	5240	42	22	20	48	22	26	17757	1804	14434	1518	23	12.5	10.5	15953	8005	7946	3879	1999	1880	10967	5599	5368
110000	Beijing	0	116.408	39.904	2013	17454	9047	8407	107.62	6166	5439	727	14170	6988	7182	3284	2059	1225	17454	9047	8407	8139	4349	3790	9206	4644	4562	74	38	36	34	16	18	17454	1732	14225	1498	22.7	12.2	10.5	15722	8149	7574	4704	2734	1970	10076	5062	5014
110000	Beijing	0	116.408	39.904	2012	17266	8851	8415	105.18	6368	5878	490	14874	7328	7546	2393	1523	869	17266	8851	8415	8483	4389	4094	8648	4399	4248	94	45	49	42	18	24	17266	1619	14163	1485	21.9	11.4	10.5	15648	7999	7649	4095	2267	1828	10653	5399	5254
110000	Beijing	0	116.408	39.904	2011	17246	8796	8450	104.09	6678	6166	512	14896	7448	7448	2350	1348	1002	17246	8796	8450	7396	3755	3641	9765	5000	4764	48	24	24	37	16	21	17246	1510	14216	1521	21.3	10.6	10.7	15737	8012	7725	3988	2079	1909	10778	5602	5177
110000	Beijing	0	116.408	39.904	2010	16171	8250	7920	104.18	6288	5805	482	14339	7164	7175	1832	1087	745	16171	8250	7920	7782	3942	3840	8316	4271	4045	54	30	24	40	18	22	16171	1504	13146	1522	23.2	11.5	11.6	14668	7460	7208	3500	1897	1604	10208	5231	4978
110000	Beijing	0	116.408	39.904	2009	15096	7705	7390	104.27	5897	5444	453	13782	6880	6902	1314	826	488	15096	7705	7390	8167	4128	4039	6868	3542	3326	60	36	24	44	21	23	15096	1497	12075	1524	25	12.4	12.6	13599	6907	6692	3013	1715	1298	9639	4860	4779
110000	Beijing	0	116.408	39.904	2008	14813	7530	7284	103.38	5659	5308	351	13709	6852	6857	1104	677	427	14813	7530	7284	8337	4248	4089	23972	12298	11674	48	27	21	48	23	24	14813	1438	11852	1524	25	12.1	12.9	13375	6767	6608	2855	1605	1249	9562	4817	4745
110000	Beijing	0	116.408	39.904	2007	14554	7243	7311	99.06	5388	4978	410	13216	6560	6656	1338	682	656	14554	7243	7311	8559	4270	4289	41076	21055	20022	72	39	33	51	25	26	14554	1401	11669	1484	24.7	12	12.7	13153	6509	6645	3214	1696	1518	9043	4488	4555
110000	Beijing	0	116.408	39.904	2006	14294	7046	7248	97.21	5309	4981	328	13150	6456	6694	1144	590	555	14294	7046	7248	8828	4341	4486	58181	29812	28370	46	21	25	54	28	27	14294	1426	11263	1605	26.9	12.7	14.3	12868	6315	6554	3063	1601	1463	8830	4367	4463
110000	Beijing	0	116.408	39.904	2005	203582	103122	100461	102.65	73787	69594	4192	188218	93301	94916	15365	9821	5544	203582	103122	100461	127395	64088	63307	75285	38568	36718	843	436	407	58	30	28	203582	20932	160636	22014	26.7	13	13.7	182650	92227	90424	42458	24048	18410	125619	62766	62853
110000	Beijing	0	116.408	39.904	2004	14213	7280	6933	105.01	4750	4593	157	12821	6326	6495	1392	954	438	14213	7280	6933	9902	4998	4904				51	21	31				14213	1415	11217	1581	26.7	12.6	14.1	12798	6542	6256	3076	1726	1351	8675	4434	4241
110000	Beijing	0	116.408	39.904	2003	14070	7242	6827	106.08	4769	4614	156	12664	6190	6473	1406	1052	354	14070	7242	6827	9659	4884	4776				48	24	23				14070	1486	11008	1576	27.8	13.5	14.3	12583	6472	6111	2828	1600	1228	8731	4511	4219
110000	Beijing	0	116.408	39.904	2002	13723	7259	6464	112.29	4391	4288	103	12288	6068	6220	1436	1191	245	13723	7259	6464	9515	4752	4764				56	31	25				13723	1569	10675	1479	28.6	14.7	13.9	12154	6448	5706	2748	1658	1091	8408	4424	3984
120000	Tianjin	0	117.201	39.0842	2021	14541	7457	7083	105.28	5801	5614	187	13719	6907	6812	822	551	271	14541	7457	7083	8926	4505	4420	5574	2931	2643	14	8	5	28	13	15	14541	1929	10296	2315	41.2	18.7	22.5	12611	6445	6166	2294	1308	986
120000	Tianjin	0	117.201	39.0842	2020	13318	7066	6251	114.22	5059	4820	240	12192	6160	6032	1126	907	220	13318	7066	6251	8490	4300	4190	4790	2747	2044	14	7	6	24	12	12	13318	1586	9844	1888	35	16	19	11732	6226	5506	2190	1349	840
120000	Tianjin	0	117.201	39.0842	2019	12095	6675	5419	123.17	4317	4025	292	10664	5413	5252	1430	1263	168	12095	6675	5419	8054	4094	3959	4007	2563	1444	13	6	7	21	12	9	12095	1243	9391	1461	28.8	13.2	15.6	10852	6006	4846	2085	1390	695
120000	Tianjin	0	117.201	39.0842	2018	12794	6863	5931	115.72	4529	4171	358	11278	5678	5599	1517	1185	332	12794	6863	5931	8563	4363	4199	4160	2473	1687	57	18	38	15	9	6	12794	1314	10083	1397	26.9	13	13.9	11480	6161	5319	2151	1260	891
120000	Tianjin	0	117.201	39.0842	2017	12778	6725	6053	111.1	4479	4162	317	11423	5790	5632	1355	934	421	12778	6725	6053	8560	4368	4191	4181	2342	1840	26	9	16	11	5	6	12778	1443	9893	1442	29.2	14.6	14.6	11335	5970	5365	2563	1542	1020
120000	Tianjin	0	117.201	39.0842	2016	13046	6961	6085	114.39	4497	4145	352	11472	5759	5714	1574	1202	371	13046	6961	6085	8877	4475	4402	4149	2477	1671	12	6	6	8	3	6	13046	1421	10142	1482	28.6	14	14.6	11624	6217	5407	2224	1281	943
120000	Tianjin	0	117.201	39.0842	2015	239370	130778	108592	120.43	76920	68037	8883	188974	94440	94533	50396	36338	14059	239370	130778	108592	150928	76116	74813	87774	54297	33477	471	275	195	198	90	107	239370	24253	190476	24641	25.7	12.7	12.9	215117	117901	97216	41678	24373	17305
120000	Tianjin	0	117.201	39.0842	2014	12517	6269	6248	100.34	4705	4572	133	12001	6085	5916	516	184	332	12517	6269	6248	9528	4808	4720	2961	1449	1512	16	7	9	13	6	7	12517	1350	9707	1462	29	13.9	15.1	11170	5543	5624	2216	1145	1070	8019	4029	3989
120000	Tianjin	0	117.201	39.0842	2013	12150	6040	6109	98.87	4515	4406	109	11744	5959	5785	405	81	324	12150	6040	6109	9242	4607	4635	2881	1420	1461	14	7	7	13	7	6	12150	1359	9399	1392	29.3	14.5	14.8	10790	5315	5476	2077	1041	1037	7868	3959	3909
120000	Tianjin	0	117.201	39.0842	2012	11791	5854	5937	98.61	4227	4089	137	11298	5747	5551	493	107	386	11791	5854	5937	8929	4482	4447	2825	1352	1473	26	15	11	12	6	6	11791	1383	9175	1233	28.5	15.1	13.4	10408	5121	5287	2075	1056	1019	7504	3752	3753
120000	Tianjin	0	117.201	39.0842	2011	11577	5754	5822	98.83	4093	3887	206	10627	5308	5319	950	446	503	11577	5754	5822	8557	4201	4356	2970	1532	1438	36	15	22	14	7	7	11577	1233	9213	1131	25.7	13.4	12.3	10344	5101	5243	2446	1214	1232	7098	3586	3511
120000	Tianjin	0	117.201	39.0842	2010	11025	5526	5498	100.6	3771	3598	172	10208	5091	5117	817	435	382	11025	5526	5498	8866	4393	4474	2128	1120	1008	24	10	14	13	7	6	11025	1144	8738	1144	26.2	13.1	13.2	9882	4920	4962	2213	1138	1075	6888	3488	3399
120000	Tianjin	0	117.201	39.0842	2009	10473	5298	5175	102.38	3449	3310	139	9789	4874	4915	684	424	260	10473	5298	5175	9176	4585	4591	1286	708	579	11	5	6	12	6	6	10473	1054	8263	1156	26.8	12.8	14	9419	4738	4681	1980	1061	918	6677	3390	3287
120000	Tianjin	0	117.201	39.0842	2008	10114	4986	5129	97.21	3347	3339	8	10081	4968	5113	33	18	15	10114	4986	5129	9466	4683	4783	7983	4064	3920	5	2	3	12	6	6	10114	1087	7785	1242	29.9	14	16	9028	4418	4610	1645	875	770	6614	3273	3341
120000	Tianjin	0	117.201	39.0842	2007	9896	4956	4940	100.32	3253	3197	56	9602	4785	4817	295	171	123	9896	4956	4940	8542	4253	4289	14680	7421	7260	4	2	2	11	6	5	9896	1123	7699	1074	28.5	14.6	14	8773	4359	4414	1750	937	813	6336	3174	3162
120000	Tianjin	0	117.201	39.0842	2006	9694	4768	4926	96.81	3264	3228	36	9544	4729	4815	150	39	111	9694	4768	4926	8129	3998	4131	21378	10778	10600	22	12	11	10	5	4	9694	1171	7500	1023	29.3	15.6	13.6	8522	4161	4362	1640	837	803	6189	3084	3105
120000	Tianjin	0	117.201	39.0842	2005	138060	69308	68752	100.81	46385	44806	1578	130900	65378	65523	7160	3931	3229	138060	69308	68752	109521	54925	54597	28075	14134	13941	455	244	210	9	5	4	138060	17488	107195	13377	28.8	16.3	12.5	120572	59994	60578	25272	13533	11739	86157	43035	43123
120000	Tianjin	0	117.201	39.0842	2004	9868	4894	4975	98.37	3181	3164	17	9803	4851	4953	65	43	22	9868	4894	4975	8533	4239	4294				29	13	16				9868	1294	7510	1065	31.4	17.2	14.2	8575	4198	4377	1532	820	712	6366	3146	3220
120000	Tianjin	0	117.201	39.0842	2003	9956	4914	5043	97.44	3228	3208	19	9883	4877	5006	73	37	37	9956	4914	5043	8623	4281	4342				34	14	20				9956	1390	7478	1088	33.2	18.6	14.6	8566	4201	4365	1577	839	738	6274	3101	3173
120000	Tianjin	0	117.201	39.0842	2002	9961	4948	5013	98.7	3243	3229	14	9901	4907	4994	60	41	20	9961	4948	5013	8644	4304	4340				30	15	15				9961	1450	7441	1070	33.9	19.5	14.4	8511	4200	4311	1481	807	674	6334	3152	3182
130000	Hebei	0	114.469	38.0371	2021	78885	39240	39645	98.98	27241	26518	723	75368	37569	37798	3517	1670	1847	78885	39240	39645	62167	31435	30731	16537	7699	8839	96	51	45	85	54	30	78885	15162	51954	11769	51.8	29.2	22.7	63723	31270	32453	9884	5572	4313
130000	Hebei	0	114.469	38.0371	2020	68986	34700	34286	101.62	23120	22721	400	67048	33744	33304	1938	956	982	68986	34700	34286	56950	28953	27996	11898	5668	6230	87	44	44	52	35	16	68986	13144	46075	9768	49.4	28.4	21	55843	27718	28125	8448	4934	3514
130000	Hebei	0	114.469	38.0371	2019	59087	30160	28927	104.26	19000	18924	76	58729	29918	28810	359	242	117	59087	30160	28927	51733	26471	25261	7258	3637	3621	78	36	42	19	16	3	59087	11125	40196	7767	47	27.7	19.3	47963	24166	23797	7011	4297	2714
130000	Hebei	0	114.469	38.0371	2018	61907	31210	30697	101.67	19693	19580	113	61115	31123	29992	792	87	705	61907	31210	30697	54545	27924	26621	7226	3220	4006	123	56	67	13	10	3	61907	11440	42612	7854	45.3	26.9	18.4	50466	25094	25372	7444	4095	3349
130000	Hebei	0	114.469	38.0371	2017	62086	31523	30563	103.14	19221	19092	129	61239	31373	29867	847	150	697	62086	31523	30563	55460	28511	26950	6275	2841	3434	330	159	171	21	12	9	62086	11152	43608	7326	42.4	25.6	16.8	50934	25489	25444	7519	4236	3284
130000	Hebei	0	114.469	38.0371	2016	62750	32082	30668	104.61	19210	19130	80	62372	31900	30472	378	182	196	62750	32082	30668	55837	28693	27144	6352	3102	3250	544	276	268	17	12	6	62750	11584	44321	6845	41.6	26.1	15.4	51166	25832	25334	7397	4459	2938
130000	Hebei	0	114.469	38.0371	2015	1155542	583919	571624	102.15	350041	338842	11199	1096700	554332	542369	58842	29587	29255	1155542	583919	571624	1002236	509558	492678	149875	72519	77357	3047	1555	1492	384	287	97	1155542	210653	827323	117567	39.7	25.5	14.2	944890	470806	474084	150161	83891	66270
130000	Hebei	0	114.469	38.0371	2014	60936	31198	29738	104.91	19013	18917	96	60450	30967	29483	486	231	255	60936	31198	29738	55075	28407	26668	5612	2662	2950	232	116	116	17	13	4	60936	11347	43907	5682	38.8	25.8	12.9	49589	24982	24608	7465	4393	3072	37879	18813	19066
130000	Hebei	0	114.469	38.0371	2013	60517	31069	29449	105.5	19036	18922	114	59922	30752	29170	595	317	278	60517	31069	29449	54572	28175	26397	5621	2741	2880	308	146	162	16	7	9	60517	10772	44198	5547	36.9	24.4	12.6	49745	25174	24571	8091	4744	3346	37632	18752	18880
130000	Hebei	0	114.469	38.0371	2012	60806	31087	29719	104.6	18597	18532	65	60341	30873	29468	465	214	251	60806	31087	29719	55622	28647	26975	4834	2247	2586	343	186	157	7	7	7	60806	10912	44366	5529	37.1	24.6	12.5	49895	25215	24680	8517	4903	3614	37224	18673	18551
130000	Hebei	0	114.469	38.0371	2011	61861	32083	29778	107.74	18239	18033	206	60087	30421	29666	1774	1661	112	61861	32083	29778	54680	27956	26725	6612	3832	2781	547	279	268	22	17	5	61861	10890	45918	5053	34.7	23.7	11	50971	26109	24862	9546	5802	3744	37462	18763	18699
130000	Hebei	0	114.469	38.0371	2010	62052	31877	30175	105.67	18560	18442	118	61092	30994	30097	961	882	78	62052	31877	30175	56528	28888	27639	5065	2749	2316	449	232	218	22	17	6	62052	10582	46188	5282	34.4	22.9	11.4	51470	26114	25356	9060	5422	3638	38300	19080	19221
130000	Hebei	0	114.469	38.0371	2009	62243	31671	30572	103.6	18881	18850	31	62096	31568	30528	148	104	44	62243	31671	30572	58375	29821	28553	3518	1666	1852	351	184	167	22	16	6	62243	10274	46457	5512	34	22.1	11.9	51969	26120	25849	8575	5043	3532	39139	19397	19743
130000	Hebei	0	114.469	38.0371	2008	62981	32103	30879	103.96	18935	18824	111	62585	31801	30784	397	302	95	62981	32103	30879	59692	30405	29286	18510	9138	9372	150	78	72	22	16	6	62981	10115	47362	5504	33	21.4	11.6	52866	26656	26210	9927	5714	4213	38753	19248	19505
130000	Hebei	0	114.469	38.0371	2007	63501	32330	31171	103.72	19233	19188	45	63385	32272	31113	116	57	58	63501	32330	31171	60310	30849	29461	33502	16610	16891	274	117	157	23	16	7	63501	10639	47235	5626	34.4	22.5	11.9	52862	26507	26355	9955	5702	4253	38765	19147	19618
130000	Hebei	0	114.469	38.0371	2006	63675	32179	31495	102.17	19296	19248	48	63514	32088	31425	161	91	70	63675	32179	31495	60036	30409	29627	48493	24082	24410	257	129	129	23	15	8	63675	10583	47687	5405	33.5	22.2	11.3	53091	26512	26580	10540	5987	4554	38351	18897	19454
130000	Hebei	0	114.469	38.0371	2005	906856	455500	451355	100.92	272829	270892	1937	899339	452019	447320	7517	3482	4035	906856	455500	451355	841012	422905	418107	63485	31554	31930	2336	1026	1310	23	15	8	906856	160282	672457	74117	34.9	23.8	11	746574	369699	376876	150192	83326	66866	539078	264338	274740
130000	Hebei	0	114.469	38.0371	2004	66078	33769	32309	104.52	18933	18913	20	66022	33724	32299	56	46	10	66078	33769	32309	61848	31612	30236				221	123	98				66078	11531	49270	5277	34.1	23.4	10.7	54547	27558	26989	11394	6496	4898	39116	19473	19643
130000	Hebei	0	114.469	38.0371	2003	66569	33965	32604	104.17	19231	19203	28	66421	33870	32551	148	94	53	66569	33965	32604	62672	32010	30661				196	114	81				66569	12778	48760	5031	36.5	26.2	10.3	53791	27172	26620	11679	6608	5071	38424	19057	19367
130000	Hebei	0	114.469	38.0371	2002	66463	33751	32712	103.18	18861	18777	84	66137	33618	32519	326	133	193	66463	33751	32712	62715	31872	30843				179	79	100				66463	14072	47317	5074	40.5	29.7	10.7	52391	26246	26145	10676	5950	4726	38216	18989	19226
140000	Shanxi	0	112.562	37.8735	2021	36863	18828	18035	104.4	13668	13275	393	35142	17867	17275	1721	962	760	36863	18828	18035	26064	13403	12660	10699	5367	5331	82	50	33	19	8	11	36863	5862	25958	5043	42	22.6	19.4	31001	15804	15197	5682	3306	2376
140000	Shanxi	0	112.562	37.8735	2020	32938	16750	16187	103.36	11756	11541	215	32014	16238	15776	924	514	411	32938	16750	16187	24756	12664	12091	8080	4031	4048	79	44	36	22	11	12	32938	5160	23660	4116	38.9	21.8	17.2	27777	14092	13685	5007	2952	2054
140000	Shanxi	0	112.562	37.8735	2019	29012	14672	14339	102.32	9844	9807	37	28885	14608	14277	127	65	62	29012	14672	14339	23448	11926	11522	5461	2695	2766	76	37	39	26	14	13	29012	4459	21363	3190	35.8	20.9	14.9	24553	12379	12173	4332	2599	1733
140000	Shanxi	0	112.562	37.8735	2018	30481	15593	14888	104.73	10121	10035	86	30054	15217	14837	427	376	52	30481	15593	14888	23867	12177	11690	6500	3356	3144	108	57	51	6	2	4	30481	4753	22580	3147	35	21.1	13.9	25728	13081	12647	4797	2915	1882
140000	Shanxi	0	112.562	37.8735	2017	30550	15887	14664	108.34	10210	10104	106	29971	15415	14556	579	472	108	30550	15887	14664	24546	12696	11850	5837	3104	2733	165	83	82	3	3	2	30550	4767	23037	2746	32.6	20.7	11.9	25783	13368	12415	5315	3264	2051
140000	Shanxi	0	112.562	37.8735	2016	30910	15909	15002	106.04	9835	9768	67	30383	15674	14709	528	235	293	30910	15909	15002	25804	13372	12431	4993	2479	2514	112	56	55	2	1	1	30910	4747	23475	2688	31.7	20.2	11.5	26163	13383	12780	5328	3095	2233
140000	Shanxi	0	112.562	37.8735	2015	569491	295031	274461	107.49	181314	172990	8323	532081	269917	262164	37410	25113	12297	569491	295031	274461	453454	231849	221605	114244	62267	51977	1731	881	850	62	34	28	569491	85703	431465	52324	32	19.9	12.1	483788	249962	233827	103780	63254	40526
140000	Shanxi	0	112.562	37.8735	2014	30107	15298	14809	103.3	9701	9521	180	29114	14982	14132	993	316	677	30107	15298	14809	24307	12611	11696	5663	2614	3049	129	68	61	7	5	2	30107	4468	23071	2566	30.5	19.4	11.1	25636	12970	12666	5668	3097	2571	17950	9059	8891
140000	Shanxi	0	112.562	37.8735	2013	29957	15381	14576	105.52	9903	9757	146	29389	15018	14371	569	363	205	29957	15381	14576	23635	12157	11478	6181	3148	3033	139	74	64	3	2	1	29957	4710	22860	2388	31.1	20.6	10.5	25247	13006	12241	5141	2957	2184	18307	9323	8984
140000	Shanxi	0	112.562	37.8735	2012	30128	15393	14736	104.46	9759	9664	95	29551	15037	14514	577	355	222	30128	15393	14736	24603	12583	12020	5358	2711	2647	165	98	67	2	1	2	30128	4732	22997	2400	31	20.6	10.4	25396	12932	12464	5591	3171	2420	17973	9044	8930
140000	Shanxi	0	112.562	37.8735	2011	30698	15718	14980	104.93	9392	9287	105	29945	15291	14654	752	427	326	30698	15718	14980	25890	13291	12599	4629	2337	2292	174	88	86	4	2	2	30698	4961	23353	2384	31.5	21.2	10.2	25737	13139	12598	5585	3212	2373	18366	9244	9122
140000	Shanxi	0	112.562	37.8735	2010	30538	15610	14928	104.58	9342	9256	86	29997	15311	14686	540	300	242	30538	15610	14928	26995	13840	13155	3336	1669	1667	204	100	104	4		2	30538	5101	23016	2420	32.7	22.2	10.5	25437	12956	12481	5285	3077	2208	18292	9163	9128
140000	Shanxi	0	112.562	37.8735	2009	30378	15503	14875	104.22	9292	9226	66	30049	15331	14718	329	172	157	30378	15503	14875	28100	14389	13711	2044	1001	1042	234	112	121	3		2	30378	5241	22680	2457	33.9	23.1	10.8	25137	12773	12364	4985	2942	2043	18217	9082	9135
140000	Shanxi	0	112.562	37.8735	2008	30779	15611	15167	102.93	9239	9193	46	30489	15535	14954	289	76	213	30779	15611	15167	28576	14522	14053	10891	5418	5472	163	89	74	2		2	30779	5602	22752	2424	35.3	24.6	10.7	25177	12662	12515	5028	2870	2158	18208	9043	9165
140000	Shanxi	0	112.562	37.8735	2007	31069	15829	15240	103.87	9173	9106	67	30601	15594	15007	468	235	233	31069	15829	15240	28691	14655	14036	19738	9835	9902	169	94	74	2		1	31069	6068	22733	2268	36.7	26.7	10	25001	12684	12317	4980	2863	2117	18081	9027	9054
140000	Shanxi	0	112.562	37.8735	2006	31182	15766	15416	102.27	9142	9080	62	30851	15674	15177	331	93	239	31182	15766	15416	28314	14414	13899	28584	14252	14333	209	93	116	2		1	31182	6264	22741	2178	37.1	27.5	9.6	24918	12508	12410	4948	2787	2161	18093	8983	9110
140000	Shanxi	0	112.562	37.8735	2005	444096	225294	218802	102.97	131264	130427	837	440601	223302	217299	3495	1992	1503	444096	225294	218802	404399	205474	198925	37431	18669	18763	2266	1152	1114	1		1	444096	94573	315280	34244	40.9	30	10.9	349524	175754	173769	63950	37514	26437	257429	127362	130068
140000	Shanxi	0	112.562	37.8735	2004	32352	16604	15748	105.44	8926	8863	63	32127	16475	15652	226	129	96	32352	16604	15748	29572	15244	14329				217	104	112				32352	6852	23218	2282	39.3	29.5	9.8	25501	13049	12451	5322	3187	2135	18328	9136	9192
140000	Shanxi	0	112.562	37.8735	2003	32558	16677	15881	105.01	8854	8832	21	32441	16580	15861	117	97	20	32558	16677	15881	29276	14973	14303				324	166	158				32558	7476	22769	2313	43	32.8	10.2	25082	12755	12327	4681	2804	1877	18392	9190	9203
140000	Shanxi	0	112.562	37.8735	2002	32455	16711	15744	106.14	8954	8917	38	32231	16526	15704	225	185	40	32455	16711	15744	29146	15004	14142				287	134	154				32455	7608	22593	2254	43.7	33.7	10	24847	12756	12091	4928	2982	1946	17856	8966	8890
150000	Inner Mongolia	0	111.766	40.8175	2021	25418	12981	12436	104.38	10002	9783	219	24334	12218	12116	1084	763	321	25418	12981	12436	15067	7746	7322	10303	5207	5096	35	20	15	13	9	4	25418	3489	18411	3518	38.1	19	19.1	21929	11168	10760	3469	2078	1390
150000	Inner Mongolia	0	111.766	40.8175	2020	22581	11586	10994	105.53	8756	8528	228	21542	10882	10659	1040	704	336	22581	11586	10994	14098	7255	6844	8428	4300	4128	42	24	19	12	8	4	22581	3030	16784	2766	34.2	18	16.2	19550	10000	9550	3204	1894	1310
150000	Inner Mongolia	0	111.766	40.8175	2019	19744	10191	9553	106.68	7510	7272	237	18749	9547	9202	995	644	351	19744	10191	9553	13129	6764	6365	6552	3393	3159	50	27	23	12	7	5	19744	2572	15158	2013	30.3	17	13.3	17171	8832	8339	2940	1711	1229
150000	Inner Mongolia	0	111.766	40.8175	2018	20781	10608	10174	104.26	7908	7852	56	20537	10407	10130	244	200	44	20781	10608	10174	14519	7410	7110	6199	3167	3032	52	25	27	11	7	5	20781	2759	15976	2047	30.1	17.3	12.8	18023	9179	8844	2846	1746	1099
150000	Inner Mongolia	0	111.766	40.8175	2017	20849	10465	10384	100.79	7775	7644	131	20430	10366	10064	419	100	319	20849	10465	10384	14525	7411	7114	6204	2997	3207	114	54	61	5	4	2	20849	2824	15765	2260	32.3	17.9	14.3	18025	9028	8997	2951	1601	1350
150000	Inner Mongolia	0	111.766	40.8175	2016	21136	10675	10461	102.05	7654	7467	187	20376	10431	9945	760	244	516	21136	10675	10461	14779	7614	7165	6286	3025	3261	66	33	34	5	3	2	21136	2705	16436	1995	28.6	16.5	12.1	18431	9303	9128	3415	1799	1615
150000	Inner Mongolia	0	111.766	40.8175	2015	390222	199239	190983	104.32	139371	133437	5934	364021	184857	179164	26201	14382	11819	390222	199239	190983	274080	139971	134109	114930	58678	56252	1130	549	582	81	41	40	390222	51002	301933	37288	29.2	16.9	12.4	339221	172510	166711	63020	34966	28053
150000	Inner Mongolia	0	111.766	40.8175	2014	20671	10533	10138	103.9	7726	7664	62	20513	10453	10060	158	80	78	20671	10533	10138	14611	7525	7086	5976	2964	3013	82	42	39	3	2	1	20671	2803	15940	1929	29.7	17.6	12.1	17869	9069	8801	2875	1687	1188	13185	6657	6528
150000	Inner Mongolia	0	111.766	40.8175	2013	20613	10699	9914	107.91	7521	7420	101	20325	10484	9841	288	215	74	20613	10699	9914	14904	7753	7151	5611	2892	2719	92	48	43	7	5	2	20613	2831	16020	1762	28.7	17.7	11	17782	9223	8560	3075	1874	1201	13217	6720	6497
150000	Inner Mongolia	0	111.766	40.8175	2012	20775	10613	10162	104.44	7389	7176	213	19915	10253	9662	860	360	500	20775	10613	10162	14184	7319	6864	6486	3235	3251	97	54	43	9	5	4	20775	2878	16261	1636	27.8	17.7	10.1	17897	9132	8765	3301	1851	1450	13168	6706	6462
150000	Inner Mongolia	0	111.766	40.8175	2011	21203	10540	10663	98.85	7591	7365	226	20091	10194	9897	1112	346	766	21203	10540	10663	14391	7338	7053	6690	3139	3552	110	58	52	12	6	6	21203	2900	16842	1461	25.9	17.2	8.7	18303	9081	9222	3767	1876	1891	13137	6656	6482
150000	Inner Mongolia	0	111.766	40.8175	2010	21351	10776	10575	101.93	7488	7366	122	20764	10586	10180	586	190	396	21351	10776	10575	16636	8519	8117	4619	2208	2412	90	47	43	12	6	6	21351	2980	16732	1640	27.6	17.8	9.8	18372	9238	9134	3442	1865	1576	13458	6784	6674
150000	Inner Mongolia	0	111.766	40.8175	2009	21499	11012	10487	105.01	7386	7367	19	21438	10977	10462	60	35	25	21499	11012	10487	18880	9700	9181	2548	1276	1272	71	36	34	12	6	5	21499	3059	16621	1818	29.4	18.4	10.9	18440	9394	9045	3116	1854	1262	13780	6913	6866
150000	Inner Mongolia	0	111.766	40.8175	2008	21816	11185	10631	105.21	7344	7324	20	21749	11142	10608	67	43	24	21816	11185	10631	18932	9730	9202	16401	8402	7999	74	39	35	12	6	5	21816	3251	16795	1769	29.9	19.4	10.5	18565	9484	9081	3109	1841	1269	13984	7039	6945
150000	Inner Mongolia	0	111.766	40.8175	2007	22066	11201	10865	103.08	7441	7387	54	21867	11155	10712	199	46	153	22066	11201	10865	19276	9835	9441	30254	15528	14726	101	57	44	12	7	5	22066	3462	16802	1802	31.3	20.6	10.7	18604	9374	9230	3171	1809	1362	13901	6948	6953
150000	Inner Mongolia	0	111.766	40.8175	2006	22180	11310	10870	104.05	7349	7285	64	21905	11206	10699	274	104	170	22180	11310	10870	19461	9997	9464	44108	22654	21453	93	38	56	12	7	4	22180	3598	16853	1728	31.6	21.4	10.3	18581	9409	9172	3266	1875	1390	13804	6923	6881
150000	Inner Mongolia	0	111.766	40.8175	2005	315884	161560	154324	104.69	108157	106792	1365	310952	158140	152812	4932	3420	1512	315884	161560	154324	255807	130741	125066	57961	29780	28180	2105	1031	1074	12	7	4	315884	53884	236945	25056	33.3	22.7	10.6	262000	133393	128607	44045	26679	17367	197268	98619	98649
150000	Inner Mongolia	0	111.766	40.8175	2004	23233	11941	11292	105.74	7393	7337	56	22985	11739	11246	248	202	46	23233	11941	11292	20141	10306	9834				148	83	66				23233	3976	17520	1736	32.6	22.7	9.9	19256	9883	9373	3574	2124	1450	14247	7192	7055
150000	Inner Mongolia	0	111.766	40.8175	2003	23510	12006	11505	104.36	7381	7356	25	23417	11942	11475	93	64	29	23510	12006	11505	20666	10615	10050				201	99	103				23510	4288	17427	1796	34.9	24.6	10.3	19223	9815	9408	3519	2136	1383	14135	7073	7062
150000	Inner Mongolia	0	111.766	40.8175	2002	23586	12128	11458	105.84	7516	7473	43	23434	12020	11414	152	108	44	23586	12128	11458	20441	10549	9893				202	103	99				23586	4597	17306	1683	36.3	26.6	9.7	18989	9727	9262	3357	2016	1340	14130	7085	7045
210000	Liaoning	0	123.429	41.8354	2021	44797	22127	22671	97.6	18620	18309	311	43402	21469	21933	1395	658	737	44797	22127	22671	30567	15282	15285	13960	6693	7268	29	18	11	241	134	107	44797	4825	31549	8424	42	15.3	26.7	39973	19631	20342	6340	3692	2647
210000	Liaoning	0	123.429	41.8354	2020	39298	19544	19756	99.16	15958	15757	202	38500	19151	19350	798	392	406	39298	19544	19756	28260	14206	14054	10836	5231	5606	28	16	12	174	90	84	39298	4136	28260	6903	38.7	14.6	24.2	35164	17398	17766	5418	3150	2267
210000	Liaoning	0	123.429	41.8354	2019	33800	16960	16840	100.71	13297	13205	92	33598	16833	16766	201	127	75	33800	16960	16840	25954	13130	12824	7712	3769	3943	28	14	14	106	47	60	33800	3446	24972	5382	35.4	13.8	21.6	30354	15166	15189	4495	2608	1887
210000	Liaoning	0	123.429	41.8354	2018	35744	17905	17839	100.37	13885	13791	94	35181	17771	17410	563	134	429	35744	17905	17839	28159	14315	13845	7356	3465	3891	32	17	15	196	108	88	35744	3628	26763	5353	33.6	13.6	20	32116	16024	16092	5125	2867	2259
210000	Liaoning	0	123.429	41.8354	2017	35969	17996	17973	100.12	13483	13382	101	35451	17906	17545	518	90	428	35969	17996	17973	29527	15016	14511	6184	2851	3334	82	39	43	176	90	86	35969	3650	27257	5063	32	13.4	18.6	32320	16076	16244	5385	2945	2441
210000	Liaoning	0	123.429	41.8354	2016	36668	18503	18165	101.86	13389	13344	45	36513	18415	18099	155	88	66	36668	18503	18165	31115	15742	15373	5447	2701	2746	53	29	23	53	31	22	36668	3900	27919	4849	31.3	14	17.4	32768	16513	16254	5355	3132	2223
210000	Liaoning	0	123.429	41.8354	2015	680859	341193	339666	100.45	242006	234112	7894	648616	324374	324242	32243	16819	15425	680859	341193	339666	546049	275840	270210	132238	63972	68266	1419	771	648	1154	611	543	680859	72220	521044	87595	30.7	13.9	16.8	608639	303430	305209	107935	61483	46453
210000	Liaoning	0	123.429	41.8354	2014	36236	18363	17873	102.74	13670	13534	136	35618	18016	17602	618	347	271	36236	18363	17873	29323	14987	14336	6751	3301	3450	71	33	38	91	42	49	36236	3719	28111	4407	28.9	13.2	15.7	32518	16410	16106	5854	3448	2405	22966	11472	11494
210000	Liaoning	0	123.429	41.8354	2013	36231	18292	17939	101.97	13106	12706	400	34620	17843	16777	1611	449	1162	36231	18292	17939	28085	14609	13476	8028	3633	4395	63	26	37	55	25	30	36231	3774	28756	3701	26	13.1	12.9	32457	16354	16103	7060	3940	3120	22149	11100	11050
210000	Liaoning	0	123.429	41.8354	2012	36621	18359	18263	100.53	13129	12605	523	33899	16961	16937	2723	1398	1325	36621	18359	18263	27169	13687	13482	9333	4623	4709	77	33	44	43	16	27	36621	3802	29181	3639	25.5	13	12.5	32819	16446	16373	7714	4227	3488	21969	10971	10998
210000	Liaoning	0	123.429	41.8354	2011	37447	18846	18601	101.32	13691	13583	108	37002	18540	18462	445	306	140	37447	18846	18601	29685	15024	14660	7593	3736	3857	98	50	48	72	36	36	37447	4254	29159	4034	28.4	14.6	13.8	33193	16656	16537	5685	3268	2417	23998	12005	11992
210000	Liaoning	0	123.429	41.8354	2010	37938	19095	18843	101.34	13544	13458	86	37584	18900	18684	354	195	159	37938	19095	18843	32677	16518	16158	5128	2512	2616	98	48	50	67	34	33	37938	4248	29463	4226	28.8	14.4	14.4	33690	16855	16834	5632	3212	2420	24624	12275	12349
210000	Liaoning	0	123.429	41.8354	2009	38429	19344	19085	101.36	13398	13334	64	38167	19260	18907	262	84	178	38429	19344	19085	35669	18012	17657	2663	1287	1376	97	45	52	62	32	30	38429	4243	29767	4419	29.1	14.3	14.9	34186	17054	17132	5578	3155	2423	25251	12545	12706
210000	Liaoning	0	123.429	41.8354	2008	38988	19583	19405	100.92	13728	13659	69	38745	19515	19230	243	68	174	38988	19583	19405	35299	17835	17464	23332	11330	12002	99	49	50	58	30	28	38988	4729	29840	4419	30.7	15.9	14.8	34259	17052	17207	5481	3128	2353	25353	12563	12790
210000	Liaoning	0	123.429	41.8354	2007	39317	19778	19539	101.22	13479	13383	96	38923	19563	19361	394	215	179	39317	19778	19539	34906	17638	17268	44001	21372	22629	121	57	63	53	28	25	39317	4984	30152	4181	30.4	16.5	13.9	34334	17168	17165	5698	3299	2400	25191	12496	12694
210000	Liaoning	0	123.429	41.8354	2006	39231	19811	19420	102.02	13261	13165	96	38748	19527	19221	483	285	198	39231	19811	19420	34355	17444	16912	64670	31414	33256	119	69	50	48	26	22	39231	4915	30162	4155	30.1	16.3	13.8	34316	17213	17103	5825	3400	2425	25157	12480	12677
210000	Liaoning	0	123.429	41.8354	2005	558727	280107	278620	100.53	191306	189878	1428	553971	277593	276378	4756	2514	2241	558727	280107	278620	471471	237686	233785	85339	41457	43882	1875	941	934	43	24	19	558727	79560	424584	54583	31.6	18.7	12.9	479167	238190	240977	75060	43118	31942	356012	176046	179966
210000	Liaoning	0	123.429	41.8354	2004	41100	20614	20486	100.62	13133	13078	56	40877	20477	20399	223	136	87	41100	20614	20486	37008	18555	18454				88	45	43				41100	5715	31497	3888	30.5	18.1	12.3	35385	17649	17736	6310	3537	2773	25762	12852	12910
210000	Liaoning	0	123.429	41.8354	2003	41549	20779	20770	100.05	13376	13319	57	41320	20617	20702	229	162	67	41549	20779	20770	36955	18542	18413				150	66	84				41549	6108	31409	4032	32.3	19.5	12.8	35441	17632	17809	6150	3461	2689	25878	12876	13002
210000	Liaoning	0	123.429	41.8354	2002	41608	21004	20604	101.94	13264	13243	21	41544	20964	20580	64	40	24	41608	21004	20604	36606	18524	18082				168	83	86				41608	6530	31708	3370	31.2	20.6	10.6	35077	17605	17472	6217	3534	2682	25694	12832	12863
220000	Jilin	0	125.326	43.8965	2021	25158	12597	12560	100.3	10251	9963	289	24036	11994	12042	1122	603	519	25158	12597	12560	15547	7889	7658	9481	4630	4852	10	4	6	119	75	45	25158	2815	18137	4205	38.7	15.5	23.2	22343	11137	11206	3453	1991	1462
220000	Jilin	0	125.326	43.8965	2020	23048	11584	11464	101.12	9142	8982	160	22428	11244	11184	620	340	280	23048	11584	11464	15264	7786	7478	7450	3620	3830	16	8	8	319	170	149	23048	2640	16914	3494	36	15.6	20.4	20408	10186	10223	2976	1733	1243
220000	Jilin	0	125.326	43.8965	2019	20939	10570	10369	101.94	8033	8001	32	20821	10494	10327	118	77	42	20939	10570	10369	14980	7683	7297	5418	2610	2808	22	12	10	519	266	253	20939	2464	15692	2783	33.4	15.7	17.7	18474	9234	9240	2499	1475	1024
220000	Jilin	0	125.326	43.8965	2018	22173	11198	10975	102.03	8334	8305	29	22090	11155	10935	83	43	40	22173	11198	10975	16542	8464	8077	5151	2496	2655	37	14	22	443	223	220	22173	2725	16705	2743	32.7	16.3	16.4	19448	9754	9694	2671	1572	1099
220000	Jilin	0	125.326	43.8965	2017	22424	11346	11078	102.42	8444	8426	18	22374	11317	11056	50	29	22	22424	11346	11078	17485	8933	8551	4747	2308	2440	56	26	30	136	79	57	22424	2790	16900	2735	32.7	16.5	16.2	19634	9859	9775	2665	1567	1097
220000	Jilin	0	125.326	43.8965	2016	22945	11665	11280	103.41	8038	8016	22	22881	11632	11249	64	33	31	22945	11665	11280	18604	9559	9045	4173	2021	2152	30	13	18	138	72	66	22945	2903	17552	2490	30.7	16.5	14.2	20043	10116	9927	2940	1712	1228
220000	Jilin	0	125.326	43.8965	2015	428511	216398	212112	102.02	144359	141275	3084	412951	207928	205023	15560	8470	7090	428511	216398	212112	344540	175787	168753	81553	39339	42214	622	308	314	1796	964	832	428511	51351	330390	46769	29.7	15.5	14.2	377159	189456	187704	60802	34868	25934
220000	Jilin	0	125.326	43.8965	2014	22715	11561	11154	103.65	8325	8313	12	22647	11527	11120	68	34	34	22715	11561	11154	19037	9808	9229	3407	1612	1795	47	25	22	223	115	108	22715	2775	17629	2310	28.8	15.7	13.1	19939	10117	9822	2892	1719	1173	14622	7345	7277
220000	Jilin	0	125.326	43.8965	2013	22707	11696	11010	106.23	8206	8185	21	22639	11650	10990	67	47	20	22707	11696	11010	19086	9933	9153	3352	1624	1727	51	27	24	218	112	106	22707	2669	17844	2193	27.3	15	12.3	20038	10293	9744	3096	1863	1234	14817	7493	7324
220000	Jilin	0	125.326	43.8965	2012	22949	11670	11279	103.47	7955	7794	161	22438	11416	11022	511	254	257	22949	11670	11279	18600	9553	9047	4134	2009	2125	58	30	27	158	78	79	22949	2810	18363	1776	25	15.3	9.7	20139	10194	9945	4090	2323	1767	14295	7128	7167
220000	Jilin	0	125.326	43.8965	2011	23490	12002	11488	104.48	8059	7996	63	23231	11857	11375	259	146	113	23490	12002	11488	19104	9855	9249	4153	2034	2119	89	45	44	144	68	75	23490	2989	18458	2044	27.3	16.2	11.1	20501	10402	10099	3353	1945	1408	15034	7511	7523
220000	Jilin	0	125.326	43.8965	2010	23920	12234	11686	104.68	7977	7940	38	23764	12138	11626	156	96	60	23920	12234	11686	21018	10812	10206	2759	1350	1409	70	37	34	126	60	65	23920	2976	18840	2104	27	15.8	11.2	20944	10652	10292	3370	1990	1380	15510	7759	7750
220000	Jilin	0	125.326	43.8965	2009	24349	12465	11884	104.89	7895	7883	12	24296	12420	11877	52	46	7	24349	12465	11884	22932	11770	11162	1365	666	699	52	29	23	108	52	55	24349	2963	19222	2164	26.7	15.4	11.3	21386	10902	10484	3386	2034	1352	15985	8007	7978
220000	Jilin	0	125.326	43.8965	2008	24764	12527	12237	102.37	8170	8158	12	24720	12509	12211	44	18	26	24764	12527	12237	23010	11693	11317	9640	4706	4934	43	25	18	90	44	45	24764	3029	19475	2260	27.2	15.6	11.6	21735	10946	10790	3694	2128	1566	15850	7909	7940
220000	Jilin	0	125.326	43.8965	2007	25067	12697	12370	102.64	8218	8191	27	24936	12599	12337	131	98	33	25067	12697	12370	23158	11754	11404	17916	8746	9169	57	27	29	71	36	35	25067	3286	19573	2208	28.1	16.8	11.3	21781	10984	10797	3626	2105	1520	16049	7997	8052
220000	Jilin	0	125.326	43.8965	2006	25243	12772	12471	102.42	8204	8168	36	25010	12679	12332	233	93	139	25243	12772	12471	22606	11482	11123	26191	12787	13404	79	41	38	53	28	25	25243	3312	19846	2084	27.2	16.7	10.5	21931	11019	10912	3854	2192	1663	15894	7919	7975
220000	Jilin	0	125.326	43.8965	2005	359512	182545	176968	103.15	114033	113403	631	356480	180823	175657	3032	1722	1310	359512	182545	176968	324453	165421	159032	34466	16827	17639	559	278	282	35	20	15	359512	52084	279851	27577	28.5	18.6	9.9	307428	155105	152323	54665	31559	23105	224734	111905	112829
220000	Jilin	0	125.326	43.8965	2004	26397	13226	13170	100.43	8076	7998	79	25942	13173	12770	454	54	401	26397	13226	13170	25162	12638	12524				34	14	20				26397	3667	20762	1968	27.1	17.7	9.5	22730	11290	11440	4737	2448	2289	16153	8074	8079
220000	Jilin	0	125.326	43.8965	2003	26684	13387	13297	100.67	8113	8070	43	26392	13374	13018	292	13	279	26684	13387	13297	25088	12636	12452				26	11	15				26684	4067	20736	1881	28.7	19.6	9.1	22617	11259	11358	4628	2423	2205	16159	8066	8094
220000	Jilin	0	125.326	43.8965	2002	26693	13457	13236	101.67	8079	8045	34	26487	13434	13053	206	23	183	26693	13457	13236	25056	12664	12392				56	28	28				26693	4344	20564	1785	29.8	21.1	8.7	22350	11174	11176	4450	2390	2059	16051	7996	8055
230000	Heilongjiang	0	126.662	45.7423	2021	33098	16584	16514	100.42	13964	13662	302	31632	15817	15815	1466	767	699	33098	16584	16514	23638	11984	11654	9359	4547	4812	20	8	13	81	46	36	33098	3236	24309	5553	36.2	13.3	22.8	29862	14912	14949	4654	2677	1977
230000	Heilongjiang	0	126.662	45.7423	2020	31138	15686	15452	101.6	12876	12715	160	30338	15264	15076	799	422	376	31138	15686	15452	24283	12348	11936	6754	3280	3474	24	11	14	76	48	28	31138	3073	23278	4786	33.7	13.2	20.5	28064	14084	13980	4196	2433	1762
230000	Heilongjiang	0	126.662	45.7423	2019	29177	14788	14389	102.77	11787	11768	19	29045	14710	14336	132	78	54	29177	14788	14389	24928	12711	12217	4150	2013	2137	28	14	14	71	50	21	29177	2910	22247	4020	31.2	13.1	18.1	26267	13256	13011	3737	2189	1548
230000	Heilongjiang	0	126.662	45.7423	2018	30946	15697	15249	102.93	11926	11910	16	30862	15636	15225	85	60	24	30946	15697	15249	26170	13370	12801	4674	2272	2402	37	16	21	64	39	25	30946	3267	23899	3780	29.5	13.7	15.8	27679	13984	13695	4099	2403	1695
230000	Heilongjiang	0	126.662	45.7423	2017	31251	15919	15332	103.83	11924	11872	52	31020	15878	15142	232	42	190	31251	15919	15332	26338	13550	12788	4703	2262	2441	172	88	84	38	19	20	31251	3108	24350	3793	28.3	12.8	15.6	28144	14256	13888	4258	2476	1782
230000	Heilongjiang	0	126.662	45.7423	2016	31874	16104	15770	102.11	11521	11460	61	31496	16026	15470	378	78	300	31874	16104	15770	28037	14289	13748	3749	1767	1983	63	33	29	25	15	10	31874	3204	24865	3805	28.2	12.9	15.3	28670	14444	14226	4791	2688	2104
230000	Heilongjiang	0	126.662	45.7423	2015	592705	298696	294010	101.59	208837	204569	4267	570332	288310	282023	22373	10386	11987	592705	298696	294010	513916	262252	251664	75798	34874	40924	1624	847	777	1368	723	645	592705	62674	465792	64239	27.3	13.5	13.8	530031	265814	264217	92174	50967	41207
230000	Heilongjiang	0	126.662	45.7423	2014	31632	15829	15803	100.16	11713	11621	92	31033	15799	15234	599	30	569	31632	15829	15803	25867	13192	12675	5671	2583	3088	57	29	28	37	25	12	31632	3665	24996	2971	26.6	14.7	11.9	27968	13934	14033	4613	2386	2227	20249	10155	10093
230000	Heilongjiang	0	126.662	45.7423	2013	31651	16055	15596	102.94	11554	11535	19	31581	16025	15556	70	29	40	31651	16055	15596	26678	13634	13044	4889	2376	2512	58	25	33	26	20	6	31651	3792	25029	2830	26.5	15.2	11.3	27859	14091	13768	4350	2489	1861	20509	10305	10205
230000	Heilongjiang	0	126.662	45.7423	2012	31990	16283	15707	103.66	11558	11541	17	31917	16247	15669	73	35	38	31990	16283	15707	27536	14128	13408	4311	2088	2223	82	32	51	61	35	26	31990	3878	25285	2827	26.5	15.3	11.2	28112	14234	13878	4317	2512	1804	20713	10377	10336
230000	Heilongjiang	0	126.662	45.7423	2011	32757	16483	16273	101.29	11535	11439	96	32181	16371	15810	575	112	464	32757	16483	16273	27678	14177	13501	4861	2199	2662	141	66	75	77	41	36	32757	3845	26293	2618	24.6	14.6	10	28912	14474	14437	5002	2734	2267	20908	10458	10450
230000	Heilongjiang	0	126.662	45.7423	2010	33411	16896	16514	102.3	11675	11608	67	33066	16822	16246	344	75	270	33411	16896	16514	29246	14950	14295	4019	1870	2149	108	56	52	71	38	32	33411	4024	26603	2784	25.6	15.1	10.5	29388	14775	14612	4719	2667	2052	21628	10815	10813
230000	Heilongjiang	0	126.662	45.7423	2009	34065	17310	16755	103.31	11815	11777	38	33952	17272	16681	113	38	75	34065	17310	16755	30813	15723	15089	3177	1541	1636	76	45	30	64	36	29	34065	4202	26913	2951	26.6	15.6	11	29864	15076	14788	4436	2600	1837	22348	11172	11176
230000	Heilongjiang	0	126.662	45.7423	2008	34688	17540	17149	102.28	12202	12174	28	34593	17458	17135	96	82	14	34688	17540	17149	31283	15877	15405	14398	7076	7322	68	39	29	58	33	25	34688	4408	27116	3163	27.9	16.3	11.7	30280	15236	15044	4456	2609	1847	22769	11339	11430
230000	Heilongjiang	0	126.662	45.7423	2007	35193	17781	17412	102.12	12038	12014	24	35108	17708	17400	85	73	12	35193	17781	17412	31488	15941	15547	25620	12612	13008	99	54	45	52	30	21	35193	4630	27417	3147	28.4	16.9	11.5	30563	15366	15197	4650	2729	1920	22849	11374	11474
230000	Heilongjiang	0	126.662	45.7423	2006	35504	18034	17470	103.23	11855	11797	58	35266	17895	17372	237	140	98	35504	18034	17470	31526	16078	15448	36841	18147	18694	126	71	55	45	28	18	35504	4972	27667	2864	28.3	18	10.4	30532	15380	15152	4863	2839	2024	22655	11296	11359
230000	Heilongjiang	0	126.662	45.7423	2005	505647	255867	249780	102.44	169716	169177	540	503286	254337	248949	2361	1530	831	505647	255867	249780	456208	231467	224742	48062	23682	24380	1339	694	645	39	25	14	505647	74876	392334	38437	28.9	19.1	9.8	430771	216958	213813	67892	39886	28007	321690	159928	161761
230000	Heilongjiang	0	126.662	45.7423	2004	37241	18908	18332	103.14	11850	11829	21	37199	18891	18308	41	17	25	37241	18908	18332	34760	17688	17072				130	67	63				37241	5413	29297	2531	27.1	18.5	8.6	31828	16057	15770	5899	3340	2559	23192	11566	11626
230000	Heilongjiang	0	126.662	45.7423	2003	37693	19172	18521	103.52	12010	11985	25	37601	19118	18484	92	54	37	37693	19172	18521	34693	17634	17059				221	121	99				37693	5971	29217	2505	29	20.4	8.6	31722	16004	15718	5823	3380	2442	23083	11505	11578
230000	Heilongjiang	0	126.662	45.7423	2002	37806	19367	18439	105.04	11696	11637	59	37419	19149	18270	387	218	169	37806	19367	18439	35358	18107	17251				96	39	57				37806	6426	28976	2404	30.5	22.2	8.3	31380	15976	15404	5984	3463	2521	22763	11377	11387
310000	Shanghai	1	121.474	31.2304	2021	26365	13674	12691	107.75	10904	10359	544	24600	12557	12043	1765	1118	648	26365	13674	12691	11206	5670	5536	14967	7907	7060	42	19	23	150	79	72	26365	2589	19177	4600	37.5	13.5	24	23776	12321	11455	4732	2750	1982
310000	Shanghai	1	121.474	31.2304	2020	22575	11711	10864	107.8	9368	8948	420	21262	10858	10404	1313	853	460	22575	11711	10864	9839	4957	4882	12560	6669	5892	38	17	21	138	68	70	22575	2237	16511	3828	36.6	13.6	23	20338	10536	9802	3792	2168	1624
310000	Shanghai	1	121.474	31.2304	2019	18785	9748	9038	107.86	7832	7536	296	17924	9159	8765	861	588	273	18785	9748	9038	8472	4244	4228	10154	5431	4723	34	15	19	125	57	68	18785	1885	13845	3055	35.7	13.6	22.1	16900	8752	8149	2851	1586	1265
310000	Shanghai	1	121.474	31.2304	2018	19877	10256	9621	106.61	8139	7971	169	19368	9922	9446	509	334	174	19877	10256	9621	9287	4666	4621	10398	5499	4899	36	18	19	156	74	82	19877	1955	14950	2972	33	13.1	19.9	17922	9166	8756	3021	1703	1318
310000	Shanghai	1	121.474	31.2304	2017	19826	10085	9740	103.54	7906	7729	177	19269	9718	9551	557	367	189	19826	10085	9740	9116	4578	4538	10465	5387	5078	76	39	37	168	81	87	19826	1972	15026	2827	31.9	13.1	18.8	17854	9031	8823	3102	1767	1335
310000	Shanghai	1	121.474	31.2304	2016	20188	10382	9806	105.87	8127	7801	325	19303	9799	9505	885	583	302	20188	10382	9806	8873	4487	4386	11110	5799	5310	45	21	24	161	74	87	20188	1953	15618	2617	29.3	12.5	16.8	18236	9347	8889	3103	1761	1343
310000	Shanghai	1	121.474	31.2304	2015	373956	194485	179471	108.37	148332	136119	12213	335047	168645	166402	38909	25840	13069	373956	194485	179471	162549	80782	81767	208345	112335	96010	818	396	422	2244	971	1273	373956	34935	291086	47936	28.5	12	16.5	339022	175949	163073	57729	33725	24004
310000	Shanghai	1	121.474	31.2304	2014	20019	10334	9685	106.7	8496	8104	392	18971	9732	9239	1048	602	446	20019	10334	9685	7518	3742	3776	12386	6532	5853	52	31	21	64	29	35	20019	2024	16057	1938	24.7	12.6	12.1	17995	9233	8763	3415	2008	1407	13263	6762	6501
310000	Shanghai	1	121.474	31.2304	2013	19932	10268	9664	106.24	8377	7965	412	18725	9557	9167	1207	710	497	19932	10268	9664	7839	3891	3948	11986	6318	5668	30	20	10	76	38	37	19932	1866	15945	2121	25	11.7	13.3	18065	9264	8801	3456	1944	1512	13213	6818	6395
310000	Shanghai	1	121.474	31.2304	2012	19862	10349	9513	108.78	8220	7692	528	18108	9181	8927	1754	1168	587	19862	10349	9513	7218	3627	3591	12498	6649	5849	57	31	27	88	42	46	19862	1681	16391	1790	21.2	10.3	10.9	18181	9443	8738	3870	2203	1668	13150	6817	6333
310000	Shanghai	1	121.474	31.2304	2011	20056	10644	9412	113.09	8294	7564	730	17631	9043	8587	2425	1601	825	20056	10644	9412	6996	3508	3488	12917	7066	5851	60	34	26	82	36	46	20056	1662	16816	1579	19.3	9.9	9.4	18394	9727	8667	4263	2527	1736	12983	6785	6198
310000	Shanghai	1	121.474	31.2304	2010	18435	9504	8932	106.02	7384	6926	458	16952	8550	8401	1484	954	531	18435	9504	8932	9428	4713	4716	8926	4750	4176	40	22	18	73	32	41	18435	1466	14996	1974	23.5	9.8	13.7	16969	8700	8268	3563	2047	1516	12104	6192	5912
310000	Shanghai	1	121.474	31.2304	2009	16814	8363	8452	98.95	6475	6288	187	16272	8057	8215	542	306	237	16814	8363	8452	11860	5918	5943	4934	2434	2500	20	11	9	64	28	36	16814	1271	13176	2368	27.6	9.6	18	15544	7674	7869	2863	1567	1295	11225	5599	5627
310000	Shanghai	1	121.474	31.2304	2008	16854	8435	8420	100.18	6416	6171	245	16128	8021	8107	727	414	313	16854	8435	8420	11372	5745	5627	27087	13753	13334	33	17	16	56	24	31	16854	1332	13324	2198	26.5	10	16.5	15522	7705	7817	3123	1735	1388	10941	5457	5484
310000	Shanghai	1	121.474	31.2304	2007	16708	8325	8384	99.29	6281	6112	169	16178	8009	8169	530	315	215	16708	8325	8384	11651	5861	5790	49240	25072	24168	43	22	21	47	21	26	16708	1331	12997	2381	28.6	10.2	18.3	15378	7611	7767	2991	1661	1330	10913	5441	5472
310000	Shanghai	1	121.474	31.2304	2006	16525	8209	8316	98.71	6193	5982	211	15847	7836	8011	678	373	305	16525	8209	8316	11222	5639	5584	71393	36392	35002	31	16	15	38	17	21	16525	1338	12805	2382	29.1	10.5	18.6	15187	7500	7687	3001	1662	1339	10692	5336	5356
310000	Shanghai	1	121.474	31.2304	2005	235351	118419	116932	101.27	87861	83106	4756	220576	109480	111096	14775	8939	5836	235351	118419	116932	141227	70431	70796	93546	47711	45836	549	264	285	29	13	16	235351	21182	186010	28159	26.5	11.4	15.1	214169	107344	106825	45843	25561	20283	150506	75581	74925
310000	Shanghai	1	121.474	31.2304	2004	16702	8208	8495	96.62	5844	5805	39	16595	8149	8446	107	59	48	16702	8208	8495	14000	6964	7036				82	37	46				16702	1469	12661	2572	31.9	11.6	20.3	15233	7469	7764	2769	1564	1205	10974	5433	5540
310000	Shanghai	1	121.474	31.2304	2003	16061	8024	8038	99.82	5702	5669	33	15954	7944	8010	107	79	28	16061	8024	8038	14300	7212	7088				54	27	27				16061	1415	12017	2630	33.7	11.8	21.9	14646	7304	7342	2929	1741	1188	10184	5044	5140
310000	Shanghai	1	121.474	31.2304	2002	16012	7873	8139	96.73	5495	5328	167	15392	7649	7742	620	223	397	16012	7873	8139	12551	6141	6411				96	61	35				16012	1716	12144	2152	31.9	14.1	17.7	14296	7000	7297	2816	1511	1305	10099	5015	5084
320000	Jiangsu	1	118.763	32.0617	2021	90085	45718	44367	103.05	32381	31028	1352	84806	42623	42182	5279	3094	2185	90085	45718	44367	60480	30269	30211	29254	15247	14008	160	79	81	191	123	67	90085	13228	61503	15354	46.5	21.5	25	76857	38690	38167	12218	7307	4911
320000	Jiangsu	1	118.763	32.0617	2020	76368	38782	37586	103.22	26710	25753	957	72784	36668	36116	3584	2114	1470	76368	38782	37586	53931	26987	26944	22118	11618	10502	166	82	84	154	96	57	76368	10933	53035	12400	43.6	20.4	23.1	65436	32942	32493	10232	6122	4110
320000	Jiangsu	1	118.763	32.0617	2019	62652	31847	30805	103.38	21040	20478	562	60762	30712	30049	1890	1134	756	62652	31847	30805	47382	23705	23677	14983	7988	6995	171	85	86	116	69	47	62652	8638	44567	9447	40.6	19.4	21.2	54014	27195	26819	8246	4937	3310
320000	Jiangsu	1	118.763	32.0617	2018	65996	33555	32441	103.43	21450	20769	681	63116	31895	31222	2879	1660	1220	65996	33555	32441	50681	25393	25287	15025	8004	7021	171	90	82	119	68	51	65996	9061	47499	9435	38.9	19.1	19.9	56934	28679	28255	8647	4836	3810
320000	Jiangsu	1	118.763	32.0617	2017	66100	33542	32558	103.02	21275	20575	699	63536	32217	31319	2564	1325	1239	66100	33542	32558	51463	25862	25601	14090	7373	6717	376	190	186	172	117	55	66100	8889	48002	9210	37.7	18.5	19.2	57211	28766	28446	8558	4844	3714
320000	Jiangsu	1	118.763	32.0617	2016	66998	33738	33260	101.44	20935	20355	580	64769	32742	32027	2229	997	1233	66998	33738	33260	53868	27174	26694	12858	6405	6452	184	99	85	88	61	27	66998	9199	48750	9048	37.4	18.9	18.6	57799	28713	29085	9063	5070	3993
320000	Jiangsu	1	118.763	32.0617	2015	1238192	628275	609917	103.01	391135	363675	27460	1123787	558260	565527	114405	70015	44390	1238192	628275	609917	931448	462056	469392	301568	163289	138279	3369	1741	1629	1807	1190	617	1238192	167898	913159	157135	35.6	18.4	17.2	1070294	537019	533275	177235	104304	72931
320000	Jiangsu	1	118.763	32.0617	2014	65692	33116	32576	101.66	22121	21476	645	63502	31975	31527	2190	1141	1049	65692	33116	32576	50874	25604	25270	14372	7239	7133	282	160	122	164	113	52	65692	9041	48726	7925	34.8	18.6	16.3	56650	28136	28516	9484	5590	3894	42125	20703	21423
320000	Jiangsu	1	118.763	32.0617	2013	65526	32754	32772	99.94	22008	21350	658	62891	31402	31488	2635	1351	1284	65526	32754	32772	53232	26527	26705	11806	5965	5841	360	189	172	127	73	54	65526	8733	48762	8030	34.4	17.9	16.5	56793	27932	28861	9757	5427	4330	41962	20617	21345
320000	Jiangsu	1	118.763	32.0617	2012	66083	32859	33225	98.9	21659	20970	690	62302	31053	31249	3782	1806	1976	66083	32859	33225	52206	25933	26273	13299	6608	6690	465	249	216	114	68	45	66083	8701	49786	7597	32.7	17.5	15.3	57383	27979	29403	10599	5642	4957	42185	20694	21491
320000	Jiangsu	1	118.763	32.0617	2011	67485	33888	33597	100.86	22592	21717	875	63464	31824	31640	4021	2064	1957	67485	33888	33597	50927	25324	25603	15811	8125	7686	588	318	270	160	121	39	67485	8765	51421	7300	31.2	17.1	14.2	58720	28967	29753	11095	5952	5143	42913	21384	21528
320000	Jiangsu	1	118.763	32.0617	2010	67928	33803	34125	99.08	22721	22101	620	65222	32325	32898	2706	1478	1228	67928	33803	34125	55582	27440	28142	11752	6020	5732	515	284	232	159	118	41	67928	9061	51104	7762	32.9	17.8	15.2	58866	28770	30098	10142	5644	4498	43676	21354	22322
320000	Jiangsu	1	118.763	32.0617	2009	68371	33718	34653	97.3	22850	22485	365	66981	32826	34155	1390	892	498	68371	33718	34653	60236	29555	30681	7692	3914	3778	442	249	194	158	115	43	68371	9357	50788	8225	34.6	18.4	16.2	59013	28572	30442	9188	5336	3852	44440	21323	23117
320000	Jiangsu	1	118.763	32.0617	2008	69168	33709	35459	95.07	22728	22173	555	66853	32679	34174	2315	1030	1285	69168	33709	35459	61187	29897	31290	41830	20906	20924	342	195	147	157	112	44	69168	9515	51535	8118	34.2	18.5	15.8	59653	28266	31387	10340	5629	4712	43704	20709	22995
320000	Jiangsu	1	118.763	32.0617	2007	69503	33967	35536	95.59	23043	22575	468	67397	33007	34389	2106	960	1146	69503	33967	35536	61976	30388	31588	75967	37898	38069	323	157	166	156	110	46	69503	9911	51841	7751	34.1	19.1	15	59592	28460	31131	10206	5685	4520	44032	20957	23076
320000	Jiangsu	1	118.763	32.0617	2006	69474	33832	35642	94.92	23070	22826	244	68439	33254	35185	1035	579	457	69474	33832	35642	62813	30528	32285	110104	54890	55214	317	167	149	155	107	48	69474	10400	51392	7683	35.2	20.2	15	59074	28009	31065	9397	5195	4202	44480	21094	23386
320000	Jiangsu	1	118.763	32.0617	2005	989454	485494	503960	96.34	337537	329566	7971	958550	469534	489016	30903	15960	14944	989454	485494	503960	838581	410231	428350	144242	71882	72360	6477	3277	3200	154	104	50	989454	153721	728207	107525	35.9	21.1	14.8	835732	401541	434191	132857	74717	58140	628557	301591	326966
320000	Jiangsu	1	118.763	32.0617	2004	72295	35881	36415	98.53	22941	22752	189	71627	35503	36124	669	378	291	72295	35881	36415	64942	32173	32769				585	280	305				72295	11803	52739	7753	37.1	22.4	14.7	60493	29353	31139	9071	5232	3839	45761	22178	23584
320000	Jiangsu	1	118.763	32.0617	2003	72967	36113	36854	97.99	22908	22685	223	72210	35594	36616	757	520	238	72967	36113	36854	66048	32713	33335				408	195	213				72967	12418	52271	8278	39.6	23.8	15.8	60549	29480	31069	8597	5041	3556	46169	22444	23725
320000	Jiangsu	1	118.763	32.0617	2002	72966	36538	36428	100.3	23122	22891	231	72155	36045	36109	812	493	319	72966	36538	36428	64702	32286	32416				511	260	251				72966	13715	52037	7215	40.2	26.4	13.9	59252	29232	30020	8444	5053	3391	45625	22446	23179
330000	Zhejiang	1	120.153	30.2674	2021	69273	36198	33074	109.45	27164	25997	1167	65197	33647	31550	4075	2551	1524	69273	36198	33074	39729	19953	19777	28708	15771	12937	430	288	143	405	186	218	69273	9177	50281	9815	37.8	18.3	19.5	60096	31332	28764	10683	6601	4082
330000	Zhejiang	1	120.153	30.2674	2020	57346	29872	27474	108.54	22408	21646	760	54654	28190	26464	2692	1681	1010	57346	29872	27474	34088	17146	16942	22594	12354	10240	286	184	102	378	188	190	57346	7554	41698	8094	37.5	18.1	19.4	49793	25830	23963	8591	5302	3290
330000	Zhejiang	1	120.153	30.2674	2019	45420	23546	21874	107.64	17651	17296	354	44112	22734	21377	1308	811	496	45420	23546	21874	28446	14338	14108	16481	8938	7543	141	80	61	352	190	162	45420	5930	33116	6374	37.2	17.9	19.3	39490	20328	19162	6499	4002	2497
330000	Zhejiang	1	120.153	30.2674	2018	47034	24418	22616	107.97	18096	17728	368	45813	23645	22168	1221	773	448	47034	24418	22616	29987	15100	14887	16552	9058	7494	193	108	85	301	151	150	47034	6441	34485	6108	36.4	18.7	17.7	40593	20899	19693	6345	3880	2465
330000	Zhejiang	1	120.153	30.2674	2017	46573	24550	22023	111.48	17686	17238	448	45157	23464	21693	1416	1086	330	46573	24550	22023	31407	15939	15467	14741	8389	6352	245	129	116	180	92	88	46573	5669	35092	5812	32.7	16.2	16.6	40904	21510	19394	6881	4487	2394
330000	Zhejiang	1	120.153	30.2674	2016	46831	24377	22454	108.56	17378	16889	489	45228	23147	22081	1603	1230	373	46831	24377	22454	32066	16216	15849	14502	8032	6470	157	81	76	106	48	58	46831	6063	35319	5449	32.6	17.2	15.4	40768	21118	19650	6981	4361	2620
330000	Zhejiang	1	120.153	30.2674	2015	859773	445155	414618	107.37	311630	289309	22321	779528	395346	384182	80245	49809	30436	859773	445155	414618	553502	277305	276197	298662	163908	134754	3381	1743	1638	4227	2198	2029	859773	111031	651886	96855	31.9	17	14.9	748742	385894	362848	130664	81014	49650
330000	Zhejiang	1	120.153	30.2674	2014	45456	23808	21648	109.98	17260	16291	969	41393	21225	20168	4063	2583	1480	45456	23808	21648	27282	13799	13483	17815	9819	7996	158	79	79	202	111	91	45456	5467	35615	4374	27.6	15.4	12.3	39989	20970	19019	8358	5207	3151	28579	14608	13971
330000	Zhejiang	1	120.153	30.2674	2013	45376	23512	21864	107.54	17034	15657	1377	39733	20361	19372	5643	3152	2492	45376	23512	21864	26392	13378	13014	18300	9773	8527	219	111	108	464	250	215	45376	5417	35785	4174	26.8	15.1	11.7	39959	20665	19294	10003	5876	4127	27112	13770	13341
330000	Zhejiang	1	120.153	30.2674	2012	45700	23361	22338	104.58	16706	15417	1290	41250	21173	20077	4450	2188	2262	45700	23361	22338	27473	13606	13867	17548	9398	8150	265	145	120	414	213	201	45700	5638	36063	3998	26.7	15.6	11.1	40062	20367	19694	9091	4900	4191	28141	14443	13698
330000	Zhejiang	1	120.153	30.2674	2011	46674	22833	23842	95.77	17425	16306	1119	42178	21434	20744	4496	1399	3097	46674	22833	23842	27804	13881	13923	18307	8672	9635	312	148	164	252	132	120	46674	5885	36790	3999	26.9	16	10.9	40789	19801	20988	8588	3908	4680	29284	14839	14445
330000	Zhejiang	1	120.153	30.2674	2010	46073	22894	23180	98.85	16815	16044	770	43150	21792	21358	2923	1101	1822	46073	22894	23180	32752	16431	16321	12872	6239	6634	323	157	166	219	115	104	46073	6092	35464	4517	30	17.2	12.8	39982	19718	20264	7728	3967	3760	29083	14622	14460
330000	Zhejiang	1	120.153	30.2674	2009	45472	22954	22519	101.93	16205	15783	422	44122	22151	21972	1350	803	547	45472	22954	22519	37700	18981	18719	7438	3806	3632	334	166	168	186	98	88	45472	6298	34139	5035	33.2	18.5	14.8	39175	19636	19539	6868	4026	2841	28882	14406	14476
330000	Zhejiang	1	120.153	30.2674	2008	45900	23358	22543	103.62	16168	15659	509	44035	22208	21827	1865	1149	716	45900	23358	22543	37722	19094	18627	41245	21522	19724	243	115	128	153	81	72	45900	6435	34576	4889	32.8	18.6	14.1	39465	19964	19501	6935	4209	2726	29091	14539	14552
330000	Zhejiang	1	120.153	30.2674	2007	45844	23447	22397	104.68	16015	15528	487	44173	22354	21820	1671	1093	578	45844	23447	22397	37840	19270	18569	75052	39238	35815	243	131	112	120	64	55	45844	6721	34249	4874	33.9	19.6	14.2	39123	19823	19300	6743	4136	2607	28947	14484	14463
330000	Zhejiang	1	120.153	30.2674	2006	45523	22972	22551	101.87	15929	15511	418	44092	22298	21793	1431	674	758	45523	22972	22551	37827	19024	18804	108860	56953	51906	255	126	128	87	47	39	45523	6826	34128	4569	33.4	20	13.4	38697	19269	19428	6696	3805	2891	28884	14396	14488
330000	Zhejiang	1	120.153	30.2674	2005	648340	328876	319465	102.95	235033	226688	8345	619804	311824	307980	28537	17052	11485	648340	328876	319465	500993	251836	249157	142667	74669	67998	4626	2339	2287	54	30	23	648340	103086	476673	68581	36	21.6	14.4	545255	274090	271165	94861	56991	37871	403170	201100	202069
330000	Zhejiang	1	120.153	30.2674	2004	45682	23141	22541	102.67	15242	14924	317	44339	22441	21898	1343	700	642	45682	23141	22541	37780	19209	18570				354	175	179				45682	7131	34082	4469	34	20.9	13.1	38551	19389	19162	6613	3913	2699	28732	14329	14402
330000	Zhejiang	1	120.153	30.2674	2003	45934	23239	22695	102.4	15662	15374	288	44948	22680	22268	986	559	426	45934	23239	22695	38440	19523	18916				221	102	119				45934	7400	33254	5280	38.1	22.3	15.9	38534	19292	19242	6185	3656	2529	28874	14419	14455
330000	Zhejiang	1	120.153	30.2674	2002	45769	23210	22559	102.89	15462	15145	317	44446	22460	21986	1323	750	573	45769	23210	22559	38464	19578	18886				277	130	147				45769	7520	33144	5104	38.1	22.7	15.4	38248	19161	19088	6179	3666	2513	28624	14298	14325
340000	Anhui	1	117.285	31.8612	2021	64744	33061	31684	104.35	23798	23083	715	61535	31454	30081	3209	1607	1602	64744	33061	31684	45833	23695	22138	18684	9240	9444	148	75	73	79	50	29	64744	12074	42673	9997	51.7	28.3	23.4	52670	26569	26101	9277	5626	3651
340000	Anhui	1	117.285	31.8612	2020	57153	29052	28102	103.24	20362	19932	429	55234	28004	27230	1918	1048	870	57153	29052	28102	43336	22149	21187	13608	6790	6818	158	82	76	52	31	21	57153	10658	38035	8460	50	28	22	46495	23292	23203	7921	4858	3064
340000	Anhui	1	117.285	31.8612	2019	49562	25042	24519	102.13	16925	16782	143	48934	24554	24380	628	488	139	49562	25042	24519	40839	20603	20236	8531	4340	4191	167	88	79	25	12	13	49562	9242	33397	6923	48.4	27.7	20.7	40320	20014	20305	6565	4089	2477
340000	Anhui	1	117.285	31.8612	2018	51812	26667	25145	106.06	16479	16243	236	50570	25596	24974	1241	1071	171	51812	26667	25145	43297	22141	21156	8242	4389	3853	254	128	127	19	10	9	51812	9631	35341	6840	46.6	27.3	19.4	42181	21424	20757	7600	4922	2678
340000	Anhui	1	117.285	31.8612	2017	51658	26449	25209	104.92	16213	16110	103	51204	26087	25118	454	363	91	51658	26449	25209	44314	22720	21594	6796	3446	3350	525	269	256	23	14	9	51658	9867	35079	6713	47.3	28.1	19.1	41792	21005	20786	6826	4244	2582
340000	Anhui	1	117.285	31.8612	2016	52056	26727	25329	105.52	15687	15635	52	51868	26628	25240	188	99	88	52056	26727	25329	46350	23932	22418	5466	2688	2777	225	96	128	16	10	6	52056	9128	36958	5969	40.9	24.7	16.2	42927	21710	21218	7570	4603	2966
340000	Anhui	1	117.285	31.8612	2015	955845	489359	466486	104.9	289977	277603	12374	902642	456073	446569	53203	33286	19917	955845	489359	466486	809375	411542	397833	142132	75739	66393	4089	1929	2159	249	148	101	955845	169869	679081	106895	40.8	25	15.7	785976	395406	390570	152869	92350	60519
340000	Anhui	1	117.285	31.8612	2014	50201	24924	25277	98.6	16057	15563	494	47992	24306	23686	2209	618	1591	50201	24924	25277	42204	21476	20728	7610	3254	4355	378	186	191	9	7	2	50201	8976	35994	5231	39.5	24.9	14.5	41225	19986	21238	8419	4304	4114	29306	14302	15003
340000	Anhui	1	117.285	31.8612	2013	49765	25383	24382	104.11	16155	15835	320	48036	24761	23275	1729	622	1107	49765	25383	24382	42915	22084	20830	6341	3045	3297	488	240	247	22	14	7	49765	9186	35337	5241	40.8	26	14.8	40579	20257	20322	8356	4747	3609	28840	14165	14675
340000	Anhui	1	117.285	31.8612	2012	49963	26032	23931	108.78	16335	15862	473	47980	24284	23697	1983	1748	235	49963	26032	23931	42183	21472	20711	7148	4239	2909	614	309	305	18	12	7	49963	9049	35760	5155	39.7	25.3	14.4	40915	20962	19953	8395	5456	2939	28955	14149	14806
340000	Anhui	1	117.285	31.8612	2011	50989	25834	25155	102.7	16880	16591	289	50225	25293	24932	764	541	223	50989	25834	25155	43411	22018	21393	6774	3391	3384	631	338	293	172	86	86	50989	9187	36459	5342	39.9	25.2	14.7	41801	20765	21036	7669	4465	3204	30628	14959	15669
340000	Anhui	1	117.285	31.8612	2010	52814	27014	25799	104.66	17423	17199	224	52196	26513	25682	618	501	116	52814	27014	25799	47686	24388	23298	4544	2320	2226	496	264	233	146	73	72	52814	9854	37515	5444	40.8	26.2	14.6	42958	21452	21506	7890	4722	3168	31378	15289	16089
340000	Anhui	1	117.285	31.8612	2009	54638	28195	26443	106.62	17966	17807	159	54167	27733	26433	471	461	10	54638	28195	26443	51961	26758	25203	2315	1248	1067	362	189	173	119	60	59	54638	10522	38571	5545	41.7	27.3	14.4	44116	22139	21977	8111	4979	3132	32128	15619	16509
340000	Anhui	1	117.285	31.8612	2008	55498	28469	27029	105.33	18178	18139	39	55097	28083	27014	401	386	15	55498	28469	27029	52576	26870	25706	15042	7748	7294	258	136	122	92	47	46	55498	11163	38372	5963	44.6	29.1	15.5	44335	22090	22244	7535	4441	3094	32804	16110	16694
340000	Anhui	1	117.285	31.8612	2007	56247	28463	27783	102.45	18460	18393	67	55931	28436	27495	316	27	289	56247	28463	27783	53220	27002	26218	27768	14248	13520	251	142	110	66	34	32	56247	11738	38600	5908	45.7	30.4	15.3	44509	21805	22704	7752	4331	3421	32811	15952	16858
340000	Anhui	1	117.285	31.8612	2006	56880	28953	27928	103.67	18302	18114	188	56004	28357	27647	877	596	281	56880	28953	27928	53328	27212	26116	40495	20749	19746	300	155	145	40	21	18	56880	12135	38938	5807	46.1	31.2	14.9	44746	22133	22613	8382	4947	3435	32407	15719	16688
340000	Anhui	1	117.285	31.8612	2005	810095	406651	403444	100.79	267231	265023	2208	801681	401545	400136	8414	5106	3308	810095	406651	403444	753916	377898	376018	53222	27249	25973	2944	1496	1448	13	8	5	810095	187067	541274	81754	49.7	34.6	15.1	623028	303519	319509	107540	63216	44325	459328	219875	239453
340000	Anhui	1	117.285	31.8612	2004	62575	32108	30467	105.39	18612	18554	59	62252	31913	30338	324	195	129	62575	32108	30467	57689	29620	28070				302	164	138				62575	13575	43670	5330	43.3	31.1	12.2	49000	24669	24331	8743	5189	3554	36207	17962	18245
340000	Anhui	1	117.285	31.8612	2003	62652	32243	30409	106.03	18217	18053	164	60993	31277	29717	1659	966	693	62652	32243	30409	57166	29275	27891				295	156	139				62652	13669	43853	5131	42.9	31.2	11.7	48983	24798	24186	9923	5989	3934	35195	17374	17821
340000	Anhui	1	117.285	31.8612	2002	62783	32292	30492	105.9	17887	17801	86	62073	31808	30264	711	484	227	62783	32292	30492	59770	30797	28973				235	123	112				62783	15191	42421	5171	48	35.8	12.2	47593	23887	23706	8728	5180	3548	34834	17250	17584
350000	Fujian	0	119.295	26.1008	2021	44352	22978	21374	107.5	15223	14614	610	41948	21654	20294	2404	1324	1080	44352	22978	21374	27675	13988	13686	15874	8552	7323	180	87	93	623	351	272	44352	8380	30854	5117	43.8	27.2	16.6	35972	18429	17543	6880	4179	2701
350000	Fujian	0	119.295	26.1008	2020	37610	19486	18125	107.5	13011	12586	426	35957	18548	17409	1654	938	716	37610	19486	18125	24077	12176	11900	12796	6905	5891	186	96	90	551	308	243	37610	6794	26714	4102	40.2	25.2	15.2	30816	15780	15036	5261	3288	1973
350000	Fujian	0	119.295	26.1008	2019	30869	15993	14876	107.51	10799	10557	243	29966	15441	14524	903	551	352	30869	15993	14876	20479	10364	10115	9718	5258	4459	193	106	87	479	265	214	30869	5208	22575	3086	36.7	23.1	13.7	25661	13132	12529	3642	2397	1245
350000	Fujian	0	119.295	26.1008	2018	32309	16806	15503	108.41	10944	10546	398	30975	15941	15033	1335	865	470	32309	16806	15503	21844	11117	10727	9926	5405	4521	242	122	120	297	162	135	32309	5402	23842	3065	35.5	22.7	12.9	26907	13845	13063	4458	2885	1573
350000	Fujian	0	119.295	26.1008	2017	32221	16435	15786	104.12	10625	10142	482	30746	15617	15129	1475	819	656	32221	16435	15786	21368	10800	10568	10143	5235	4908	429	233	196	281	167	114	32221	5956	23196	3069	38.9	25.7	13.2	26265	13205	13060	4594	2688	1906
350000	Fujian	0	119.295	26.1008	2016	32474	16540	15934	103.8	10591	10310	281	31399	15935	15464	1075	605	470	32474	16540	15934	22138	11099	11038	9707	5090	4617	300	163	137	330	187	142	32474	5940	23303	3231	39.4	25.5	13.9	26534	13292	13241	4207	2537	1670
350000	Fujian	0	119.295	26.1008	2015	596224	306388	289836	105.71	188900	173537	15364	537764	270858	266906	58460	35530	22929	596224	306388	289836	396264	198552	197713	188373	101909	86464	6261	2970	3291	5326	2958	2368	596224	104768	437763	53694	36.2	23.9	12.3	491456	249598	241858	95280	57892	37388
350000	Fujian	0	119.295	26.1008	2014	31409	16349	15060	108.56	11652	11111	541	29937	15479	14458	1472	870	602	31409	16349	15060	18502	9446	9056	12176	6514	5662	429	223	206	304	166	137	31409	5527	23501	2383	33.7	23.5	10.1	25884	13328	12554	4518	2761	1756	19440	9881	9558
350000	Fujian	0	119.295	26.1008	2013	31148	16165	14982	107.89	11340	10879	462	29612	15331	14281	1535	834	701	31148	16165	14982	19047	9768	9279	11385	6039	5346	443	205	238	273	152	121	31148	5249	23355	2543	33.4	22.5	10.9	25899	13292	12606	4759	2912	1847	19181	9718	9462
350000	Fujian	0	119.295	26.1008	2012	31273	15783	15490	101.89	10887	10330	557	29180	14718	14461	2093	1064	1029	31273	15783	15490	19639	9906	9733	10830	5463	5367	458	226	232	346	187	159	31273	5229	23357	2687	33.9	22.4	11.5	26044	12967	13077	5002	2834	2167	18985	9449	9536
350000	Fujian	0	119.295	26.1008	2011	31783	15680	16103	97.37	11010	10128	882	28187	14285	13902	3596	1394	2201	31783	15680	16103	18905	9577	9328	12106	5717	6389	468	227	241	303	158	145	31783	5009	24335	2438	30.6	20.6	10	26774	13033	13740	6532	3082	3450	18373	9276	9098
350000	Fujian	0	119.295	26.1008	2010	31940	15864	16076	98.68	10908	10300	608	29616	14820	14797	2324	1044	1280	31940	15864	16076	22438	11237	11202	8902	4328	4574	448	220	228	291	156	135	31940	5245	23866	2829	33.9	22	11.9	26695	13069	13625	5594	2914	2681	18910	9400	9510
350000	Fujian	0	119.295	26.1008	2009	32097	16048	16049	99.99	10806	10471	335	31045	15354	15692	1052	694	358	32097	16048	16049	25971	12897	13075	5698	2938	2760	428	213	214	279	154	125	32097	5481	23396	3220	37.2	23.4	13.8	26616	13105	13510	4657	2745	1912	19446	9525	9921
350000	Fujian	0	119.295	26.1008	2008	32484	16342	16142	101.24	10592	10251	341	31215	15461	15755	1269	881	387	32484	16342	16142	26620	13219	13401	28963	14938	14024	395	209	186	268	152	115	32484	5764	23473	3247	38.4	24.6	13.8	26720	13250	13470	4887	2865	2022	19291	9542	9750
350000	Fujian	0	119.295	26.1008	2007	32754	16463	16291	101.05	10445	10174	271	31581	15778	15803	1173	684	488	32754	16463	16291	27267	13673	13594	52228	26938	25289	383	201	182	256	151	105	32754	5767	23686	3301	38.3	24.4	13.9	26987	13309	13678	5377	3025	2352	19255	9504	9751
350000	Fujian	0	119.295	26.1008	2006	32855	16593	16262	102.03	10384	10019	365	31383	15780	15603	1472	813	660	32855	16593	16262	27550	13885	13665	75492	38939	36554	297	137	160	244	149	95	32855	5896	23886	3073	37.6	24.7	12.9	26959	13349	13610	5796	3244	2552	18898	9337	9562
350000	Fujian	0	119.295	26.1008	2005	467922	235254	232669	101.11	156154	148892	7262	445164	222733	222431	22759	12521	10238	467922	235254	232669	364564	182054	182510	98757	50939	47818	4370	2114	2256	232	147	85	467922	86487	340481	40954	37.4	25.4	12	381435	188037	193398	81372	46360	35012	267788	130941	136846
350000	Fujian	0	119.295	26.1008	2004	34048	17093	16955	100.81	10496	10074	422	32052	16183	15869	1996	910	1086	34048	17093	16955	26780	13574	13206				293	139	154				34048	6560	24591	2897	38.5	26.7	11.8	27488	13553	13935	6227	3427	2801	18927	9328	9599
350000	Fujian	0	119.295	26.1008	2003	34261	17516	16745	104.61	10333	9939	394	32376	16368	16008	1885	1148	736	34261	17516	16745	26990	13749	13241				245	100	145				34261	7326	24211	2724	41.5	30.3	11.3	26935	13505	13430	5913	3486	2426	18860	9322	9538
350000	Fujian	0	119.295	26.1008	2002	34127	17753	16374	108.42	10369	9912	457	31898	16267	15631	2229	1486	743	34127	17753	16374	26435	13590	12845				228	99	129				34127	7198	24336	2594	40.2	29.6	10.7	26930	13875	13055	6220	3837	2383	18625	9344	9281
360000	Jiangxi	1	115.909	28.6757	2021	47847	24739	23109	107.05	15118	14733	384	45935	23633	22302	1913	1106	807	47847	24739	23109	36364	18892	17472	11297	5768	5529	151	53	98	36	26	10	47847	9996	31915	5936	49.9	31.3	18.6	37851	19292	18559	8182	4947	3236
360000	Jiangxi	1	115.909	28.6757	2020	42082	21640	20444	105.67	13016	12730	286	40776	20929	19846	1308	711	597	42082	21640	20444	33554	17380	16174	8376	4194	4182	129	52	78	23	14	9	42082	8668	28604	4811	46.8	30.2	16.6	33416	16882	16534	6972	4200	2772
360000	Jiangxi	1	115.909	28.6757	2019	36318	18541	17778	104.29	10914	10727	187	35616	18225	17391	703	316	387	36318	18541	17778	30745	15868	14877	5456	2620	2836	107	50	57	10	2	8	36318	7339	25293	3686	43.6	29	14.6	28980	14471	14509	5761	3452	2309
360000	Jiangxi	1	115.909	28.6757	2018	38080	19579	18500	105.83	10985	10863	123	37504	19369	18134	576	210	366	38080	19579	18500	34636	17898	16738	3249	1564	1686	176	107	70	18	11	7	38080	7725	26648	3707	42.9	29	13.9	30355	15236	15119	5878	3463	2415
360000	Jiangxi	1	115.909	28.6757	2017	38163	19840	18323	108.28	10689	10658	32	37992	19740	18252	171	100	71	38163	19840	18323	35150	18315	16835	2776	1401	1375	230	121	109	7	3	4	38163	8245	26196	3723	45.7	31.5	14.2	29919	15160	14758	5633	3370	2264
360000	Jiangxi	1	115.909	28.6757	2016	38576	20069	18506	108.45	10585	10482	102	38169	19714	18455	406	355	51	38576	20069	18506	34634	17957	16678	3812	2049	1764	127	64	63	2	46	2	38576	8187	26687	3702	44.6	30.7	13.9	30389	15452	14937	5829	3626	2203
360000	Jiangxi	1	115.909	28.6757	2015	710552	365820	344733	106.12	194967	187202	7765	668430	342676	325753	42123	23144	18979	710552	365820	344733	609247	313638	295609	98487	50816	47671	2660	1277	1383	159	88	70	710552	152541	493623	64388	44	30.9	13	558012	279649	278362	105919	63004	42916
360000	Jiangxi	1	115.909	28.6757	2014	37486	19573	17913	109.27	10984	10901	83	37167	19278	17889	319	295	24	37486	19573	17913	33979	17677	16302	3333	1806	1528	162	86	76	10	4	6	37486	7776	26245	3464	42.8	29.6	13.2	29710	15208	14501	5854	3656	2198	21219	10526	10693
360000	Jiangxi	1	115.909	28.6757	2013	37321	19423	17898	108.52	10730	10607	123	36298	18485	17813	1023	938	85	37321	19423	17898	33680	17374	16306	3335	1896	1439	296	146	150	10	6	3	37321	7353	26608	3360	40.3	27.6	12.6	29968	15317	14650	6640	4031	2609	21070	10454	10616
360000	Jiangxi	1	115.909	28.6757	2012	37580	19481	18099	107.64	10858	10699	159	36731	18782	17949	849	699	150	37580	19481	18099	34023	17456	16567	3179	1826	1353	369	191	177	9	7	2	37580	8085	26455	3040	42.1	30.6	11.5	29495	14874	14621	5680	3437	2243	21518	10593	10925
360000	Jiangxi	1	115.909	28.6757	2011	38348	20190	18157	111.2	10972	10758	214	36983	19069	17914	1365	1121	243	38348	20190	18157	33266	17268	15998	4499	2629	1870	573	288	285	11	6	5	38348	8234	27191	2923	41	30.3	10.8	30114	15532	14582	5875	3566	2309	21855	11082	10772
360000	Jiangxi	1	115.909	28.6757	2010	38767	20120	18646	107.98	10874	10764	110	38074	19553	18520	694	566	126	38767	20120	18646	35105	18116	16990	3169	1758	1411	488	244	244	11	6	5	38767	8428	27295	3044	42	30.9	11.2	30339	15314	15026	5572	3326	2246	22384	11130	11254
360000	Jiangxi	1	115.909	28.6757	2009	39186	20050	19136	104.77	10776	10769	7	39164	20037	19126	22	12	10	39186	20050	19136	36944	18963	17981	1839	887	952	403	200	203	11	6	5	39186	8622	27399	3165	43	31.5	11.6	30564	15095	15469	5270	3086	2184	22914	11179	11735
360000	Jiangxi	1	115.909	28.6757	2008	39623	20253	19370	104.56	11233	11191	42	39527	20182	19345	96	70	25	39623	20253	19370	37527	19213	18313	11136	5606	5530	250	136	114	10	6	4	39623	8995	27306	3322	45.1	32.9	12.2	30628	15114	15515	5265	3060	2205	22881	11228	11652
360000	Jiangxi	1	115.909	28.6757	2007	39945	20425	19519	104.64	11688	11635	53	39795	20324	19471	149	102	48	39945	20425	19519	37339	19103	18237	20433	10324	10109	255	142	113	10	6	4	39945	9047	27323	3574	46.2	33.1	13.1	30897	15243	15655	5132	3054	2078	23178	11322	11856
360000	Jiangxi	1	115.909	28.6757	2006	40069	20535	19534	105.13	11885	11865	20	39994	20482	19512	76	54	22	40069	20535	19534	37285	19152	18133	29730	15042	14688	308	152	155	10	6	4	40069	9826	26841	3403	49.3	36.6	12.7	30243	14922	15321	4934	2993	1941	22711	11035	11677
360000	Jiangxi	1	115.909	28.6757	2005	570672	290449	280223	103.65	173456	171522	1934	564060	286604	277456	6612	3845	2767	570672	290449	280223	527132	268448	258684	39027	19761	19266	4503	2233	2270	10	6	4	570672	143226	379303	48143	50.5	37.8	12.7	427446	209866	217579	71072	42527	28545	318555	153907	164648
360000	Jiangxi	1	115.909	28.6757	2004	41524	21387	20137	106.21	11807	11745	63	41080	21102	19978	444	285	159	41524	21387	20137	37870	19529	18340				342	163	179				41524	8963	29229	3333	42.1	30.7	11.4	32561	16367	16195	5976	3532	2444	23982	11925	12056
360000	Jiangxi	1	115.909	28.6757	2003	41741	21396	20345	105.16	12053	11927	126	41038	20880	20158	703	515	187	41741	21396	20345	37263	19077	18186				316	163	153				41741	9696	29140	2905	43.2	33.3	10	32045	16118	15927	5749	3390	2359	23794	11835	11959
360000	Jiangxi	1	115.909	28.6757	2002	41521	21372	20150	106.07	11486	11442	44	41251	21240	20011	271	132	139	41521	21372	20150	38102	19618	18484				406	210	196				41521	10190	28274	3058	46.9	36	10.8	31332	15668	15664	5742	3504	2238	22946	11281	11665
370000	Shandong	0	117.02	36.6685	2021	107712	54665	53047	103.05	39683	38468	1216	102706	52053	50653	5006	2612	2394	107712	54665	53047	81745	41562	40183	25399	12735	12664	401	264	136	167	104	63	107712	19835	70725	17152	52.3	28.1	24.3	87877	43977	43900	14278	8353	5925
370000	Shandong	0	117.02	36.6685	2020	93015	47098	45917	102.48	34113	33408	706	90226	45640	44586	2789	1458	1330	93015	47098	45917	73910	37448	36462	18678	9372	9306	293	194	98	134	84	50	93015	16838	61400	14777	51.4	27.4	24	76177	37987	38190	11455	6755	4700
370000	Shandong	0	117.02	36.6685	2019	78318	39531	38787	101.92	28543	28347	196	77746	39227	38519	572	304	267	78318	39531	38787	66074	33334	32740	11957	6009	5949	185	124	61	102	65	37	78318	13841	52075	12402	50.4	26.6	23.8	64477	31997	32480	8632	5157	3475
370000	Shandong	0	117.02	36.6685	2018	82408	41363	41045	100.77	28896	28656	240	81529	40943	40585	880	420	460	82408	41363	41045	71072	35806	35266	11021	5409	5612	197	88	109	118	60	58	82408	14842	55071	12495	49.6	27	22.7	67566	33435	34131	8963	5277	3686
370000	Shandong	0	117.02	36.6685	2017	82502	41595	40907	101.68	29103	28862	241	81408	41387	40021	1094	208	886	82502	41595	40907	69871	35516	34355	12071	5790	6281	451	213	237	109	76	34	82502	14588	57242	10672	44.1	25.5	18.6	67914	33725	34188	9779	5625	4154
370000	Shandong	0	117.02	36.6685	2016	83464	42579	40886	104.14	28939	28783	156	82708	42383	40325	757	196	561	83464	42579	40886	72028	36978	35050	11192	5467	5725	189	103	86	55	30	25	83464	14140	59599	9725	40	23.7	16.3	69325	34752	34573	10634	6207	4426
370000	Shandong	0	117.02	36.6685	2015	1530763	782050	748712	104.45	514223	495703	18520	1426673	718766	707907	104089	63284	40805	1530763	782050	748712	1282718	649461	633257	244074	130520	113554	2883	1420	1463	1088	649	439	1530763	250337	1101954	178471	38.9	22.7	16.2	1280426	645541	634885	216398	130405	85993
370000	Shandong	0	117.02	36.6685	2014	80788	40923	39865	102.65	28391	28267	124	80211	40548	39663	577	375	202	80788	40923	39865	71543	36240	35303	8794	4408	4386	344	204	140	107	71	36	80788	12752	58769	9267	37.5	21.7	15.8	68037	33953	34082	9970	5905	4065	52145	25851	26294
370000	Shandong	0	117.02	36.6685	2013	80331	40928	39403	103.87	28638	28477	161	79775	40609	39166	556	318	237	80331	40928	39403	71213	36188	35024	8627	4460	4167	402	233	169	89	47	43	80331	12432	59077	8822	36	21	14.9	67898	34119	33779	9948	5916	4032	52436	26034	26402
370000	Shandong	0	117.02	36.6685	2012	80810	40832	39978	102.14	27700	27473	227	80024	40320	39704	785	512	274	80810	40832	39978	69834	35231	34603	10307	5234	5072	552	305	247	117	61	56	80810	13041	59273	8496	36.3	22	14.3	67769	33826	33944	10598	6121	4477	51669	25722	25947
370000	Shandong	0	117.02	36.6685	2011	82336	41319	41017	100.74	28335	28063	272	81311	40633	40678	1024	685	339	82336	41319	41017	71990	36126	35864	9681	4878	4803	519	239	280	145	76	69	82336	12785	60696	8854	35.7	21.1	14.6	69550	34507	35043	11562	6631	4932	52177	25840	26337
370000	Shandong	0	117.02	36.6685	2010	83102	41865	41236	101.52	28220	28056	164	82500	41470	41030	601	395	206	83102	41865	41236	76108	38334	37774	6512	3292	3221	409	202	207	127	68	59	83102	12958	61630	8512	34.9	21	13.8	70142	34852	35290	11488	6592	4896	53074	26220	26854
370000	Shandong	0	117.02	36.6685	2009	83867	42411	41456	102.3	28104	28048	56	83689	42306	41382	178	105	74	83867	42411	41456	80225	40542	39683	3343	1705	1639	299	165	134	110	60	50	83867	13132	62563	8171	34.1	21	13.1	70735	35197	35538	11414	6553	4861	53971	26599	27372
370000	Shandong	0	117.02	36.6685	2008	84970	42513	42457	100.13	28672	28561	111	84654	42329	42325	316	184	132	84970	42513	42457	80614	40268	40346	27904	14111	13794	213	132	81	92	52	40	84970	13245	63440	8285	33.9	20.9	13.1	71724	35377	36347	11743	6493	5250	54501	26776	27725
370000	Shandong	0	117.02	36.6685	2007	85696	43033	42662	100.87	29049	28746	303	84557	42256	42300	1139	777	362	85696	43033	42662	80475	40203	40271	52464	26518	25948	307	170	138	74	43	30	85696	13206	64140	8350	33.6	20.6	13	72490	35954	36535	12689	7235	5454	54099	26633	27466
370000	Shandong	0	117.02	36.6685	2006	85953	43164	42789	100.88	28997	28663	334	84250	41899	42352	1703	1265	438	85953	43164	42789	80055	39970	40085	77025	38924	38102	245	124	121	57	35	21	85953	13132	64611	8211	33	20.3	12.7	72821	36145	36676	13829	7951	5877	53246	26097	27150
370000	Shandong	0	117.02	36.6685	2005	1224142	611975	612167	99.97	420932	415415	5517	1203376	600605	602770	20767	11370	9397	1224142	611975	612167	1117888	558422	559466	101586	51330	50257	4629	2196	2433	39	27	11	1224142	194922	907427	121794	34.9	21.5	13.4	1029220	507409	521811	185411	103594	81817	760077	373871	386206
370000	Shandong	0	117.02	36.6685	2004	89072	44684	44388	100.67	29225	29051	175	88433	44338	44095	639	346	294	89072	44684	44388	80999	40553	40446				297	160	138				89072	15256	65608	8209	35.8	23.3	12.5	73816	36477	37339	13035	7203	5831	55123	27348	27775
370000	Shandong	0	117.02	36.6685	2003	89775	44983	44793	100.42	29112	28889	223	88966	44535	44431	809	448	361	89775	44983	44793	81353	40653	40699				243	103	140				89775	16475	65164	8137	37.8	25.3	12.5	73300	36226	37074	13017	7245	5772	54563	27033	27529
370000	Shandong	0	117.02	36.6685	2002	89699	45371	44327	102.36	28734	28174	560	87919	44113	43806	1780	1259	521	89699	45371	44327	83730	42432	41298				174	75	99				89699	16895	65176	7628	37.6	25.9	11.7	72804	36380	36423	13854	7710	6145	53373	26706	26667
410000	Henan	0	113.754	34.7655	2021	104679	52601	52078	101	34278	33193	1085	99220	49805	49416	5459	2797	2662	104679	52601	52078	85976	43290	42686	18517	9201	9315	94	42	51	93	67	25	104679	23236	66799	14644	56.7	34.8	21.9	81443	40259	41184	17102	9900	7202
410000	Henan	0	113.754	34.7655	2020	89883	45260	44622	101.52	28396	27770	626	86609	43558	43052	3274	1704	1570	89883	45260	44622	76786	38696	38090	12930	6479	6450	106	40	64	62	44	18	89883	19525	58680	11678	52.6	33	19.5	70358	34776	35582	14320	8351	5970
410000	Henan	0	113.754	34.7655	2019	75087	37920	37167	102.03	22514	22346	168	73998	37310	36688	1089	610	479	75087	37920	37167	67595	34102	33493	7342	3757	3586	117	39	78	32	22	10	75087	15814	50562	8711	48.5	31.3	17.2	59273	29292	29981	11539	6802	4737
410000	Henan	0	113.754	34.7655	2018	78679	39815	38864	102.45	23052	22976	76	78382	39634	38748	297	181	115	78679	39815	38864	72571	36714	35857	5866	2956	2910	179	97	82	63	48	15	78679	16761	53220	8698	47.8	31.5	16.3	61918	30535	31383	11082	6468	4614
410000	Henan	0	113.754	34.7655	2017	79005	40370	38635	104.49	23590	23474	116	78444	40210	38234	561	160	401	79005	40370	38635	72881	37375	35506	5705	2761	2944	372	195	177	47	39	9	79005	16476	53962	8567	46.4	30.5	15.9	62529	31292	31237	11841	6910	4931
410000	Henan	0	113.754	34.7655	2016	80140	40834	39306	103.89	22955	22834	120	79392	40566	38826	748	268	480	80140	40834	39306	71781	36669	35112	8144	4069	4074	200	87	113	16	9	7	80140	16659	55405	8075	44.6	30.1	14.6	63480	31520	31960	12159	6931	5228
410000	Henan	0	113.754	34.7655	2015	1476154	752496	723658	103.99	427261	414639	12623	1404474	712138	692336	71680	40358	31322	1476154	752496	723658	1308804	662816	645988	161968	86741	75227	4869	2548	2321	513	392	121	1476154	309790	1020949	145415	44.6	30.3	14.2	1166364	579747	586617	232766	134160	98606
410000	Henan	0	113.754	34.7655	2014	77873	39385	38488	102.33	23089	22622	467	75502	38156	37346	2371	1229	1142	77873	39385	38488	70846	36199	34646	6748	3044	3704	246	122	124	32	19	13	77873	16297	54755	6821	42.2	29.8	12.5	61575	30309	31267	12548	7124	5424	44325	21150	23176
410000	Henan	0	113.754	34.7655	2013	77688	39055	38633	101.09	23644	23446	198	76916	38373	38543	772	682	90	77688	39055	38633	70947	35675	35272	6424	3210	3214	296	155	142	20	15	6	77688	16133	54620	6935	42.2	29.5	12.7	61555	29957	31597	12349	7030	5319	44335	20937	23397
410000	Henan	0	113.754	34.7655	2012	78483	39680	38803	102.26	23092	22869	224	77069	38527	38542	1414	1153	261	78483	39680	38803	70909	35473	35436	7074	3948	3126	467	241	226	33	18	14	78483	16129	55431	6923	41.6	29.1	12.5	62353	30621	31733	12881	7175	5707	44804	21535	23268
410000	Henan	0	113.754	34.7655	2011	80208	41614	38595	107.82	22882	22346	536	75796	38242	37553	4413	3371	1041	80208	41614	38595	69766	35394	34373	9798	5879	3919	596	306	290	48	35	13	80208	16632	56519	7057	41.9	29.4	12.5	63576	32155	31421	14498	8835	5664	44354	21468	22886
410000	Henan	0	113.754	34.7655	2010	82091	42062	40029	105.18	24027	23759	359	79885	40376	39508	2952	2252	699	82091	42062	40029	75985	38490	37496	5600	3304	2296	482	252	230	45	33	12	82091	16360	58472	7258	40.4	28	12.4	65730	32745	32986	13766	8146	5620	47052	22655	24398
410000	Henan	0	113.754	34.7655	2009	83974	42511	41463	102.53	25172	25172	182	83974	42511	41463	1490	1132	358	83974	42511	41463	82204	41586	40618	1402	728	674	367	197	171	42	31	11	83974	16089	60425	7460	39	26.6	12.4	67885	33335	34550	13033	7458	5575	49751	23842	25909
410000	Henan	0	113.754	34.7655	2008	84906	42929	41978	102.27	25046	25041	5	84877	42916	41961	29	13	16	84906	42929	41978	82426	41680	40746	12621	6591	6030	185	119	66	39	28	10	84906	16848	61415	6643	38.3	27.4	10.8	68058	33399	34659	13240	7373	5867	50016	24205	25810
410000	Henan	0	113.754	34.7655	2007	86460	44047	42412	103.85	25413	25389	24	86347	43978	42369	112	69	43	86460	44047	42412	83833	42722	41111	23840	12454	11386	219	122	97	36	26	10	86460	17613	62300	6546	38.8	28.3	10.5	68846	34050	34797	13794	7782	6012	50036	24321	25714
410000	Henan	0	113.754	34.7655	2006	87180	44191	42989	102.8	25781	25760	21	87139	44173	42966	40	17	23	87180	44191	42989	84050	42614	41435	35059	18318	16741	215	116	99	33	24	9	87180	18224	61929	7027	40.8	29.4	11.4	68956	33827	35129	13731	7732	5999	50143	24180	25963
410000	Henan	0	113.754	34.7655	2005	1241616	630613	611003	103.21	363015	361725	1290	1237993	627873	610119	3623	2740	883	1241616	630613	611003	1190572	604059	586513	46278	24181	22097	4736	2351	2385	30	22	8	1241616	262380	876943	102292	41.6	29.9	11.7	979235	483364	495872	198308	113209	85099	705908	341961	363947
410000	Henan	0	113.754	34.7655	2004	94372	48565	45807	106.02	26813	26685	127	93436	48113	45323	936	452	484	94372	48565	45807	88609	45593	43016				297	154	143				94372	20033	66664	7675	41.6	30.1	11.5	74339	37263	37076	14913	8455	6458	53559	26496	27063
410000	Henan	0	113.754	34.7655	2003	95029	49199	45830	107.35	26966	26799	167	94277	48631	45645	752	568	185	95029	49199	45830	89623	46271	43351				229	128	101				95029	21465	65920	7644	44.2	32.6	11.6	73564	37159	36405	14324	8288	6036	53463	26659	26803
410000	Henan	0	113.754	34.7655	2002	94793	48290	46504	103.84	26338	26180	158	94371	48034	46336	423	255	167	94793	48290	46504	88000	44808	43192				224	83	141				94793	22660	65135	6998	45.5	34.8	10.7	72133	35991	36142	14285	8012	6273	52395	25973	26422
420000	Hubei	1	114.342	30.5465	2021	61748	31813	29934	106.28	19966	18918	1048	56688	28666	28021	5060	3147	1913	61748	31813	29934	42808	21815	20993	18772	9902	8870	109	60	49	59	36	22	61748	9815	42409	9524	45.6	23.1	22.5	51933	26514	25418	9470	5968	3502
420000	Hubei	1	114.342	30.5465	2020	53924	27514	26410	103.86	17630	16916	714	50264	25409	24854	3661	2106	1556	53924	27514	26410	39118	19968	19150	14632	7452	7179	112	58	53	64	36	28	53924	8498	37652	7775	42.9	22.5	20.4	45427	22921	22506	8256	5003	3254
420000	Hubei	1	114.342	30.5465	2019	46101	23216	22885	101.45	15294	14913	381	43839	22152	21688	2262	1065	1198	46101	23216	22885	35428	18120	17308	10491	5003	5488	114	57	57	69	36	33	46101	7180	32895	6026	40.2	21.8	18.3	38921	19328	19593	7043	4038	3005
420000	Hubei	1	114.342	30.5465	2018	48498	24973	23525	106.15	15856	15269	586	45846	23199	22647	2652	1774	878	48498	24973	23525	38188	19601	18586	10085	5257	4828	152	78	74	74	37	38	48498	7445	34995	6059	38.6	21.3	17.3	41053	20896	20158	8627	5343	3283
420000	Hubei	1	114.342	30.5465	2017	48684	25090	23594	106.34	15946	15270	676	46089	23490	22599	2595	1600	994	48684	25090	23594	38247	19654	18593	10052	5248	4804	355	170	185	30	18	12	48684	7701	35028	5955	39	22	17	40983	20847	20136	8311	5196	3115
420000	Hubei	1	114.342	30.5465	2016	49384	25352	24032	105.49	15757	15304	453	47625	24326	23299	1759	1026	733	49384	25352	24032	40121	20499	19622	8984	4722	4262	227	105	122	53	28	25	49384	7645	36023	5716	37.1	21.2	15.9	41739	21236	20503	7885	4886	2999
420000	Hubei	1	114.342	30.5465	2015	909271	463807	445464	104.12	290026	273352	16673	832740	421272	411469	76531	42535	33995	909271	463807	445464	714229	362301	351928	190012	98921	91092	4419	2273	2146	611	312	298	909271	138022	669102	102146	35.9	20.6	15.3	771249	388088	383161	155661	92185	63476
420000	Hubei	1	114.342	30.5465	2014	47997	24458	23539	103.9	15806	15646	160	46301	23684	22617	1696	774	922	47997	24458	23539	39075	20075	19000	8628	4248	4380	268	123	145	27	12	15	47997	7669	35407	4922	35.6	21.7	13.9	40330	20247	20082	7195	4422	2773	29354	14313	15041
420000	Hubei	1	114.342	30.5465	2013	47860	24322	23538	103.33	15907	15690	217	46196	23453	22742	1665	869	796	47860	24322	23538	37612	19200	18412	9882	4944	4938	335	156	180	30	22	8	47860	7153	35966	4741	33.1	19.9	13.2	40707	20446	20262	7915	4668	3248	29365	14457	14908
420000	Hubei	1	114.342	30.5465	2012	48219	24562	23657	103.83	15422	15167	255	45958	23220	22738	2261	1342	919	48219	24562	23657	39652	20196	19456	8172	4146	4025	363	200	164	32	20	11	48219	6792	36239	5189	33.1	18.7	14.3	41428	20880	20548	8283	4824	3460	29336	14549	14787
420000	Hubei	1	114.342	30.5465	2011	49190	25274	23917	105.67	15736	15450	286	47230	23997	23233	1961	1276	684	49190	25274	23917	41827	21473	20354	6827	3520	3307	492	247	245	45	34	11	49190	7037	37180	4974	32.3	18.9	13.4	42154	21402	20752	8005	4748	3257	30297	15093	15204
420000	Hubei	1	114.342	30.5465	2010	50026	25672	24354	105.41	16134	15970	164	48976	25006	23970	1050	666	384	50026	25672	24354	45042	23144	21898	4586	2324	2262	375	186	188	40	29	11	50026	7197	37755	5074	32.5	19	13.4	42830	21676	21153	7886	4732	3154	31043	15338	15704
420000	Hubei	1	114.342	30.5465	2009	50862	26070	24792	105.15	16531	16489	42	50722	26014	24708	140	56	84	50862	26070	24792	48258	24815	23443	2345	1129	1216	258	126	132	35	24	11	50862	7357	38330	5175	32.7	19.2	13.5	43505	21951	21554	7767	4715	3052	31789	15584	16205
420000	Hubei	1	114.342	30.5465	2008	51697	26215	25482	102.88	16672	16458	214	50651	25703	24948	1046	512	534	51697	26215	25482	48978	24839	24138	17088	8550	8537	138	66	72	30	20	11	51697	7591	38869	5237	33	19.5	13.5	44106	22058	22047	8528	4991	3536	31486	15369	16116
420000	Hubei	1	114.342	30.5465	2007	52408	26640	25767	103.39	16802	16487	315	50972	25937	25035	1436	703	732	52408	26640	25767	48716	24710	24006	31830	15972	15858	165	78	86	26	15	11	52408	8230	38998	5179	34.4	21.1	13.3	44177	22140	22037	8611	5013	3599	31242	15318	15923
420000	Hubei	1	114.342	30.5465	2006	53070	26858	26211	102.47	17021	16841	180	52084	26328	25756	986	530	456	53070	26858	26211	48461	24524	23938	46572	23393	23180	185	79	105	21	10	11	53070	9011	38862	5197	36.6	23.2	13.4	44059	21943	22116	7883	4680	3202	31729	15497	16232
420000	Hubei	1	114.342	30.5465	2005	755824	384490	371334	103.54	244772	242166	2606	744987	377712	367275	10836	6778	4058	755824	384490	371334	692569	352732	339838	61315	30814	30501	1923	939	984	16	5	11	755824	142736	543773	69314	39	26.3	12.8	613088	305444	307644	107940	65272	42668	446127	216780	229347
420000	Hubei	1	114.342	30.5465	2004	58510	29653	28858	102.76	17232	17026	206	57156	28982	28174	1354	671	683	58510	29653	28858	55066	27988	27078				154	69	85				58510	11276	42442	4792	37.9	26.6	11.3	47234	23554	23679	9939	5771	4168	33609	16416	17194
420000	Hubei	1	114.342	30.5465	2003	59184	30286	28897	104.81	17796	17586	210	57727	29455	28272	1457	832	625	59184	30286	28897	54526	27848	26678				180	112	68				59184	12511	42002	4671	40.9	29.8	11.1	46673	23525	23148	9500	5715	3785	33319	16297	17022
420000	Hubei	1	114.342	30.5465	2002	59270	30294	28976	104.55	17942	17745	197	58254	29717	28537	1016	577	439	59270	30294	28976	54579	27916	26663				167	88	79				59270	13678	40369	5222	46.8	33.9	12.9	45591	22902	22690	8403	5271	3132	32822	15950	16873
430000	Hunan	1	112.984	28.1124	2021	70141	35937	34205	105.06	23038	22272	767	65718	33474	32244	4423	2463	1961	70141	35937	34205	53215	27386	25829	16755	8453	8302	77	36	41	94	62	32	70141	13231	46061	10849	52.3	28.7	23.6	56910	28876	28034	11141	6799	4343
430000	Hunan	1	112.984	28.1124	2020	61996	31688	30309	104.47	20034	19602	432	59514	30296	29218	2482	1392	1092	61996	31688	30309	49132	25254	23878	12677	6330	6347	124	62	62	63	42	22	61996	11998	41035	8964	51	29.3	21.6	49998	25236	24762	9416	5797	3620
430000	Hunan	1	112.984	28.1124	2019	53851	27438	26413	103.88	17031	16933	98	53309	27118	26192	542	320	222	53851	27438	26413	45050	23122	21928	8599	4207	4392	170	88	83	32	21	11	53851	10764	36009	7078	49.6	29.9	19.7	43087	21597	21491	7691	4795	2896
430000	Hunan	1	112.984	28.1124	2018	56516	28469	28047	101.51	17033	16766	267	55116	27973	27143	1400	496	904	56516	28469	28047	47037	24085	22952	9262	4268	4994	186	101	85	31	15	15	56516	11013	38446	7057	47	28.7	18.4	45503	22539	22964	8027	4918	3110
430000	Hunan	1	112.984	28.1124	2017	56647	28560	28087	101.68	17346	17011	335	54555	27678	26878	2092	882	1209	56647	28560	28087	48005	24543	23462	8323	3863	4460	295	141	154	25	14	11	56647	10427	39325	6895	44.1	26.5	17.5	46220	22980	23240	7996	4840	3156
430000	Hunan	1	112.984	28.1124	2016	57310	29286	28024	104.51	17503	17414	89	56440	28711	27729	870	575	295	57310	29286	28024	50311	25654	24657	6682	3459	3223	305	167	138	13	7	6	57310	10431	40065	6814	43	26	17	46880	23678	23201	8152	5002	3150
430000	Hunan	1	112.984	28.1124	2015	1056139	535812	520326	102.98	313240	300823	12416	988162	501312	486849	67977	34500	33477	1056139	535812	520326	894196	456653	437543	157549	76952	80597	3928	1950	1979	466	258	207	1056139	194440	743164	118534	42.1	26.2	16	861699	429028	432671	151578	87826	63752
430000	Hunan	1	112.984	28.1124	2014	55600	28516	27084	105.29	17398	17134	264	54488	27871	26617	1112	645	467	55600	28516	27084	49226	25282	23944	6078	3087	2992	276	135	141	21	12	8	55600	10176	39379	6045	41.2	25.8	15.4	45424	22877	22547	8205	5024	3181	32647	16060	16587
430000	Hunan	1	112.984	28.1124	2013	55219	28374	26845	105.7	16935	16753	182	54501	27910	26591	718	464	254	55219	28374	26845	49990	25728	24262	4896	2489	2407	311	147	164	22	10	12	55219	10088	39294	5837	40.5	25.7	14.9	45131	22842	22289	8354	5028	3326	32367	16064	16303
430000	Hunan	1	112.984	28.1124	2012	55394	28577	26817	106.57	17996	17832	163	54786	28143	26643	609	435	174	55394	28577	26817	50607	26108	24498	4331	2252	2079	433	207	226	23	10	13	55394	10329	38913	6152	42.4	26.5	15.8	45065	22876	22189	7828	4805	3023	32810	16317	16493
430000	Hunan	1	112.984	28.1124	2011	56351	28993	27358	105.98	18336	18054	282	55134	28186	26948	1217	807	410	56351	28993	27358	50490	25894	24596	5416	2865	2552	428	223	205	16	11	5	56351	10087	40358	5906	39.6	25	14.6	46264	23459	22805	8479	5136	3343	33182	16582	16599
430000	Hunan	1	112.984	28.1124	2010	56586	29040	27545	105.44	17804	17642	162	55918	28609	27308	668	431	237	56586	29040	27545	52722	27045	25676	3470	1795	1676	386	194	191	16	10	6	56586	9936	40522	6128	39.7	24.6	15.1	46650	23560	23090	8442	5120	3322	33723	16712	17012
430000	Hunan	1	112.984	28.1124	2009	56820	29087	27732	104.89	17273	17230	43	56701	29032	27669	119	55	64	56820	29087	27732	54953	28196	26757	1524	725	799	343	166	177	16	10	6	56820	9784	40685	6351	39.7	24.1	15.6	47036	23660	23376	8404	5103	3301	34264	16841	17424
430000	Hunan	1	112.984	28.1124	2008	57648	29812	27835	107.1	17829	17658	171	57044	29253	27791	603	559	44	57648	29812	27835	55483	28681	26802	15707	7987	7720	154	68	86	16	9	6	57648	9611	41978	6059	37.3	22.9	14.4	48037	24496	23541	8880	5569	3311	34716	17163	17553
430000	Hunan	1	112.984	28.1124	2007	58382	30075	28307	106.25	18413	18220	193	57785	29627	28158	598	448	150	58382	30075	28307	56192	29053	27138	29890	15248	14642	124	65	59	15	8	7	58382	9796	42556	6031	37.2	23	14.2	48587	24657	23930	9061	5601	3460	35018	17320	17698
430000	Hunan	1	112.984	28.1124	2006	58795	29953	28842	103.85	18906	18852	54	58644	29882	28762	151	71	80	58795	29953	28842	55592	28418	27174	44073	22510	21563	192	100	92	15	8	8	58795	10588	42001	6206	40	25.2	14.8	48207	24084	24123	8628	5145	3483	35001	17173	17827
430000	Hunan	1	112.984	28.1124	2005	837363	428236	409126	104.67	265433	263001	2432	826391	421473	404919	10971	6764	4208	837363	428236	409126	776821	397281	379540	58256	29772	28484	2271	1177	1094	15	7	8	837363	156693	595873	84797	40.5	26.3	14.2	680670	342170	338500	136313	81936	54377	477887	234618	243268
430000	Hunan	1	112.984	28.1124	2004	65041	33351	31690	105.24	19006	18884	123	64251	32968	31283	790	383	407	65041	33351	31690	60927	31246	29681				238	118	120				65041	12055	47274	5712	37.6	25.5	12.1	52986	26849	26136	10638	6312	4326	37984	18867	19117
430000	Hunan	1	112.984	28.1124	2003	65521	34082	31438	108.41	18981	18746	235	63640	32881	30758	1881	1201	680	65521	34082	31438	61371	31975	29396				249	114	134				65521	12686	46950	5885	39.6	27	12.5	52835	27187	25647	10813	6560	4253	37567	18859	18709
430000	Hunan	1	112.984	28.1124	2002	65434	33973	31461	107.98	19021	18922	100	65119	33766	31353	314	207	107	65434	33973	31461	61027	31761	29266				216	122	95				65434	13320	46499	5615	40.7	28.6	12.1	52114	26633	25481	10847	6640	4207	36600	18116	18484
440000	Guangdong	0	113.267	23.1322	2021	134340	70883	63458	111.7	46113	43730	2384	124946	64744	60203	9394	6139	3255	134340	70883	63458	78330	39803	38528	55060	30602	24458	586	312	275	364	167	197	134340	25167	96922	12252	38.6	26	12.6	109174	57392	51781	29166	18140	11026
440000	Guangdong	0	113.267	23.1322	2020	111884	59650	52235	114.88	38226	35778	2450	102711	53588	49123	9173	6061	3112	111884	59650	52235	65320	33408	31912	45690	25792	19898	587	312	275	288	138	150	111884	19722	82200	9962	35.6	23.6	12	92162	48979	43183	24634	15486	9149
440000	Guangdong	0	113.267	23.1322	2019	89429	48416	41012	118.05	30339	27825	2515	80476	42433	38043	8952	5983	2969	89429	48416	41012	52309	27014	25296	36319	20981	15339	588	313	275	212	110	103	89429	14278	67479	7672	32.5	21.2	11.4	75151	40566	34585	20103	12832	7272
440000	Guangdong	0	113.267	23.1322	2018	93024	50209	42815	117.27	30474	28361	2113	85610	45007	40602	7414	5201	2213	93024	50209	42815	57201	29742	27458	35118	20118	15000	567	269	298	138	79	59	93024	15729	69608	7687	33.6	22.6	11	77295	41568	35726	19017	11858	7160
440000	Guangdong	0	113.267	23.1322	2017	91922	48859	43063	113.46	30143	28166	1977	85851	45187	40664	6071	3672	2398	91922	48859	43063	58041	29985	28056	32898	18386	14513	889	449	441	93	40	53	91922	15472	69329	7121	32.6	22.3	10.3	76450	40422	36028	19202	11386	7816
440000	Guangdong	0	113.267	23.1322	2016	92107	48869	43238	113.02	29620	27857	1763	86392	45364	41028	5715	3504	2210	92107	48869	43238	59496	30832	28664	32027	17746	14281	543	279	264	41	12	29	92107	15417	69603	7086	32.3	22.2	10.2	76689	40344	36345	21475	12922	8553
440000	Guangdong	0	113.267	23.1322	2015	1681666	894033	787633	113.51	512564	442394	70170	1430729	740179	690550	250937	153854	97083	1681666	894033	787633	1026860	525764	501096	640143	360865	279278	12537	6342	6195	2127	1064	1064	1681666	269349	1288354	123964	30.5	20.9	9.6	1412318	746104	666213	380284	228961	151323
440000	Guangdong	0	113.267	23.1322	2014	88503	48021	40482	118.62	27311	24832	2479	79154	40955	38199	9349	7066	2283	88503	48021	40482	60805	31343	29461	26407	16042	10364	1090	535	555	201	100	101	88503	14576	66604	7322	32.9	21.9	11	73926	40022	33904	22238	14577	7661	46886	23792	23093
440000	Guangdong	0	113.267	23.1322	2013	87847	46183	41665	110.84	27050	24828	2223	78242	40514	37728	9605	5668	3937	87847	46183	41665	56359	28999	27360	30065	16461	13604	1351	688	663	72	35	38	87847	14653	66830	6364	31.5	21.9	9.5	73194	38115	35079	20453	12169	8284	48510	24541	23969
440000	Guangdong	0	113.267	23.1322	2012	88395	46688	41707	111.94	26421	24068	2353	78487	40261	38226	9908	6427	3481	88395	46688	41707	56370	28831	27539	30606	17137	13469	1358	686	672	62	34	28	88395	14471	67753	6172	30.5	21.4	9.1	73925	38665	35260	21053	12546	8507	48830	24881	23950
440000	Guangdong	0	113.267	23.1322	2011	89750	48050	41700	115.23	26340	23808	2532	79261	41096	38165	10489	6954	3535	89750	48050	41700	61502	31901	29601	26914	15445	11469	1159	605	554	175	99	77	89750	15466	68401	5884	31.2	22.6	8.6	74285	39321	34964	22926	13709	9217	47133	24249	22884
440000	Guangdong	0	113.267	23.1322	2010	87366	45505	41860	108.73	25883	23381	2502	77496	39824	37672	9869	5682	4188	87366	45505	41860	61102	31379	29723	25193	13576	11618	983	500	482	154	87	68	87366	15100	66146	6120	32.1	22.8	9.3	72266	37066	35200	21680	12352	9328	46496	23380	23117
440000	Guangdong	0	113.267	23.1322	2009	84981	42960	42021	102.23	25426	22954	2472	75732	38551	37180	9249	4409	4841	84981	42960	42021	60702	30857	29845	23472	11706	11766	807	396	411	133	75	59	84981	14734	63891	6356	33	23.1	10	70246	34811	35435	20433	10994	9439	45860	22510	23350
440000	Guangdong	0	113.267	23.1322	2008	85714	43920	41794	105.09	25045	22362	2683	76348	38877	37471	9366	5043	4323	85714	43920	41794	60608	30887	29721	105471	53441	52030	724	338	386	112	62	50	85714	15835	63402	6477	35.2	25	10.2	69879	35265	34614	19409	10916	8493	46300	22986	23313
440000	Guangdong	0	113.267	23.1322	2007	85649	43606	42043	103.72	24792	22254	2538	75458	38262	37196	10191	5344	4847	85649	43606	42043	59187	30030	29157	187470	95176	92294	827	370	457	92	50	42	85649	16386	62959	6305	36	26	10	69264	34726	34538	19963	11078	8884	45455	22379	23075
440000	Guangdong	0	113.267	23.1322	2006	85451	43780	41671	105.06	24645	22172	2473	75590	38521	37068	9862	5259	4603	85451	43780	41671	58515	29857	28658	269469	136912	132557	748	387	361	71	38	33	85451	17285	62093	6073	37.6	27.8	9.8	68166	34362	33804	19653	10955	8699	44719	22201	22518
440000	Guangdong	0	113.267	23.1322	2005	1217005	616339	600667	102.61	345573	310146	35427	1053819	532417	521402	163187	83922	79265	1217005	616339	600667	856030	432917	423113	351468	178647	172821	9458	4749	4709	50	26	24	1217005	260401	866533	90071	40.5	30.1	10.4	956604	473198	483406	287066	155264	131802	611909	299796	312113
440000	Guangdong	0	113.267	23.1322	2004	77645	39858	37787	105.48	19991	19325	666	73474	37507	35967	4171	2351	1820	77645	39858	37787	64886	33315	31571				1002	511	492				77645	19528	51973	6144	49.4	37.6	11.8	58117	29133	28984	14856	8357	6498	39146	19503	19644
440000	Guangdong	0	113.267	23.1322	2003	77676	39703	37973	104.55	20105	19550	555	74822	38096	36726	2853	1607	1247	77676	39703	37973	65701	33604	32097				874	440	434				77676	20593	50799	6283	52.9	40.5	12.4	57083	28411	28672	14018	7913	6105	38930	19197	19732
440000	Guangdong	0	113.267	23.1322	2002	77216	39663	37553	105.62	20319	19291	1028	70494	35904	34590	6723	3760	2963	77216	39663	37553	61765	31571	30194				696	351	345				77216	19472	51771	5973	49.2	37.6	11.5	57744	29217	28528	15052	8727	6325	38611	19252	19359
450000	Guangxi	0	108.328	22.8155	2021	53347	27634	25713	107.47	16606	16179	427	50424	26236	24188	2923	1398	1525	53347	27634	25713	41612	21872	19740	11552	5682	5870	139	60	79	45	21	24	53347	12226	34405	6716	55.1	35.5	19.5	41121	21104	20017	9920	6124	3796
450000	Guangxi	0	108.328	22.8155	2020	46000	23806	22194	107.22	14134	13866	269	44182	22924	21258	1818	882	936	46000	23806	22194	37160	19439	17722	8665	4286	4379	136	62	74	38	19	19	46000	10332	30345	5323	51.1	33.8	17.2	35668	18283	17385	8246	5114	3131
450000	Guangxi	0	108.328	22.8155	2019	38653	19978	18675	106.98	11663	11552	111	37941	19612	18329	712	366	346	38653	19978	18675	32709	17006	15703	5778	2889	2888	134	65	70	31	17	14	38653	8438	26285	3930	47.1	32.1	15	30215	15462	14753	6571	4105	2466
450000	Guangxi	0	108.328	22.8155	2018	40353	20996	19357	108.47	11778	11714	64	39792	20688	19104	561	308	253	40353	20996	19357	35069	18309	16760	5017	2570	2446	244	107	136	24	10	14	40353	8821	27486	4046	46.8	32.1	14.7	31532	16285	15248	7126	4500	2627
450000	Guangxi	0	108.328	22.8155	2017	40385	21080	19305	109.2	11481	11399	82	39992	20866	19126	393	215	178	40385	21080	19305	35778	18768	17010	4164	2095	2069	430	208	222	14	9	4	40385	8989	27461	3936	47.1	32.7	14.3	31397	16222	15175	7284	4569	2715
450000	Guangxi	0	108.328	22.8155	2016	40677	21161	19516	108.43	11484	11410	74	40474	21028	19446	203	133	70	40677	21161	19516	36161	18866	17294	4266	2185	2082	235	100	135	15	10	5	40677	8686	28048	3943	45	31	14.1	31991	16441	15550	7430	4632	2798
450000	Guangxi	0	108.328	22.8155	2015	747093	383669	363424	105.57	209878	202424	7454	710000	366148	343853	37093	17522	19571	747093	383669	363424	634204	328786	305418	107037	51946	55091	5366	2752	2614	486	186	300	747093	169026	505127	72940	47.9	33.5	14.4	578067	292388	285679	129709	78509	51199
450000	Guangxi	0	108.328	22.8155	2014	39232	20403	18829	108.36	12191	12003	188	38759	20150	18609	473	253	220	39232	20403	18829	32982	17299	15683	5856	2908	2949	383	192	191	13	6	7	39232	8591	26902	3741	45.8	31.9	13.9	30643	15728	14914	6687	4199	2487	21061	10410	10651
450000	Guangxi	0	108.328	22.8155	2013	38947	20352	18595	109.44	11809	11559	251	38265	19967	18298	682	385	298	38947	20352	18595	33469	17668	15801	4951	2426	2525	520	254	267	7	4	3	38947	8361	26966	3620	44.4	31	13.4	30586	15862	14724	7005	4488	2516	20811	10367	10444
450000	Guangxi	0	108.328	22.8155	2012	39066	20259	18807	107.72	11746	11571	175	38470	19878	18591	597	381	216	39066	20259	18807	34264	17910	16353	4161	2057	2104	629	289	339	13	3	10	39066	8824	26598	3644	46.9	33.2	13.7	30243	15480	14762	6917	4204	2713	20703	10327	10376
450000	Guangxi	0	108.328	22.8155	2011	39686	20785	18900	109.97	12450	12130	320	38261	19630	18631	1425	1156	269	39686	20785	18900	33558	17444	16114	5491	3044	2447	619	290	329	17	7	10	39686	8716	27183	3786	46	32.1	13.9	30969	16127	14842	7311	4730	2581	20931	10422	10509
450000	Guangxi	0	108.328	22.8155	2010	41288	21663	19625	110.36	12236	12058	178	40526	21055	19470	763	608	154	41288	21663	19625	37323	19581	17742	3469	1840	1628	488	238	249	17	8	9	41288	8919	28480	3890	45	31.4	13.6	32369	16786	15583	7492	4839	2653	22094	10942	11151
450000	Guangxi	0	108.328	22.8155	2009	42891	22541	20350	110.76	12022	11986	36	42790	22480	20310	101	60	40	42891	22541	20350	41088	21718	19370	1447	637	810	356	186	169	18	9	8	42891	9122	29776	3993	44.1	30.6	13.4	33769	17446	16324	7673	4948	2725	23256	11463	11793
450000	Guangxi	0	108.328	22.8155	2008	43252	22578	20674	109.21	12184	12107	77	42930	22321	20609	322	257	65	43252	22578	20674	41401	21627	19774	10851	5220	5631	264	129	135	18	10	8	43252	9453	29753	4045	45.4	31.8	13.6	33798	17402	16396	7308	4722	2586	23665	11639	12026
450000	Guangxi	0	108.328	22.8155	2007	43442	22617	20824	108.61	12082	12021	61	42980	22322	20658	462	295	166	43442	22617	20824	41877	21780	20097	20256	9802	10452	206	102	104	18	12	7	43442	9517	29934	3991	45.1	31.8	13.3	33925	17406	16519	7933	4965	2968	23164	11447	11717
450000	Guangxi	0	108.328	22.8155	2006	43311	22606	20705	109.18	12240	12173	67	42798	22281	20517	512	325	187	43311	22606	20705	41124	21544	19580	29660	14385	15274	187	87	100	19	13	6	43311	9629	29789	3892	45.4	32.3	13.1	33682	17338	16343	7904	5002	2902	23030	11306	11724
450000	Guangxi	0	108.328	22.8155	2005	616837	319740	297097	107.62	182241	180466	1775	610512	316165	294347	6325	3575	2750	616837	319740	297097	574954	299353	275601	39064	18968	20095	2800	1405	1396	19	14	5	616837	146466	411440	58931	49.9	35.6	14.3	470371	238765	231606	107908	67455	40453	321121	156264	164857
450000	Guangxi	0	108.328	22.8155	2004	47408	24566	22841	107.55	12464	12420	44	47315	24499	22816	93	67	26	47408	24566	22841	44781	23313	21468				275	130	145				47408	9935	33475	3997	41.6	29.7	11.9	37473	19170	18302	9605	5731	3874	24707	12251	12456
450000	Guangxi	0	108.328	22.8155	2003	47661	24948	22714	109.84	12858	12834	24	47591	24903	22688	70	44	26	47661	24948	22714	45550	23944	21607				233	121	112				47661	10284	33038	4339	44.3	31.1	13.1	37377	19275	18102	10001	6229	3772	24185	11888	12297
450000	Guangxi	0	108.328	22.8155	2002	47504	24709	22795	108.39	12878	12813	65	47052	24643	22409	452	65	387	47504	24709	22795	44872	23476	21396				209	109	101				47504	10490	32914	4100	44.3	31.9	12.5	37014	18973	18041	9469	5798	3671	24316	11991	12325
460000	Hainan	0	110.349	20.0174	2021	10800	5741	5059	113.47	3143	3036	107	10309	5460	4849	491	281	210	10800	5741	5059	7864	4221	3643	2898	1502	1396	30	15	15	8	3	5	10800	2115	7517	1168	43.7	28.1	15.5	8685	4585	4100	2206	1406	800
460000	Hainan	0	110.349	20.0174	2020	9075	4764	4310	109.9	2574	2490	84	8680	4596	4084	396	168	227	9075	4764	4310	6848	3676	3172	2188	1070	1118	33	16	17	7	2	4	9075	1774	6374	926	42.1	27.8	14.3	7301	3790	3512	1924	1164	760
460000	Hainan	0	110.349	20.0174	2019	7350	3788	3562	106.34	2006	1945	61	7050	3732	3318	300	56	244	7350	3788	3562	5831	3131	2700	1478	638	840	36	17	19	6	2	4	7350	1434	5232	685	40.5	27.4	13.1	5917	2994	2923	1642	921	720
460000	Hainan	0	110.349	20.0174	2018	7658	3917	3741	104.69	2120	2023	97	7264	3825	3439	394	92	302	7658	3917	3741	5840	3117	2724	1755	766	989	59	32	27	4	2	2	7658	1469	5561	629	37.7	26.4	11.3	6189	3107	3082	1743	931	812
460000	Hainan	0	110.349	20.0174	2017	7640	4002	3638	110.02	2138	2065	73	7398	3918	3480	242	84	158	7640	4002	3638	5958	3202	2756	1595	753	842	81	45	36	7	3	4	7640	1514	5500	626	38.9	27.5	11.4	6126	3170	2956	1621	961	660
460000	Hainan	0	110.349	20.0174	2016	7698	4058	3641	111.46	2037	2020	17	7626	4021	3605	72	37	35	7698	4058	3641	6493	3463	3030	1146	568	578	47	21	26	12	6	6	7698	1520	5543	635	38.9	27.4	11.5	6178	3228	2950	1645	1042	602
460000	Hainan	0	110.349	20.0174	2015	141596	74321	67274	110.47	38313	35952	2362	131055	68071	62984	10540	6250	4290	141596	74321	67274	110072	57963	52109	30401	15829	14572	1028	490	538	94	39	55	141596	28058	101585	11954	39.4	27.6	11.8	113538	58818	54720	30828	19230	11599
460000	Hainan	0	110.349	20.0174	2014	7456	3994	3462	115.37	2049	1960	89	7039	3720	3319	417	274	143	7456	3994	3462	5743	3082	2661	1645	877	768	64	34	30	4	1	3	7456	1420	5465	571	36.4	26	10.5	6035	3211	2826	1726	1103	624	3885	1959	1926
460000	Hainan	0	110.349	20.0174	2013	7389	3899	3490	111.71	2060	1991	69	7017	3707	3310	372	192	180	7389	3899	3490	5978	3186	2792	1356	689	666	52	24	29	3	1	3	7389	1385	5402	602	36.8	25.6	11.2	6004	3113	2891	1687	1023	665	3937	1963	1974
460000	Hainan	0	110.349	20.0174	2012	7397	3934	3463	113.6	2003	1910	93	6952	3726	3225	446	208	238	7397	3934	3463	5890	3189	2701	1429	703	725	75	41	33	4	1	3	7397	1412	5446	538	35.8	25.9	9.9	5985	3146	2839	1767	1071	695	3872	1955	1917
460000	Hainan	0	110.349	20.0174	2011	7496	3897	3599	108.28	2102	2031	71	7182	3756	3426	313	141	173	7496	3897	3599	5773	3065	2707	1609	773	837	107	56	51	6	3	3	7496	1493	5487	516	36.6	27.2	9.4	6003	3077	2926	1740	1004	736	3933	1971	1961
460000	Hainan	0	110.349	20.0174	2010	7551	3976	3575	111.22	2060	2006	54	7308	3850	3458	242	126	116	7551	3976	3575	6376	3396	2980	1072	526	546	100	52	47	8	4	4	7551	1523	5436	592	38.9	28	10.9	6028	3130	2898	1688	1029	659	3955	1972	1983
460000	Hainan	0	110.349	20.0174	2009	7606	4054	3551	114.17	2019	1981	38	7434	3943	3491	172	111	60	7606	4054	3551	6978	3726	3252	536	280	256	92	49	43	10	5	5	7606	1553	5385	667	41.2	28.8	12.4	6053	3182	2871	1636	1054	582	3977	1972	2005
460000	Hainan	0	110.349	20.0174	2008	7665	4012	3653	109.81	2038	2002	36	7508	3908	3599	158	103	54	7665	4012	3653	6959	3671	3289	3638	1891	1747	80	41	39	12	6	6	7665	1650	5329	686	43.9	31	12.9	6015	3092	2922	1482	925	557	4091	2023	2069
460000	Hainan	0	110.349	20.0174	2007	7696	4030	3666	109.95	1992	1952	40	7511	3927	3583	185	103	82	7696	4030	3666	7095	3747	3348	6740	3502	3238	52	27	25	15	8	7	7696	1643	5371	682	43.3	30.6	12.7	6053	3111	2941	1592	992	599	4017	1980	2037
460000	Hainan	0	110.349	20.0174	2006	7696	4030	3666	109.93	1955	1931	24	7593	3978	3615	102	51	51	7696	4030	3666	7014	3693	3322	9842	5114	4728	58	31	27	17	9	8	7696	1709	5321	666	44.6	32.1	12.5	5987	3079	2908	1538	950	588	4026	1988	2038
460000	Hainan	0	110.349	20.0174	2005	109601	57525	52076	110.46	28422	27779	644	106797	56085	50712	2804	1440	1364	109601	57525	52076	95861	50396	45464	12944	6725	6219	777	393	385	19	10	9	109601	25964	74277	9360	47.6	35	12.6	83637	43036	40601	21852	13323	8529	55980	27723	28257
460000	Hainan	0	110.349	20.0174	2004	7916	4130	3786	109.07	1900	1876	24	7800	4060	3739	117	69	47	7916	4130	3786	7248	3806	3442				79	41	38				7916	1892	5429	595	45.8	34.9	11	6024	3074	2951	1662	975	687	3968	1971	1996
460000	Hainan	0	110.349	20.0174	2003	7939	4217	3721	113.33	1983	1958	25	7786	4112	3674	153	105	48	7939	4217	3721	7095	3789	3306				68	35	33				7939	1913	5405	621	46.9	35.4	11.5	6026	3121	2905	1586	981	606	4017	1995	2022
460000	Hainan	0	110.349	20.0174	2002	7892	4135	3757	110.08	1860	1829	30	7732	4067	3665	160	69	92	7892	4135	3757	7070	3735	3335				72	38	34				7892	2032	5262	598	50	38.6	11.4	5860	3011	2849	1627	968	659	3834	1911	1924
500000	Chongqing	1	106.552	29.563	2021	34019	17206	16814	102.33	12663	12192	471	32050	15963	16088	1969	1243	726	34019	17206	16814	21352	10796	10556	12589	6370	6219	37	19	18	41	21	20	34019	5196	22783	6041	49.3	22.8	26.5	28823	14496	14327	5571	3252	2319
500000	Chongqing	1	106.552	29.563	2020	29146	14676	14470	101.25	10624	10364	259	28066	13994	14072	1080	682	398	29146	14676	14470	19433	9811	9622	9636	4825	4812	46	22	24	31	18	13	29146	4634	19629	4883	48.3	23.8	24.6	24512	12242	12270	4476	2630	1847
500000	Chongqing	1	106.552	29.563	2019	24274	12147	12126	100.17	8584	8536	47	24081	12025	12057	192	122	70	24274	12147	12126	17514	8826	8688	6683	3280	3404	55	26	29	21	15	6	24274	4073	16475	3725	47.3	24.7	22.6	20201	9989	10212	3382	2007	1375
500000	Chongqing	1	106.552	29.563	2018	25416	12730	12686	100.35	8685	8590	96	24920	12501	12419	496	229	267	25416	12730	12686	18510	9387	9123	6805	3295	3510	78	39	39	23	10	14	25416	4303	17435	3678	45.8	24.7	21.1	21113	10459	10654	3691	2181	1509
500000	Chongqing	1	106.552	29.563	2017	25337	12641	12696	99.57	9099	9044	55	25142	12553	12589	196	89	107	25337	12641	12696	18779	9433	9346	6399	3126	3273	149	79	70	10	3	7	25337	4154	17566	3618	44.2	23.7	20.6	21184	10445	10739	3421	1990	1432
500000	Chongqing	1	106.552	29.563	2016	25560	12992	12568	103.37	9209	9132	77	25129	12700	12430	430	292	138	25560	12992	12568	19522	9901	9621	5857	2992	2865	176	98	78	5	1	4	25560	3949	18041	3570	41.7	21.9	19.8	21611	10852	10759	3699	2205	1494
500000	Chongqing	1	106.552	29.563	2015	468563	234986	233577	100.6	159905	152828	7077	435853	219030	216824	32710	15956	16753	468563	234986	233577	359666	181848	177818	106858	52060	54799	1942	1025	917	96	53	44	468563	73101	333180	62282	40.6	21.9	18.7	395462	196313	199149	75123	42661	32462
500000	Chongqing	1	106.552	29.563	2014	24687	12696	11991	105.88	8952	8678	274	23578	11986	11592	1109	710	399	24687	12696	11991	18862	9653	9209	5723	2994	2729	92	43	49	10	6	3	24687	3767	17434	3487	41.6	21.6	20	20920	10678	10242	3903	2360	1543	14635	7331	7304
500000	Chongqing	1	106.552	29.563	2013	24512	12494	12018	103.96	9071	8771	300	23315	11843	11472	1197	651	546	24512	12494	12018	19427	9887	9539	5007	2566	2441	70	36	34	7	4	3	24512	3824	17440	3247	40.6	21.9	18.6	20687	10448	10239	3849	2382	1467	14357	7042	7315
500000	Chongqing	1	106.552	29.563	2012	24573	12370	12203	101.37	9081	8892	188	23774	11966	11808	799	404	395	24573	12370	12203	19784	10019	9765	4686	2298	2388	98	50	48	5	3	1	24573	4036	17366	3171	41.5	23.2	18.3	20537	10210	10327	3552	2056	1496	14670	7218	7452
500000	Chongqing	1	106.552	29.563	2011	24939	12716	12223	104.03	8787	8609	178	23969	12085	11884	970	631	339	24939	12716	12223	19441	9886	9555	5349	2759	2590	140	66	74	9	5	4	24939	4001	17841	3097	39.8	22.4	17.4	20938	10616	10322	3715	2245	1470	14919	7446	7473
500000	Chongqing	1	106.552	29.563	2010	25112	12700	12412	102.34	8962	8831	130	24452	12354	12098	660	346	314	25112	12700	12412	21314	10824	10490	3644	1806	1838	150	68	82	10	5	5	25112	4325	17774	3012	41.3	24.4	17	20786	10393	10394	3558	2082	1476	14864	7362	7502
500000	Chongqing	1	106.552	29.563	2009	25284	12683	12601	100.66	9136	9053	83	24935	12622	12313	349	61	288	25284	12683	12601	23187	11762	11425	1938	852	1087	159	70	89	10	5	5	25284	4649	17708	2927	42.8	26.3	16.5	20635	10170	10465	3402	1920	1483	14810	7279	7532
500000	Chongqing	1	106.552	29.563	2008	25545	12878	12667	101.67	8852	8798	54	25376	12821	12554	169	56	112	25545	12878	12667	23402	11867	11535	8810	4282	4528	119	55	63	11	6	6	25545	4857	17633	3055	44.9	27.6	17.3	20687	10272	10416	3173	1875	1298	15099	7455	7644
500000	Chongqing	1	106.552	29.563	2007	25850	13088	12762	102.56	8883	8816	67	25669	12995	12673	181	93	88	25850	13088	12762	23985	12163	11822	15682	7713	7970	107	51	56	12	6	7	25850	4892	17937	3020	44.1	27.3	16.8	20957	10445	10512	3046	1808	1238	15543	7675	7869
500000	Chongqing	1	106.552	29.563	2006	26005	13167	12838	102.56	8712	8626	86	25672	13055	12616	334	112	222	26005	13167	12838	23997	12231	11765	22555	11144	11412	102	50	52	12	6	7	26005	5059	17969	2977	44.7	28.2	16.6	20946	10366	10580	3266	1910	1356	15346	7515	7831
500000	Chongqing	1	106.552	29.563	2005	370367	186623	183744	101.57	130399	129342	1057	366415	183737	182678	3951	2886	1065	370367	186623	183744	339248	171213	168034	29427	14574	14853	1679	830	849	13	6	8	370367	76551	253202	40614	46.3	30.2	16	293816	145638	148178	43319	27417	15903	215741	104593	111148
500000	Chongqing	1	106.552	29.563	2004	30553	15223	15330	99.3	10477	10467	10	30523	15204	15319	30	19	11	30553	15223	15330	29021	14500	14522				83	39	44				30553	6377	20678	3498	47.8	30.8	16.9	24176	11885	12292	3169	1959	1209	18134	8833	9301
500000	Chongqing	1	106.552	29.563	2003	30713	15625	15088	103.56	8954	8941	13	30649	15585	15064	64	40	24	30713	15625	15088	29367	14969	14398				73	39	34				30713	5768	22113	2832	38.9	26.1	12.8	24945	12503	12442	3968	2424	1543	18391	9065	9326
500000	Chongqing	1	106.552	29.563	2002	30724	15689	15034	104.36	9165	9157	9	30693	15669	15024	31	20	11	30724	15689	15034	29395	15059	14337				95	54	41				30724	6029	21885	2810	40.4	27.6	12.8	24695	12440	12255	3856	2416	1441	18256	9015	9240
510000	Sichuan	1	104.076	30.6517	2021	88670	44782	43889	102.03	31621	30828	794	84064	42402	41662	4607	2380	2227	88670	44782	43889	62755	31983	30772	25684	12667	13017	130	61	69	102	70	31	88670	13863	59217	15590	49.7	23.4	26.3	74807	37583	37224	14066	8302	5764
510000	Sichuan	1	104.076	30.6517	2020	76950	38428	38523	99.38	27588	27056	534	74066	37036	37030	2884	1392	1492	76950	38428	38523	56756	28642	28114	19962	9659	10302	143	62	81	90	64	26	76950	12285	51737	12928	48.6	23.8	24.8	64665	32036	32630	11684	6729	4956
510000	Sichuan	1	104.076	30.6517	2019	65230	32073	33157	96.73	23555	23283	273	64069	31670	32399	1161	403	758	65230	32073	33157	50757	25301	25456	14239	6651	7588	156	63	93	79	58	20	65230	10707	44257	10266	47.4	24.2	23.2	54523	26488	28035	9303	5156	4147
510000	Sichuan	1	104.076	30.6517	2018	68344	33944	34400	98.67	23359	23142	217	67227	33424	33804	1116	520	596	68344	33944	34400	54488	27406	27082	13616	6423	7193	190	81	108	51	34	17	68344	11185	46915	10244	45.7	23.8	21.8	57159	28048	29111	9911	5724	4187
510000	Sichuan	1	104.076	30.6517	2017	68609	34633	33976	101.93	23096	22756	340	67106	33777	33328	1504	856	648	68609	34633	33976	56698	28769	27929	11576	5685	5891	296	156	140	40	23	16	68609	10860	48192	9557	42.4	22.5	19.8	57749	28912	28837	10809	6514	4296
510000	Sichuan	1	104.076	30.6517	2016	69457	34682	34775	99.73	22929	22751	178	68636	34421	34215	821	261	560	69457	34682	34775	59453	29921	29532	9775	4637	5138	195	99	95	35	25	10	69457	11086	48858	9513	42.2	22.7	19.5	58371	28868	29503	10583	6132	4451
510000	Sichuan	1	104.076	30.6517	2015	1277289	641473	635816	100.89	413182	398375	14807	1203114	601755	601359	74174	39718	34457	1277289	641473	635816	1032435	521034	511401	238741	117133	121609	5682	3017	2664	431	290	142	1277289	202831	909185	165273	40.5	22.3	18.2	1074458	534664	539794	202254	117507	84747
510000	Sichuan	1	104.076	30.6517	2014	67179	33289	33890	98.23	24765	24259	506	65198	32582	32616	1981	707	1274	67179	33289	33890	56770	28475	28294	9904	4574	5330	441	209	232	64	30	33	67179	10893	46888	9398	43.3	23.2	20	56286	27676	28609	10725	6155	4569	38352	18763	19589
510000	Sichuan	1	104.076	30.6517	2013	66904	34111	32793	104.02	24136	23612	524	65186	32826	32361	1718	1286	432	66904	34111	32793	56677	28870	27807	9598	4942	4656	594	272	322	36	27	8	66904	11073	47295	8536	41.5	23.4	18.1	55831	28322	27510	11340	7088	4252	37941	18587	19354
510000	Sichuan	1	104.076	30.6517	2012	67386	35292	32094	109.96	22925	22423	502	63841	32229	31611	3546	3063	483	67386	35292	32094	54793	27785	27008	12036	7227	4809	515	256	259	42	24	18	67386	10937	48488	7961	39	22.6	16.4	56449	29551	26898	10277	6167	4110	40506	21162	19343
510000	Sichuan	1	104.076	30.6517	2011	68777	35134	33643	104.43	23453	22994	459	65029	32539	32490	3748	2595	1153	68777	35134	33643	57291	28771	28520	10953	6103	4850	455	227	228	77	32	45	68777	11141	49359	8277	39.3	22.6	16.8	57636	29278	28358	9837	5615	4222	41577	21215	20361
510000	Sichuan	1	104.076	30.6517	2010	70624	35768	34856	102.68	23748	23444	304	68456	34326	34130	2168	1443	726	70624	35768	34856	62619	31458	31160	7451	4032	3418	515	261	254	68	30	39	70624	11806	50260	8558	40.5	23.5	17	58818	29516	29302	9852	5768	4083	42597	21280	21316
510000	Sichuan	1	104.076	30.6517	2009	72471	36402	36069	100.93	24042	23894	148	71883	36112	35771	588	291	298	72471	36402	36069	67947	34146	33801	3949	1962	1987	575	295	280	59	27	32	72471	12472	51161	8838	41.7	24.4	17.3	59999	29753	30246	9866	5922	3944	43617	21346	22271
510000	Sichuan	1	104.076	30.6517	2008	73722	37341	36381	102.64	24279	24055	224	72861	36883	35977	861	458	403	73722	37341	36381	70508	35834	34674	21858	10550	11308	264	135	129	50	24	26	73722	12794	52488	8440	40.5	24.4	16.1	60928	30601	30327	10530	6375	4155	43602	21587	22015
510000	Sichuan	1	104.076	30.6517	2007	75201	37813	37388	101.14	24827	24750	77	74924	37654	37270	277	159	118	75201	37813	37388	70963	35866	35097	39768	19139	20628	509	264	245	42	22	20	75201	14392	52547	8261	43.1	27.4	15.7	60809	30125	30684	9581	5776	3804	44541	21675	22866
510000	Sichuan	1	104.076	30.6517	2006	76324	38769	37555	103.23	25558	25404	154	75575	38073	37502	749	696	53	76324	38769	37555	71574	36584	34990	57677	27728	29949	509	251	258	33	20	13	76324	15181	52518	8625	45.3	28.9	16.4	61143	30537	30606	10002	6320	3682	44255	21512	22744
510000	Sichuan	1	104.076	30.6517	2005	1087009	541978	545031	99.44	368516	366256	2260	1079070	537480	541591	7939	4498	3441	1087009	541978	545031	1005145	502538	502607	75586	36316	39270	6255	3107	3148	24	17	7	1087009	237516	730821	118672	48.7	32.5	16.2	849493	415877	433616	126300	77715	48585	621161	298556	322606
510000	Sichuan	1	104.076	30.6517	2004	84919	42847	42072	101.84	25380	25268	112	84362	42534	41828	557	313	244	84919	42847	42072	81079	40968	40111				296	168	128				84919	16666	60815	7438	39.6	27.4	12.2	68253	33996	34257	10321	6083	4238	51621	25475	26146
510000	Sichuan	1	104.076	30.6517	2003	85739	43493	42246	102.95	25825	25758	67	85388	43290	42098	350	202	148	85739	43493	42246	81369	41443	39926				346	175	171				85739	17170	61129	7439	40.3	28.1	12.2	68569	34325	34244	11450	6945	4505	50432	24751	25681
510000	Sichuan	1	104.076	30.6517	2002	85704	42974	42730	100.57	26219	26133	86	85250	42724	42527	454	250	203	85704	42974	42730	80957	40712	40245				410	197	213				85704	18015	60305	7384	42.1	29.9	12.2	67689	33464	34225	10590	6426	4164	50379	24424	25955
520000	Guizhou	1	106.707	26.5982	2021	40798	20876	19922	104.79	13092	12653	438	38319	19645	18674	2479	1231	1247	40798	20876	19922	30771	15956	14815	9907	4853	5054	92	49	43	28	19	9	40798	9596	26402	4799	54.5	36.4	18.2	31201	15757	15444	7132	4185	2947
520000	Guizhou	1	106.707	26.5982	2020	34522	17752	16770	106.1	10992	10748	243	33180	17072	16108	1342	680	662	34522	17752	16770	27384	14260	13123	7010	3420	3592	109	59	50	18	14	5	34522	7940	22546	4035	52.8	35	17.8	26580	13480	13102	5778	3468	2309
520000	Guizhou	1	106.707	26.5982	2019	28245	14628	13617	107.42	8891	8843	48	28041	14500	13542	204	128	76	28245	14628	13617	23996	12565	11431	4114	1986	2129	126	69	57	9	8	1	28245	6284	18690	3271	51.1	33.6	17.5	21960	11202	10759	4423	2752	1671
520000	Guizhou	1	106.707	26.5982	2018	29487	15403	14084	109.37	9034	8991	43	29292	15273	14019	194	130	64	29487	15403	14084	25000	13187	11813	4322	2137	2185	150	70	80	14	9	5	29487	6558	19585	3344	50.6	33.5	17.1	22929	11817	11112	4886	3008	1877
520000	Guizhou	1	106.707	26.5982	2017	29612	15323	14290	107.23	8704	8630	75	29372	15198	14175	240	125	115	29612	15323	14290	25166	13126	12039	4159	2054	2105	280	137	143	8	5	3	29612	6305	20362	2946	45.4	31	14.5	23307	11905	11402	5254	3163	2091
520000	Guizhou	1	106.707	26.5982	2016	29915	15438	14476	106.65	8986	8940	46	29753	15332	14421	161	106	55	29915	15438	14476	26176	13579	12597	3569	1771	1798	160	83	77	10	6	4	29915	6663	20373	2879	46.8	32.7	14.1	23252	11848	11404	5120	3084	2036
520000	Guizhou	1	106.707	26.5982	2015	550172	284548	265624	107.12	160492	156383	4109	529135	271976	257159	21037	12571	8465	550172	284548	265624	457080	236642	220438	88951	45972	42979	4058	1879	2179	83	55	28	550172	123464	374559	52149	46.9	33	13.9	426708	217321	209387	93165	56375	36790
520000	Guizhou	1	106.707	26.5982	2014	28950	14806	14144	104.68	9075	8917	158	27557	14409	13148	1393	397	996	28950	14806	14144	23527	12455	11071	5076	2194	2882	344	154	190	4	2	2	28950	6398	19883	2670	45.6	32.2	13.4	22553	11336	11217	5679	3098	2581	14490	7248	7242
520000	Guizhou	1	106.707	26.5982	2013	28905	14944	13960	107.05	9296	9099	197	27970	14501	13469	935	443	491	28905	14944	13960	23902	12515	11387	4686	2289	2397	314	140	173	3	3	3	28905	6385	19838	2682	45.7	32.2	13.5	22520	11470	11050	5328	3059	2270	14920	7456	7464
520000	Guizhou	1	106.707	26.5982	2012	29071	14935	14135	105.66	9288	9185	103	28495	14466	14028	576	469	107	29071	14935	14135	24495	12588	11907	4159	2141	2018	409	203	206	8	4	4	29071	6678	19731	2662	47.3	33.8	13.5	22393	11333	11060	4729	2758	1971	15433	7677	7756
520000	Guizhou	1	106.707	26.5982	2011	29636	15658	13978	112.01	9236	9155	81	28448	14737	13711	1188	920	268	29636	15658	13978	24178	12664	11514	4873	2719	2154	579	271	308	6	3	2	29636	7161	19776	2698	49.9	36.2	13.6	22475	11793	10682	5202	3391	1811	14924	7450	7474
520000	Guizhou	1	106.707	26.5982	2010	31708	16561	15147	109.52	9286	9236	50	31062	16067	14995	646	494	152	31708	16561	15147	27931	14572	13360	3252	1742	1509	522	245	278	6	3	2	31708	7769	21193	2746	49.6	36.7	13	23939	12367	11572	5244	3302	1942	16369	8108	8262
520000	Guizhou	1	106.707	26.5982	2009	33780	17464	16316	107.03	9335	9316	19	33676	17397	16279	104	67	37	33780	17464	16316	31684	16479	15205	1630	766	864	466	219	247	6	3	3	33780	8377	22610	2794	49.4	37.1	12.4	25403	12941	12462	5287	3213	2074	17814	8765	9049
520000	Guizhou	1	106.707	26.5982	2008	34126	17736	16390	108.21	9465	9451	14	34065	17694	16370	61	42	19	34126	17736	16390	32247	16832	15415	9193	4514	4679	225	113	113	6	2	3	34126	8888	22460	2778	51.9	39.6	12.4	25238	12865	12373	5097	3082	2015	17758	8786	8972
520000	Guizhou	1	106.707	26.5982	2007	34587	17888	16699	107.12	9763	9741	22	34521	17852	16669	66	36	30	34587	17888	16699	32427	16857	15569	16756	8263	8494	232	108	124	7	2	3	34587	9416	22302	2870	55.1	42.2	12.9	25171	12705	12466	4877	2925	1953	17810	8801	9009
520000	Guizhou	1	106.707	26.5982	2006	34666	17919	16747	106.99	9717	9671	46	34549	17851	16698	117	67	50	34666	17919	16747	32413	16820	15593	24320	12012	12309	262	124	138	7	2	4	34666	9459	22413	2794	54.7	42.2	12.5	25207	12812	12396	4955	3020	1935	17837	8783	9054
520000	Guizhou	1	106.707	26.5982	2005	493715	254202	239513	106.13	142854	142031	823	490715	252090	238626	3000	2113	887	493715	254202	239513	458818	236976	221842	31883	15760	16124	3007	1464	1542	7	2	4	493715	139899	313312	40504	57.6	44.7	12.9	353816	178813	175003	63287	39732	23555	254057	123713	130344
520000	Guizhou	1	106.707	26.5982	2004	37780	19571	18209	107.48	10350	10323	27	37682	19522	18160	98	49	49	37780	19571	18209	35567	18515	17051				155	83	72				37780	9640	25293	2847	49.4	38.1	11.3	28140	14360	13780	6030	3644	2386	19514	9658	9857
520000	Guizhou	1	106.707	26.5982	2003	37933	19663	18270	107.63	10372	10348	24	37852	19610	18242	81	53	28	37933	19663	18270	35169	18354	16815				222	109	113				37933	9822	25233	2878	50.3	38.9	11.4	28111	14350	13760	5904	3629	2275	19533	9635	9898
520000	Guizhou	1	106.707	26.5982	2002	37686	19490	18196	107.12	10286	10270	15	37618	19444	18174	68	46	22	37686	19490	18196	35588	18456	17132				241	124	117				37686	10189	24910	2587	51.3	40.9	10.4	27497	14126	13371	5856	3598	2258	19165	9517	9648
530000	Yunnan	1	102.71	25.0458	2021	49677	25602	24076	106.34	15669	15001	668	46327	23871	22456	3350	1731	1619	49677	25602	24076	38149	19609	18540	11308	5868	5440	147	79	69	72	46	26	49677	9560	34517	5601	43.9	27.7	16.2	40118	20628	19489	8570	5203	3367
530000	Yunnan	1	102.71	25.0458	2020	43776	22462	21314	105.24	13576	13157	419	41716	21414	20302	2060	1048	1012	43776	22462	21314	35008	17976	17032	8582	4379	4204	124	70	54	61	36	24	43776	8196	30908	4672	41.3	26.4	15	35580	18188	17391	7492	4550	2942
530000	Yunnan	1	102.71	25.0458	2019	37874	19321	18553	104.14	11482	11313	170	37105	18956	18149	769	365	404	37874	19321	18553	31867	16344	15523	5857	2890	2967	100	61	40	50	26	23	37874	6832	27299	3743	38.7	25	13.7	31042	15749	15293	6413	3897	2517
530000	Yunnan	1	102.71	25.0458	2018	39584	20523	19061	107.67	11840	11683	157	38592	19783	18808	993	740	253	39584	20523	19061	34028	17573	16455	5415	2883	2532	121	52	69	20	15	5	39584	7157	28637	3790	38.2	25	13.2	32428	16725	15703	6783	4402	2381
530000	Yunnan	1	102.71	25.0458	2017	39709	20564	19145	107.41	11090	10831	259	38260	19661	18599	1449	902	547	39709	20564	19145	35559	18342	17217	3900	2111	1789	238	103	135	12	8	4	39709	7518	28855	3336	37.6	26.1	11.6	32191	16570	15621	7500	4668	2832
530000	Yunnan	1	102.71	25.0458	2016	40141	20285	19855	102.16	11282	11002	279	39058	19907	19152	1082	378	704	40141	20285	19855	35181	17976	17205	4750	2208	2541	190	93	97	19	7	12	40141	7839	28939	3362	38.7	27.1	11.6	32301	16265	16036	7063	4071	2992
530000	Yunnan	1	102.71	25.0458	2015	738612	378276	360337	104.98	207401	199586	7815	696533	354952	341581	42079	23324	18755	738612	378276	360337	623494	319628	303866	111076	56717	54359	3707	1720	1987	335	210	125	738612	141197	535328	62088	38	26.4	11.6	597416	304040	293376	128862	77994	50868
530000	Yunnan	1	102.71	25.0458	2014	38902	19962	18940	105.4	11638	11489	149	37947	19448	18499	955	514	441	38902	19962	18940	34774	17902	16872	3718	1882	1836	383	164	220	27	14	13	38902	7374	28135	3393	38.3	26.2	12.1	31527	16067	15460	6095	3706	2389	22236	11092	11144
530000	Yunnan	1	102.71	25.0458	2013	38680	20044	18635	107.56	11739	11606	133	38077	19616	18461	602	428	175	38680	20044	18635	33645	17351	16294	4668	2520	2148	346	161	185	21	12	9	38680	7745	27835	3099	39	27.8	11.1	30934	15956	14978	5810	3706	2104	22412	11166	11246
530000	Yunnan	1	102.71	25.0458	2012	38874	19993	18882	105.88	11746	11450	296	37301	19270	18031	1574	723	851	38874	19993	18882	32430	16705	15725	6076	3097	2979	360	185	176	8	6	2	38874	7603	28257	3015	37.6	26.9	10.7	31272	16012	15259	6472	3868	2604	22226	11128	11097
530000	Yunnan	1	102.71	25.0458	2011	39564	20179	19385	104.1	11701	11401	300	37699	19340	18359	1865	839	1026	39564	20179	19385	32802	16898	15904	6268	3036	3232	468	230	238	26	15	11	39564	7744	28780	3041	37.5	26.9	10.6	31821	16187	15633	6661	3779	2882	22362	11288	11074
530000	Yunnan	1	102.71	25.0458	2010	40012	20594	19418	106.05	11514	11290	224	38890	20046	18843	1122	547	575	40012	20594	19418	35640	18424	17216	4017	2001	2016	342	161	180	28	16	12	40012	8222	28531	3260	40.3	28.8	11.4	31790	16281	15509	6397	3866	2530	22434	11226	11209
530000	Yunnan	1	102.71	25.0458	2009	40460	21008	19451	108	11327	11180	147	40080	20753	19327	379	255	124	40460	21008	19451	38478	19949	18529	1766	966	800	215	92	123	30	16	14	40460	8700	28282	3478	43.1	30.8	12.3	31760	16375	15385	6133	3954	2179	22507	11163	11344
530000	Yunnan	1	102.71	25.0458	2008	40947	21290	19658	108.3	11277	11121	156	40325	20752	19573	623	538	85	40947	21290	19658	38595	19883	18713	12552	6531	6022	136	81	55	32	17	15	40947	9063	28659	3225	42.9	31.6	11.3	31885	16450	15435	6486	4208	2278	22475	11103	11372
530000	Yunnan	1	102.71	25.0458	2007	41269	21266	20003	106.32	11279	11169	110	40767	21002	19765	502	264	238	41269	21266	20003	39218	20267	18952	23338	12096	11243	181	89	92	34	18	16	41269	9297	28898	3074	42.8	32.2	10.6	31972	16278	15694	6486	4019	2467	22600	11147	11453
530000	Yunnan	1	102.71	25.0458	2006	41359	21394	19965	107.15	11366	11248	118	40938	21165	19773	421	229	192	41359	21394	19965	38569	19988	18581	34125	17660	16464	271	113	158	36	18	18	41359	9387	28860	3112	43.3	32.5	10.8	31972	16349	15623	6292	3981	2312	22802	11271	11531
530000	Yunnan	1	102.71	25.0458	2005	589039	303893	285146	106.57	163945	161443	2502	578788	298092	280695	10251	5801	4450	589039	303893	285146	540976	279122	261853	44911	23225	21686	3115	1527	1588	38	19	19	589039	142052	402662	44325	46.3	35.3	11	446987	228580	218407	85689	54480	31210	320210	157797	162413
530000	Yunnan	1	102.71	25.0458	2004	42720	21618	21102	102.44	11486	11468	19	42657	21581	21075	63	36	27	42720	21618	21102	40753	20650	20103				231	108	123				42720	9601	29818	3300	43.3	32.2	11.1	33119	16594	16525	6625	3991	2634	23232	11370	11862
530000	Yunnan	1	102.71	25.0458	2003	42836	22374	20462	109.34	10866	10822	44	42641	22248	20393	195	126	69	42836	22374	20462	40659	21249	19410				246	133	113				42836	10550	29274	3012	46.3	36	10.3	32286	16808	15478	6800	4419	2381	22521	11160	11361
530000	Yunnan	1	102.71	25.0458	2002	42529	21946	20584	106.62	11187	11157	30	42325	21857	20468	204	89	115	42529	21946	20584	40531	21003	19528				237	119	117				42529	10391	29144	2994	45.9	35.7	10.3	32138	16414	15724	6726	4246	2480	22331	10991	11339
540000	Tibet	0	91.1172	29.6469	2021	3873	2029	1844	110.04	1182	1136	46	3714	1943	1771	159	86	73	3873	2029	1844	3143	1627	1515	711	393	318	19	9	10	1			3873	958	2690	225	44	35.6	8.4	2915	1540	1375	981	562	418
540000	Tibet	0	91.1172	29.6469	2020	3308	1701	1606	105.18	924	896	28	3211	1649	1562	97	52	44	3308	1701	1606	2795	1425	1369	501	270	232	12	6	6	2			3308	836	2276	195	45.6	37	8.6	2472	1270	1201	778	438	340
540000	Tibet	0	91.1172	29.6469	2019	2743	1373	1369	100.31	665	656	9	2708	1355	1353	35	19	16	2743	1373	1369	2447	1223	1223	291	147	145	5	3	1	3			2743	715	1863	165	47.2	38.4	8.9	2028	1001	1027	576	315	261
540000	Tibet	0	91.1172	29.6469	2018	2817	1401	1416	98.98	729	716	13	2767	1372	1395	50	29	21	2817	1401	1416	2630	1294	1336	182	104	77	5	3	2	4			2817	663	1994	160	41.3	33.2	8	2154	1058	1096	614	339	275
540000	Tibet	0	91.1172	29.6469	2017	2797	1404	1393	100.85	695	686	9	2735	1370	1365	62	34	28	2797	1404	1393	2694	1346	1349	73	40	33	29	19	11	4			2797	671	1965	162	42.4	34.1	8.2	2126	1064	1062	592	317	275
540000	Tibet	0	91.1172	29.6469	2016	2789	1410	1380	102.18	686	675	10	2721	1363	1357	69	46	22	2789	1410	1380	2636	1329	1307	142	74	68	11	7	5	5			2789	671	1980	139	40.9	33.9	7	2119	1076	1043	649	344	304
540000	Tibet	0	91.1172	29.6469	2015	50634	25609	25025	102.33	12066	11513	553	47581	23638	23943	3053	1970	1083	50634	25609	25025	43917	21880	22037	6533	3620	2913	178	106	73	6	3	3	50634	11932	35812	2890	41.4	33.3	8.1	38702	19575	19127	11711	6300	5410
540000	Tibet	0	91.1172	29.6469	2014	2620	1317	1303	101.07	642	642	278	2620	1317	1303	1534	989	544	2620	1317	1303	2487	1251	1236	38	18	21	96	49	47	4		2	2620	644	1833	144	43	35.1	7.9	1976	994	983	652	358	294	1127	564	563
540000	Tibet	0	91.1172	29.6469	2013	2575	1308	1267	103.23	636	632	4	2562	1300	1262	14	8	5	2575	1308	1267	2398	1214	1184	162	86	76	15	7	7	1		1	2575	599	1843	133	39.7	32.5	7.2	1976	1004	972	587	312	275	1229	629	600
540000	Tibet	0	91.1172	29.6469	2012	2567	1275	1292	98.72	630	627	3	2552	1271	1281	15	4	10	2567	1275	1292	2533	1261	1272	14	6	8	19	8	11	1		1	2567	567	1860	139	38	30.5	7.5	2000	983	1017	642	337	304	1180	586	594
540000	Tibet	0	91.1172	29.6469	2011	2591	1324	1268	104.43	611	598	13	2516	1270	1246	75	53	22	2591	1324	1268	2368	1198	1171	191	112	79	30	14	17	1		1	2591	598	1868	125	38.7	32	6.7	1994	1011	982	663	366	297	1167	591	576
540000	Tibet	0	91.1172	29.6469	2010	2574	1290	1284	100.52	577	570	11	2536	1263	1273	65	45	20	2574	1290	1284	2458	1225	1234	96	56	40	18	8	10				2574	552	1870	152	37.7	29.5	8.2	2022	1006	1016	648	360	288	1196	590	606
540000	Tibet	0	91.1172	29.6469	2009	2556	1256	1300	96.6	543	543	9	2556	1256	1300	54	37	17	2556	1256	1300	2548	1252	1296	2	1	1	7	3	3				2556	505	1872	179	36.6	27	9.6	2051	1002	1049	634	354	279	1224	589	635
540000	Tibet	0	91.1172	29.6469	2008	2576	1253	1323	94.65	560	560	8	2576	1253	1323	44	29	15	2576	1253	1323	2559	1245	1314	368	186	181	8	4	4				2576	566	1839	172	40.1	30.8	9.3	2011	963	1048	649	346	303	1157	554	603
540000	Tibet	0	91.1172	29.6469	2007	2587	1270	1317	96.4	550	550	6	2587	1270	1317	33	21	12	2587	1270	1317	2567	1260	1306	733	372	361	13	7	6				2587	562	1853	172	39.6	30.3	9.3	2025	985	1040	665	369	296	1141	543	598
540000	Tibet	0	91.1172	29.6469	2006	2574	1259	1315	95.76	530	526	4	2552	1246	1306	23	13	10	2574	1259	1315	2539	1242	1297	1098	557	541	12	5	7				2574	631	1779	165	44.7	35.5	9.3	1944	945	999	630	348	282	1091	530	561
540000	Tibet	0	91.1172	29.6469	2005	36666	18149	18517	98.01	7282	7227	55	36346	17951	18395	320	198	123	36666	18149	18517	35057	17331	17726	1464	742	721	145	75	70				36666	10010	24397	2259	50.3	41	9.3	26656	13064	13592	9393	5074	4320	14585	7099	7486
540000	Tibet	0	91.1172	29.6469	2004	2636	1285	1351	95.14	549	549	28	2635	1284	1350	1	1	63	2636	1285	1351	2617	1274	1343				2	2	36				2636	653	1813	169	45.4	36	9.4	1982	963	1019	624	335	290	1170	576	594
540000	Tibet	0	91.1172	29.6469	2003	2638	1266	1372	92.25	538	537	1	2625	1256	1369	13	10	3	2638	1266	1372	2635	1264	1371				3	1	2				2638	711	1767	160	49.3	40.3	9.1	1927	890	1036	596	313	284	1148	530	618
540000	Tibet	0	91.1172	29.6469	2002	2609	1256	1353	92.84	616	615	2	2604	1253	1351	5	3	2	2609	1256	1353	2542	1220	1322				8	3	5				2609	660	1782	167	46.4	37	9.4	1949	920	1029	611	310	301	1207	572	635
610000	Shaanxi	0	108.954	34.2655	2021	41876	21375	20502	104.26	15381	15101	281	40569	20607	19963	1307	768	539	41876	21375	20502	30809	15710	15100	10899	5546	5352	132	95	37	36	23	12	41876	7180	28836	5861	45.2	24.9	20.3	34697	17620	17077	6425	3908	2517
610000	Shaanxi	0	108.954	34.2655	2020	36017	18338	17679	103.63	12717	12511	206	35086	17718	17369	930	620	310	36017	18338	17679	28184	14242	13944	7692	4006	3685	92	60	32	49	30	18	36017	5784	25486	4747	40.7	22.4	18.4	30234	15290	14943	5574	3404	2169
610000	Shaanxi	0	108.954	34.2655	2019	30158	15302	14856	103	10053	9921	131	29604	14829	14775	553	472	81	30158	15302	14856	25560	12773	12788	4484	2466	2018	52	26	26	62	37	25	30158	4388	22137	3633	36.2	19.8	16.4	25770	12961	12809	4722	2901	1821
610000	Shaanxi	0	108.954	34.2655	2018	31684	15879	15804	100.47	10434	10193	241	30407	15235	15172	1276	644	632	31684	15879	15804	26774	13394	13380	4808	2436	2371	80	37	43	22	12	10	31684	4555	23592	3536	34.3	19.3	15	27129	13529	13600	5667	3269	2398
610000	Shaanxi	0	108.954	34.2655	2017	31649	15615	16034	97.38	10090	9813	277	30310	15407	14903	1339	207	1132	31649	15615	16034	26445	13437	13008	5055	2099	2956	145	76	69	5	3	2	31649	4948	23190	3512	36.5	21.3	15.1	26701	13013	13688	5460	2777	2683
610000	Shaanxi	0	108.954	34.2655	2016	32014	16160	15854	101.93	9758	9510	248	30710	15580	15130	1304	580	725	32014	16160	15854	27306	13877	13429	4608	2237	2371	82	34	48	19	13	6	32014	4750	23826	3439	34.4	19.9	14.4	27265	13659	13606	5849	3278	2572
610000	Shaanxi	0	108.954	34.2655	2015	589346	298442	290904	102.59	181904	171859	10046	539791	272628	267163	49555	25814	23741	589346	298442	290904	474436	239634	234802	112446	57623	54823	2185	1022	1163	278	162	116	589346	88688	439664	60994	34	20.2	13.9	500658	250736	249921	115004	64795	50210
610000	Shaanxi	0	108.954	34.2655	2014	31155	16108	15047	107.05	10124	9918	206	30481	15539	14942	674	569	105	31155	16108	15047	27477	14026	13450	3582	2031	1551	83	46	37	13	4	9	31155	4644	23204	3306	34.3	20	14.3	26511	13590	12921	5115	3141	1974	19084	9513	9571
610000	Shaanxi	0	108.954	34.2655	2013	31063	15912	15151	105.02	10203	10032	171	30584	15609	14975	478	303	175	31063	15912	15151	26012	13347	12665	4899	2488	2411	140	73	67	12	4	8	31063	4685	23324	3053	33.2	20.1	13.1	26377	13409	12968	5152	3115	2036	19016	9396	9619
610000	Shaanxi	0	108.954	34.2655	2012	31315	16193	15123	107.08	10107	9962	145	30574	15740	14834	742	453	289	31315	16193	15123	26783	13817	12966	4393	2297	2096	135	77	59	4	2	2	31315	4403	24007	2905	30.4	18.3	12.1	26912	13798	13115	5934	3570	2364	18873	9391	9481
610000	Shaanxi	0	108.954	34.2655	2011	31976	16410	15566	105.42	9983	9715	268	30724	15732	14992	1251	678	574	31976	16410	15566	27597	14009	13588	4213	2325	1889	161	73	88	5	3	2	31976	4803	24457	2715	30.7	19.6	11.1	27172	13772	13400	6020	3306	2714	19072	9619	9453
610000	Shaanxi	0	108.954	34.2655	2010	32740	16688	16052	104	10270	10070	200	31824	16204	15619	916	484	434	32740	16688	16052	29536	14980	14557	3028	1628	1402	172	78	94	6	4	3	32740	5054	24670	3015	32.6	20.5	12.2	27686	13918	13768	5727	3253	2474	19730	9758	9972
610000	Shaanxi	0	108.954	34.2655	2009	33504	16965	16539	102.58	10557	10424	133	32923	16676	16246	581	289	293	33504	16965	16539	31476	15951	15526	1844	930	914	184	84	99	8	5	3	33504	5305	24884	3315	34.6	21.3	13.3	28199	14063	14136	5434	3200	2235	20389	9898	10491
610000	Shaanxi	0	108.954	34.2655	2008	33999	17233	16766	102.79	10616	10540	76	33636	17041	16595	362	192	171	33999	17233	16766	32044	16243	15801	9171	4730	4441	155	80	74	10	6	4	33999	5592	25147	3260	35.2	22.2	13	28407	14153	14254	5212	3056	2156	20724	10128	10596
610000	Shaanxi	0	108.954	34.2655	2007	34383	17324	17059	101.55	10654	10602	52	34130	17194	16936	253	130	123	34383	17324	17059	32519	16411	16108	16498	8530	7968	173	83	90	11	6	5	34383	5968	25101	3313	37	23.8	13.2	28415	14068	14347	5287	3069	2218	20614	10013	10601
610000	Shaanxi	0	108.954	34.2655	2006	34574	17389	17185	101.19	10625	10533	92	34111	17150	16961	464	239	224	34574	17389	17185	32645	16402	16243	23826	12331	11495	172	91	81	12	7	5	34574	6392	25097	3086	37.8	25.5	12.3	28183	13888	14295	5358	3052	2306	20352	9852	10500
610000	Shaanxi	0	108.954	34.2655	2005	492410	248660	243750	102.01	151049	149873	1176	488076	246030	242046	4334	2629	1705	492410	248660	243750	459543	231626	227917	31153	16131	15022	1700	894	806	14	8	6	492410	96302	353629	42480	39.3	27.2	12	396108	195982	200127	74375	43747	30628	286807	138574	148233
610000	Shaanxi	0	108.954	34.2655	2004	36022	18525	17497	105.88	9956	9921	35	35763	18360	17403	258	165	94	36022	18525	17497	33595	17304	16291				240	119	120				36022	7135	26131	2756	37.9	27.3	10.6	28886	14672	14215	5886	3470	2416	20825	10314	10512
610000	Shaanxi	0	108.954	34.2655	2003	36314	18617	17697	105.2	10166	10101	65	35947	18373	17574	367	244	123	36314	18617	17697	34207	17528	16679				180	98	82				36314	7589	25911	2814	40.2	29.3	10.9	28725	14531	14194	5768	3405	2363	20705	10253	10453
610000	Shaanxi	0	108.954	34.2655	2002	36297	18657	17640	105.77	9965	9920	45	36077	18508	17569	220	149	71	36297	18657	17640	34427	17729	16698				186	92	95				36297	8111	25277	2909	43.6	32.1	11.5	28186	14305	13881	5559	3335	2224	20235	10010	10225
620000	Gansu	0	103.826	36.0594	2021	26368	13407	12961	103.45	8648	8408	239	25259	12876	12383	1109	531	577	26368	13407	12961	20592	10476	10116	5719	2906	2812	41	15	26	16	9	7	26368	5052	17877	3439	47.5	28.3	19.2	21316	10775	10542	3923	2328	1595
620000	Gansu	0	103.826	36.0594	2020	23505	11920	11585	102.82	7376	7204	172	22686	11472	11214	819	448	370	23505	11920	11585	19244	9744	9500	4208	2149	2058	38	17	22	16	10	6	23505	4291	16306	2908	43.8	26.2	17.6	19214	9680	9534	3652	2216	1436
620000	Gansu	0	103.826	36.0594	2019	20642	10433	10209	102.19	6105	6000	105	20113	10068	10045	529	365	163	20642	10433	10209	17895	9013	8883	2696	1392	1304	35	19	17	15	10	6	20642	3530	14734	2377	40.1	24	16.1	17111	8586	8525	3381	2105	1276
620000	Gansu	0	103.826	36.0594	2018	21614	11001	10613	103.65	6265	6156	108	21126	10680	10446	488	321	167	21614	11001	10613	18865	9577	9288	2672	1380	1291	71	37	34	6	6	6	21614	3802	15366	2446	40.7	24.7	15.9	17812	8975	8837	3557	2187	1370
620000	Gansu	0	103.826	36.0594	2017	21720	11035	10685	103.27	6479	6449	30	21636	10991	10645	84	43	41	21720	11035	10685	19515	9963	9552	2070	1007	1063	123	58	65	12	7	5	21720	3811	15666	2243	38.7	24.3	14.3	17909	8960	8949	3526	2099	1427
620000	Gansu	0	103.826	36.0594	2016	21960	11134	10826	102.85	6374	6353	21	21887	11097	10791	73	38	35	21960	11134	10826	20165	10257	9908	1711	839	872	73	33	40	12	5	7	21960	3725	16049	2186	36.8	23.2	13.6	18235	9127	9109	3801	2202	1599
620000	Gansu	0	103.826	36.0594	2015	404863	208500	196363	106.18	112147	107046	5101	377899	191674	186225	26965	16826	10139	404863	208500	196363	345292	176205	169087	57559	31508	26052	1945	748	1197	67	40	27	404863	69226	297726	37912	36	23.3	12.7	335638	171228	164410	76208	45117	31090
620000	Gansu	0	103.826	36.0594	2014	21381	11082	10299	107.6	6257	6194	63	20741	10650	10091	640	432	208	21381	11082	10299	19491	10124	9367	1774	906	868	113	50	63	3	1	2	21381	3500	15970	1910	33.9	21.9	12	17881	9186	8696	3983	2466	1518	12516	6141	6375
620000	Gansu	0	103.826	36.0594	2013	21311	10948	10363	105.64	6280	6222	57	20862	10673	10189	449	275	174	21311	10948	10363	19220	9867	9353	1966	1024	942	124	56	67	2	1	1	21311	3603	15813	1895	34.8	22.8	12	17709	9037	8672	3685	2193	1492	12578	6271	6306
620000	Gansu	0	103.826	36.0594	2012	21507	11067	10440	106.01	6593	6533	61	21038	10742	10296	469	325	144	21507	11067	10440	19129	9758	9371	2289	1268	1021	88	41	47	1	2	1	21507	3560	15960	1987	34.8	22.3	12.5	17947	9169	8778	3959	2363	1596	12573	6250	6323
620000	Gansu	0	103.826	36.0594	2011	21908	11384	10523	108.18	6679	6593	86	21375	11001	10374	533	383	150	21908	11384	10523	19745	10165	9579	1987	1134	853	174	84	91	2	2	1	21908	3697	16260	1951	34.7	22.7	12	18211	9355	8856	4111	2460	1650	12718	6356	6361
620000	Gansu	0	103.826	36.0594	2010	22656	11652	11004	105.99	6610	6562	48	22378	11452	10926	278	200	78	22656	11652	11004	21314	10916	10396	1212	672	540	130	63	67	2	2	1	22656	4058	16646	1952	36	24.4	11.8	18598	9438	9160	3962	2346	1616	13122	6496	6626
620000	Gansu	0	103.826	36.0594	2009	23405	11921	11484	103.8	6541	6531	10	23382	11903	11479	23	18	5	23405	11921	11484	22882	11668	11214	437	211	227	86	42	43	2	2	1	23405	4420	17033	1952	37.4	26	11.5	18985	9520	9465	3814	2232	1582	13526	6635	6891
620000	Gansu	0	103.826	36.0594	2008	23739	12010	11730	102.39	6594	6587	7	23717	11997	11720	22	13	9	23739	12010	11730	23141	11719	11422	4397	2236	2162	45	19	25	2	2	1	23739	4899	16902	1939	40.5	29	11.5	18840	9368	9472	3756	2163	1593	13500	6564	6935
620000	Gansu	0	103.826	36.0594	2007	23990	12162	11828	102.82	6496	6494	2	23980	12159	11820	10	2	8	23990	12162	11828	23484	11908	11576	8358	4261	4098	72	50	22	1	1	1	23990	4967	17146	1877	39.9	29	10.9	19023	9503	9519	4046	2331	1715	13405	6542	6863
620000	Gansu	0	103.826	36.0594	2006	24109	12205	11904	102.53	6489	6476	13	24069	12182	11888	40	23	16	24109	12205	11904	23461	11892	11569	12318	6286	6033	61	34	27	1	1	1	24109	5251	17076	1782	41.2	30.8	10.4	18859	9377	9481	3950	2307	1643	13323	6464	6859
620000	Gansu	0	103.826	36.0594	2005	343364	173235	170129	101.83	93512	92736	775	340445	171212	169233	2919	2024	896	343364	173235	170129	325728	164233	161496	16278	8311	7968	1356	691	665	1	1	1	343364	80364	238196	24804	44.2	33.7	10.4	263000	130485	132515	50573	29433	21141	189969	92184	97785
620000	Gansu	0	103.826	36.0594	2004	25409	13095	12314	106.34	6468	6453	15	25341	13052	12289	68	43	24	25409	13095	12314	24668	12728	11941				87	44	42				25409	5611	18118	1679	40.2	31	9.3	19797	10086	9711	4094	2432	1662	14334	7128	7206
620000	Gansu	0	103.826	36.0594	2003	25628	13146	12483	105.31	6412	6384	28	25409	13065	12345	219	81	138	25628	13146	12483	24746	12769	11977				107	56	51				25628	5889	18029	1710	42.2	32.7	9.5	19739	10066	9673	4110	2401	1708	14161	7057	7104
620000	Gansu	0	103.826	36.0594	2002	25546	13114	12431	105.49	6427	6416	11	25491	13077	12414	55	38	17	25546	13114	12431	24910	12805	12105				82	42	40				25546	6171	17766	1609	43.8	34.7	9.1	19375	9842	9533	3803	2264	1539	14098	7000	7098
630000	Qinghai	0	101.78	36.6209	2021	6289	3163	3126	101.19	2068	2013	56	6048	3044	3004	242	120	122	6289	3163	3126	4503	2278	2224	1770	877	893	16	7	9	1	1		6289	1299	4368	622	44	29.8	14.2	4990	2497	2492	1140	641	499
630000	Qinghai	0	101.78	36.6209	2020	5511	2804	2706	104.05	1797	1760	37	5361	2723	2638	150	82	68	5511	2804	2706	4096	2077	2018	1396	718	678	17	8	9	2	2		5511	1112	3887	513	41.5	28.4	13	4400	2232	2168	940	544	397
630000	Qinghai	0	101.78	36.6209	2019	4733	2445	2287	106.91	1526	1508	18	4674	2402	2272	59	44	15	4733	2445	2287	3690	1876	1813	1022	559	464	18	9	9	3	2	1	4733	924	3406	404	39	27.1	11.9	3809	1966	1843	741	446	295
630000	Qinghai	0	101.78	36.6209	2018	4945	2571	2373	108.34	1523	1485	39	4821	2482	2340	123	89	34	4945	2571	2373	3832	1975	1856	1084	582	502	25	12	13	4	2	1	4945	967	3603	375	37.3	26.8	10.4	3978	2061	1917	781	479	302
630000	Qinghai	0	101.78	36.6209	2017	4939	2541	2399	105.93	1471	1459	11	4908	2518	2390	31	22	9	4939	2541	2399	4145	2130	2016	761	397	364	30	12	18	3	2	1	4939	990	3559	390	38.8	27.8	11	3950	2027	1922	802	484	318
630000	Qinghai	0	101.78	36.6209	2016	4987	2564	2423	105.8	1482	1471	11	4945	2534	2411	42	30	12	4987	2564	2423	4277	2185	2092	679	363	316	29	15	14	1	1	2	4987	983	3643	360	36.9	27	9.9	4004	2065	1938	856	523	334
630000	Qinghai	0	101.78	36.6209	2015	91611	47839	43771	109.29	26200	24792	1408	85696	43473	42223	5915	4367	1548	91611	47839	43771	73291	37792	35498	17914	9850	8065	395	190	204	11	7	4	91611	18381	66728	6502	37.3	27.6	9.7	73230	38321	34909	15017	9134	5883
630000	Qinghai	0	101.78	36.6209	2014	4814	2420	2394	101.09	1496	1461	35	4663	2380	2283	151	40	111	4814	2420	2394	3872	1976	1896	906	427	479	36	16	19	2	2	3	4814	881	3592	342	34.1	24.5	9.5	3935	1964	1969	814	440	373	2675	1341	1333
630000	Qinghai	0	101.78	36.6209	2013	4769	2429	2339	103.85	1414	1394	20	4693	2380	2313	75	49	26	4769	2429	2339	3976	2029	1947	746	377	369	46	23	23	1	1	2	4769	948	3479	341	37.1	27.2	9.8	3821	1945	1876	795	466	330	2608	1314	1294
630000	Qinghai	0	101.78	36.6209	2012	4782	2465	2318	106.35	1408	1374	34	4669	2376	2293	114	89	25	4782	2465	2318	3959	2027	1932	792	422	370	30	15	14	2	1	1	4782	986	3461	335	38.2	28.5	9.7	3797	1944	1852	816	471	346	2598	1327	1271
630000	Qinghai	0	101.78	36.6209	2011	4854	2458	2396	102.61	1372	1316	56	4599	2348	2251	255	110	145	4854	2458	2396	3842	1951	1891	964	484	480	47	23	25	1	1	1	4854	998	3568	288	36	28	8.1	3856	1929	1927	930	482	448	2563	1305	1257
630000	Qinghai	0	101.78	36.6209	2010	4894	2470	2424	101.91	1376	1338	38	4730	2394	2336	164	76	88	4894	2470	2424	4167	2108	2060	683	341	342	44	21	23	2	2	1	4894	1016	3561	316	37.4	28.6	8.9	3878	1936	1941	824	450	374	2656	1331	1324
630000	Qinghai	0	101.78	36.6209	2009	4934	2482	2452	101.21	1379	1359	20	4861	2441	2421	72	41	31	4934	2482	2452	4492	2264	2228	402	198	203	40	19	21	2	2	1	4934	1034	3554	345	38.8	29.1	9.7	3899	1944	1955	718	419	299	2748	1357	1390
630000	Qinghai	0	101.78	36.6209	2008	5007	2524	2484	101.61	1365	1353	12	4963	2497	2465	45	26	18	5007	2524	2484	4612	2330	2282	1964	1000	963	28	13	14	2	2	1	5007	1088	3576	343	40	30.4	9.6	3919	1963	1956	756	443	313	2738	1353	1385
630000	Qinghai	0	101.78	36.6209	2007	5045	2556	2488	102.74	1381	1371	10	5003	2531	2472	42	25	17	5045	2556	2488	4593	2328	2265	3525	1802	1722	38	18	19	3	3	1	5045	1131	3584	329	40.7	31.6	9.2	3914	1966	1947	738	436	302	2754	1367	1387
630000	Qinghai	0	101.78	36.6209	2006	5049	2563	2485	103.15	1377	1364	13	5002	2530	2472	46	33	13	5049	2563	2485	4503	2280	2223	5086	2604	2482	36	18	17	4	4	1	5049	1140	3556	352	42	32.1	9.9	3908	1970	1938	705	417	287	2793	1393	1401
630000	Qinghai	0	101.78	36.6209	2005	71903	36328	35574	102.12	19566	19245	321	70595	35590	35005	1308	738	570	71903	36328	35574	64692	32638	32054	6648	3406	3242	558	280	277	4	4	1	71903	17307	50254	4341	43.1	34.4	8.6	54595	27343	27252	10481	6183	4298	38081	18731	19350
630000	Qinghai	0	101.78	36.6209	2004	5213	2676	2538	105.44	1346	1337	9	5187	2656	2531	26	19	7	5213	2676	2538	4899	2513	2387				38	18	20				5213	1216	3691	307	41.3	32.9	8.3	3997	2027	1971	764	463	302	2840	1416	1424
630000	Qinghai	0	101.78	36.6209	2003	5225	2666	2559	104.15	1335	1329	6	5189	2639	2550	36	27	9	5225	2666	2559	4913	2507	2406				61	31	31				5225	1288	3630	307	43.9	35.5	8.5	3937	1981	1957	769	460	309	2765	1370	1395
630000	Qinghai	0	101.78	36.6209	2002	5189	2661	2528	105.28	1256	1248	8	5130	2613	2517	59	48	11	5189	2661	2528	4726	2417	2309				58	29	29				5189	1339	3567	283	45.5	37.5	7.9	3851	1970	1881	781	484	297	2706	1342	1364
640000	Ningxia	0	106.259	38.4713	2021	7678	3916	3762	104.11	2733	2649	84	7357	3727	3631	321	190	131	7678	3916	3762	4692	2357	2335	2971	1549	1422	10	6	4	5	4	1	7678	1538	5369	772	43	28.7	14.4	6140	3119	3021	1138	656	481
640000	Ningxia	0	106.259	38.4713	2020	6541	3348	3193	105.03	2242	2195	48	6354	3239	3116	187	110	77	6541	3348	3193	4374	2220	2152	2156	1120	1036	8	4	4	4	2	1	6541	1329	4570	643	43.2	29.2	14	5212	2653	2559	975	572	402
640000	Ningxia	0	106.259	38.4713	2019	5404	2780	2624	105.95	1752	1741	11	5352	2751	2601	53	30	23	5404	2780	2624	4055	2084	1970	1341	692	650	6	3	3	2	1	1	5404	1120	3770	514	43.3	29.7	13.6	4284	2187	2097	812	489	323
640000	Ningxia	0	106.259	38.4713	2018	5638	2794	2844	98.27	1747	1722	26	5461	2789	2672	177	6	172	5638	2794	2844	4298	2191	2108	1326	597	729	11	5	6	3	2	1	5638	1131	4000	507	41	28.3	12.7	4507	2200	2307	962	475	487
640000	Ningxia	0	106.259	38.4713	2017	5627	2769	2858	96.91	1772	1731	41	5380	2754	2626	247	16	232	5627	2769	2858	4256	2170	2086	1346	586	761	22	12	11	2	2	4	5627	1034	4117	476	36.7	25.1	11.6	4593	2218	2375	1037	481	556
640000	Ningxia	0	106.259	38.4713	2016	5666	2925	2741	106.7	1783	1776	8	5634	2907	2727	32	17	14	5666	2925	2741	4432	2280	2153	1219	637	582	13	7	6	2	1	7	5666	1085	4140	441	36.9	26.2	10.7	4581	2345	2236	889	534	355
640000	Ningxia	0	106.259	38.4713	2015	103820	53462	50358	106.16	31774	30513	1261	98074	49882	48192	5745	3580	2165	103820	53462	50358	76453	39056	37397	27038	14243	12794	301	144	157	28	18	10	103820	20862	75315	7643	37.9	27.7	10.2	82957	42440	40517	16983	9947	7036
640000	Ningxia	0	106.259	38.4713	2014	5460	2807	2653	105.8	1710	1698	12	5428	2786	2642	32	21	11	5460	2807	2653	4271	2187	2084	1167	609	558	21	10	11	1		1	5460	1077	4012	370	36.1	26.8	9.2	4382	2232	2151	900	520	380	3133	1573	1561
640000	Ningxia	0	106.259	38.4713	2013	5399	2757	2642	104.32	1684	1675	10	5361	2726	2635	38	31	8	5399	2757	2642	4140	2112	2028	1224	627	597	34	17	17	1		1	5399	1093	3924	382	37.6	27.9	9.7	4306	2178	2128	862	495	367	3090	1548	1542
640000	Ningxia	0	106.259	38.4713	2012	5400	2760	2640	104.52	1600	1545	55	5177	2650	2526	223	109	114	5400	2760	2640	4070	2079	1990	1292	661	631	38	19	19	1		1	5400	1154	3888	358	38.9	29.7	9.2	4246	2140	2106	855	480	375	3100	1544	1556
640000	Ningxia	0	106.259	38.4713	2011	5463	2875	2588	111.07	1622	1566	56	5164	2649	2514	299	225	74	5463	2875	2588	4140	2120	2020	1274	729	545	49	26	23	1		1	5463	1143	4021	299	35.9	28.4	7.4	4320	2264	2056	970	590	380	3076	1568	1508
640000	Ningxia	0	106.259	38.4713	2010	5484	2842	2642	107.66	1602	1568	34	5304	2710	2593	180	131	48	5484	2842	2642	4575	2339	2236	869	484	386	40	20	20	1			5484	1160	3987	336	37.6	29.1	8.4	4324	2226	2098	906	536	369	3124	1577	1548
640000	Ningxia	0	106.259	38.4713	2009	5504	2809	2695	104.24	1582	1571	11	5444	2772	2672	60	37	23	5504	2809	2695	5010	2558	2452	464	239	226	30	13	17	1			5504	1176	3953	374	39.2	29.8	9.5	4328	2188	2140	841	483	358	3173	1586	1587
640000	Ningxia	0	106.259	38.4713	2008	5533	2817	2716	103.71	1549	1545	4	5520	2811	2710	13	6	7	5533	2817	2716	5081	2589	2492	2209	1102	1108	34	17	17	1			5533	1266	3909	358	41.6	32.4	9.2	4267	2154	2113	823	471	352	3141	1564	1577
640000	Ningxia	0	106.259	38.4713	2007	5560	2822	2738	103.08	1525	1520	5	5539	2810	2730	21	12	8	5560	2822	2738	5155	2622	2533	3954	1965	1990	35	17	18	1			5560	1305	3908	347	42.3	33.4	8.9	4255	2137	2118	840	481	359	3133	1551	1582
640000	Ningxia	0	106.259	38.4713	2006	5539	2822	2718	103.84	1509	1501	8	5493	2784	2709	46	38	8	5539	2822	2718	5055	2580	2475	5699	2828	2872	52	25	27	1			5539	1336	3874	330	43	34.5	8.5	4203	2121	2082	827	483	344	3079	1524	1555
640000	Ningxia	0	106.259	38.4713	2005	78892	39733	39159	101.47	22075	21917	158	78435	39417	39018	457	316	141	78892	39733	39159	70648	35646	35003	7444	3691	3754	798	395	402	1			78892	20438	53701	4753	46.9	38.1	8.9	58454	29123	29330	10563	6003	4560	43550	21412	22138
640000	Ningxia	0	106.259	38.4713	2004	5662	2862	2800	102.24	1542	1534	8	5632	2849	2782	30	13	17	5662	2862	2800	5218	2634	2584				57	31	26				5662	1462	3879	321	46	37.7	8.3	4200	2106	2094	824	462	362	3110	1548	1562
640000	Ningxia	0	106.259	38.4713	2003	5650	2871	2779	103.29	1515	1503	12	5615	2851	2764	34	20	15	5650	2871	2779	5178	2626	2552				68	35	33				5650	1487	3841	322	47.1	38.7	8.4	4163	2094	2069	852	480	372	3030	1507	1523
640000	Ningxia	0	106.259	38.4713	2002	5585	2858	2727	104.82	1484	1461	23	5499	2792	2707	86	66	20	5585	2858	2727	5018	2557	2460				59	30	29				5585	1492	3827	266	46	39	7	4093	2087	2006	813	466	346	3021	1519	1503
650000	Xinjiang	0	87.6277	43.793	2021	27427	14196	13231	107.29	9032	8666	365	25773	13283	12491	1653	913	741	27427	14196	13231	20095	10300	9795	7256	3856	3400	56	30	27	20	10	10	27427	5939	19271	2217	42.3	30.8	11.5	21488	11139	10348	4477	2718	1759
650000	Xinjiang	0	87.6277	43.793	2020	23544	12056	11488	104.51	7482	7262	219	22580	11512	11068	963	543	420	23544	12056	11488	18189	9262	8926	5286	2758	2527	51	26	26	18	8	10	23544	5342	16300	1902	44.9	33.2	11.7	18201	9289	8911	3744	2263	1480
650000	Xinjiang	0	87.6277	43.793	2019	19660	9915	9746	101.73	5932	5859	73	19387	9741	9646	273	173	100	19660	9915	9746	16283	8225	8058	3315	1661	1654	46	21	25	16	7	9	19660	4746	13328	1586	47.5	35.6	11.9	14914	7439	7474	3011	1808	1202
650000	Xinjiang	0	87.6277	43.793	2018	20375	10175	10200	99.76	6560	6529	31	20246	10097	10149	130	78	51	20375	10175	10200	16386	8166	8220	3871	1958	1913	99	40	59	20	12	8	20375	4610	14307	1458	42.4	32.2	10.2	15765	7790	7975	3066	1822	1244
650000	Xinjiang	0	87.6277	43.793	2017	20210	10211	9999	102.12	6383	6339	43	20078	10143	9935	133	68	64	20210	10211	9999	16548	8396	8152	3487	1736	1751	156	69	88	19	11	8	20210	4624	14114	1472	43.2	32.8	10.4	15586	7838	7748	2874	1697	1178
650000	Xinjiang	0	87.6277	43.793	2016	20165	10303	9861	104.48	6046	6025	22	20082	10257	9824	83	46	37	20165	10303	9861	16743	8565	8178	3271	1659	1612	143	75	68	7	5	3	20165	4541	14165	1458	42.4	32.1	10.3	15624	7925	7699	3044	1828	1216
650000	Xinjiang	0	87.6277	43.793	2015	367631	187526	180105	104.12	110839	106374	4465	349747	177000	172747	17884	10526	7358	367631	187526	180105	292319	148929	143390	72984	37404	35580	2203	1126	1077	126	68	57	367631	80217	261207	26207	40.7	30.7	10	287414	146113	141301	56129	32609	23520
650000	Xinjiang	0	87.6277	43.793	2014	18969	9693	9276	104.5	5924	5889	35	18870	9626	9244	99	67	32	18969	9693	9276	15311	7896	7414	3356	1662	1693	297	132	164	6	2	4	18969	4008	13657	1303	38.9	29.4	9.5	14960	7621	7338	2945	1757	1188	9903	4941	4962
650000	Xinjiang	0	87.6277	43.793	2013	18688	9583	9105	105.25	5634	5583	51	18435	9382	9053	253	201	52	18688	9583	9105	15012	7636	7375	3460	1832	1628	212	112	99	4	3	2	18688	3893	13605	1190	37.4	28.6	8.8	14795	7570	7225	3024	1845	1179	9871	4935	4937
650000	Xinjiang	0	87.6277	43.793	2012	18630	9496	9134	103.97	5900	5825	75	18407	9360	9046	223	136	87	18630	9496	9134	14689	7490	7199	3706	1895	1810	231	108	123	5	3	2	18630	3818	13546	1266	37.5	28.2	9.3	14812	7538	7274	2851	1700	1151	10011	5021	4990
650000	Xinjiang	0	87.6277	43.793	2011	18871	9679	9191	105.31	5901	5798	103	18536	9447	9088	335	232	103	18871	9679	9191	14394	7432	6963	4199	2120	2079	263	122	142	14	6	8	18871	3764	13860	1247	36.2	27.2	9	15107	7787	7320	3219	1936	1284	10088	5060	5028
650000	Xinjiang	0	87.6277	43.793	2010	18925	9645	9279	103.96	5668	5610	58	18736	9522	9214	188	124	64	18925	9645	9279	16246	8308	7938	2492	1250	1243	178	84	95	17	8	9	18925	3894	13775	1256	37.4	28.3	9.1	15030	7671	7360	3211	1914	1297	9676	4813	4863
650000	Xinjiang	0	87.6277	43.793	2009	18979	9611	9367	102.61	5436	5422	14	18937	9596	9341	41	15	26	18979	9611	9367	18098	9185	8912	786	379	407	94	47	48	19	10	10	18979	4024	13690	1264	38.6	29.4	9.2	14954	7555	7399	3203	1893	1310	9264	4566	4698
650000	Xinjiang	0	87.6277	43.793	2008	19004	9649	9355	103.14	5387	5368	19	18955	9619	9335	50	30	20	19004	9649	9355	17974	9132	8842	7746	3796	3949	57	33	24	22	12	10	19004	3978	13660	1366	39.1	29.1	10	15026	7626	7400	3261	1919	1342	9303	4609	4695
650000	Xinjiang	0	87.6277	43.793	2007	18872	9597	9275	103.47	5332	5317	15	18827	9567	9259	45	29	16	18872	9597	9275	17931	9133	8798	14705	7214	7491	58	30	28	25	13	11	18872	4047	13540	1285	39.4	29.9	9.5	14825	7501	7324	3320	1949	1371	9087	4488	4599
650000	Xinjiang	0	87.6277	43.793	2006	18681	9452	9229	102.41	5180	5169	11	18648	9427	9220	34	25	9	18681	9452	9229	17241	8773	8469	21664	10632	11033	122	63	59	27	15	12	18681	4206	13233	1242	41.2	31.8	9.4	14475	7340	7135	3202	1891	1311	8764	4317	4447
650000	Xinjiang	0	87.6277	43.793	2005	265815	134718	131097	102.76	76677	76020	657	264066	133565	130500	1750	1153	597	265815	134718	131097	235241	119747	115493	28624	14049	14575	1921	905	1016	30	17	13	265815	62580	186012	17223	42.9	33.6	9.3	203235	102669	100566	43499	26016	17483	125723	61140	64583
650000	Xinjiang	0	87.6277	43.793	2004	18880	9605	9275	103.56	5414	5402	12	18842	9580	9262	38	25	13	18880	9605	9275	17722	9054	8668				58	33	25				18880	4167	13531	1182	39.5	30.8	8.7	14714	7489	7225	3334	1979	1355	9131	4513	4619
650000	Xinjiang	0	87.6277	43.793	2003	18834	9591	9243	103.77	5298	5229	69	18606	9421	9184	228	170	59	18834	9591	9243	17079	8691	8387				139	62	76				18834	4656	13155	1023	43.2	35.4	7.8	14178	7220	6957	3059	1812	1246	8964	4451	4512
650000	Xinjiang	0	87.6277	43.793	2002	19799	10010	9789	102.25	5648	5623	25	19689	9937	9752	110	72	37	19799	10010	9789	18288	9243	9045				59	30	29				19799	4908	13680	1211	44.7	35.9	8.9	14891	7519	7373	3133	1818	1314	9169	4522	4646
[truncated: 48 more columns]

## Sheet: ARIMA
Administrative division code	Region	Yangtze River Economic Belt	Longitude	Latitude	Year	Population count sample survey persons	Male population sample survey persons	Female population sample survey persons	Sex ratio female equals 100 sample survey	Total households sample survey households	Family households sample survey households	Collective households sample survey households	Family household population sample survey persons	Family household male population sample survey persons	Family household female population sample survey persons	Collective household population sample survey persons	Collective household male population sample survey persons	Collective household female population sample survey persons	Resident population sample survey persons	Resident male population sample survey persons	Resident female population sample survey persons	Residents with local hukou in place of residence persons	Male residents with local hukou persons	Female residents with local hukou persons	Residents with nonlocal hukou away from registration place over six months persons	Male residents with nonlocal hukou away over six months persons	Female residents with nonlocal hukou away over six months persons	Residents with hukou pending persons	Male residents with hukou pending persons	Female residents with hukou pending persons	Residing in Hong Kong Macao Taiwan or abroad with local hukou persons	Males residing in Hong Kong Macao Taiwan or abroad with local hukou persons	Females residing in Hong Kong Macao Taiwan or abroad with local hukou persons	Population total sample survey persons	Population aged 0 to 14 persons	Population aged 15 to 64 persons	Population aged 65 and above persons	Total dependency ratio percent	Child dependency ratio percent	Old age dependency ratio percent	Population aged 15 and above persons	Males aged 15 and above persons	Females aged 15 and above persons	Never married population aged 15 and above persons	Never married males aged 15 and above persons	Never married females aged 15 and above persons	First marriage currently married population aged 15 and above persons	First marriage currently married males aged 15 and above persons	First marriage currently married females aged 15 and above persons
110000	Beijing	0	116.408	39.904	2021	23185	11835	11351	104.26	9315	8750	564	21256	10527	10729	1929	1308	621	23185	11835	11351	10081	5130	4951	12898	6600	6298	49	30	19	157	75	82	23185	2807	17078	3300	35.8	16.4	19.3	20378	10374	10004	4298	2384	1915	11718	5952	5764
110000	Beijing	0	116.408	39.904	2020	19926	10117	9810	102.91	7862	7412	450	18404	9072	9331	1523	1044	478	19926	10117	9810	8990	4603	4387	10746	5422	5325	43	24	19	148	68	80	19926	2272	15049	2605	31.9	14.9	17	17654	8937	8717	3683	2060	1623	11718	5952	5764
110000	Beijing	0	116.408	39.904	2019	16666	8398	8269	101.56	6408	6073	335	15551	7617	7933	1116	780	335	16666	8398	8269	7898	4076	3822	8594	4243	4351	36	18	18	138	61	77	16666	1737	13020	1909	28	13.3	14.7	14929	7500	7429	3067	1736	1331	11718	5952	5764
110000	Beijing	0	116.408	39.904	2018	17673	8781	8892	98.75	6769	6490	279	16773	8371	8403	900	410	490	17673	8781	8892	8395	4154	4241	9116	4555	4561	26	14	13	135	58	78	17673	1850	13834	1989	27.8	13.4	14.4	15823	7805	8017	3290	1679	1611	11718	5952	5764
110000	Beijing	0	116.408	39.904	2017	17801	9017	8784	102.65	6631	6151	480	16134	8042	8092	1667	975	692	17801	9017	8784	8834	4489	4344	8795	4446	4349	51	27	24	122	55	67	17801	1942	13633	2225	30.6	14.3	16.3	15858	7998	7860	3599	1979	1620	11718	5952	5764
110000	Beijing	0	116.408	39.904	2016	18132	9324	8808	105.85	6793	6372	421	16695	8334	8361	1437	990	447	18132	9324	8808	9455	4880	4575	8541	4373	4168	46	31	15	90	40	50	18132	1973	14031	2129	29.2	14.1	15.2	16160	8275	7885	3434	2038	1396	11713	5949	5762
110000	Beijing	0	116.408	39.904	2015	335775	175460	160315	109.45	126146	110525	15621	281274	139440	141835	54501	36021	18481	335775	175460	160315	152756	77840	74916	180600	96515	84086	963	464	499	1456	641	814	335775	33994	266007	35775	26.2	12.8	13.5	301781	157519	144262	68685	40131	28555	11780	5984	5792
110000	Beijing	0	116.408	39.904	2014	17757	8977	8780	102.24	6827	6220	607	15503	7753	7750	2254	1224	1030	17757	8977	8780	7080	3585	3494	10588	5348	5240	42	22	20	48	22	26	17757	1804	14434	1518	23	12.5	10.5	15953	8005	7946	3879	1999	1880	10967	5599	5368
110000	Beijing	0	116.408	39.904	2013	17454	9047	8407	107.62	6166	5439	727	14170	6988	7182	3284	2059	1225	17454	9047	8407	8139	4349	3790	9206	4644	4562	74	38	36	34	16	18	17454	1732	14225	1498	22.7	12.2	10.5	15722	8149	7574	4704	2734	1970	10076	5062	5014
110000	Beijing	0	116.408	39.904	2012	17266	8851	8415	105.18	6368	5878	490	14874	7328	7546	2393	1523	869	17266	8851	8415	8483	4389	4094	8648	4399	4248	94	45	49	42	18	24	17266	1619	14163	1485	21.9	11.4	10.5	15648	7999	7649	4095	2267	1828	10653	5399	5254
110000	Beijing	0	116.408	39.904	2011	17246	8796	8450	104.09	6678	6166	512	14896	7448	7448	2350	1348	1002	17246	8796	8450	7396	3755	3641	9765	5000	4764	48	24	24	37	16	21	17246	1510	14216	1521	21.3	10.6	10.7	15737	8012	7725	3988	2079	1909	10778	5602	5177
110000	Beijing	0	116.408	39.904	2010	16171	8251	7920	104.18	6288	5805	483	14339	7164	7175	1832	1087	745	16171	8251	7920	7782	3942	3840	8317	4271	4045	54	30	24	41	18	22	16171	1504	13146	1523	23.2	11.5	11.7	14668	7460	7209	3501	1897	1604	10209	5231	4978
110000	Beijing	0	116.408	39.904	2009	15096	7705	7390	104.27	5897	5444	453	13782	6880	6902	1314	826	488	15096	7705	7390	8167	4128	4039	6868	3542	3326	60	36	24	44	21	23	15096	1497	12075	1524	25	12.4	12.6	13599	6907	6692	3013	1715	1298	9639	4860	4779
110000	Beijing	0	116.408	39.904	2008	14813	7530	7284	103.38	5659	5308	351	13709	6852	6857	1104	677	427	14813	7530	7284	8337	4248	4089	23972	12299	11674	48	27	21	48	23	25	14813	1438	11852	1524	25	12.1	12.9	13375	6767	6608	2855	1605	1249	9562	4817	4745
110000	Beijing	0	116.408	39.904	2007	14554	7243	7311	99.06	5388	4978	410	13216	6560	6656	1338	682	656	14554	7243	7311	8559	4270	4289	41077	21055	20022	72	39	33	51	25	26	14554	1401	11669	1484	24.7	12	12.7	13153	6509	6645	3214	1696	1518	9043	4488	4555
110000	Beijing	0	116.408	39.904	2006	14294	7046	7248	97.21	5309	4981	328	13150	6456	6694	1144	590	555	14294	7046	7248	8828	4341	4486	58181	29812	28370	46	21	25	55	28	27	14294	1426	11263	1605	26.9	12.7	14.3	12868	6315	6554	3063	1601	1463	8830	4367	4463
110000	Beijing	0	116.408	39.904	2005	203582	103122	100461	102.65	73787	69594	4192	188218	93301	94916	15365	9821	5544	203582	103122	100461	127395	64088	63307	75285	38568	36718	843	436	407	58	30	28	203582	20932	160636	22014	26.7	13	13.7	182650	92227	90424	42458	24048	18410	125619	62766	62853
110000	Beijing	0	116.408	39.904	2004	14213	7280	6933	105.01	4750	4593	157	12821	6326	6495	1392	954	438	14213	7280	6933	9902	4998	4904	34986	17782	17226	51	21	31	53	26	27	14213	1415	11217	1581	26.7	12.6	14.1	12798	6542	6256	3076	1726	1351	8675	4434	4241
110000	Beijing	0	116.408	39.904	2003	14070	7242	6827	106.08	4769	4614	156	12664	6190	6473	1406	1052	354	14070	7242	6827	9659	4884	4776	27580	14044	13552	48	24	23	53	26	27	14070	1486	11008	1576	27.8	13.5	14.3	12583	6472	6111	2828	1600	1228	8731	4511	4219
110000	Beijing	0	116.408	39.904	2002	13723	7259	6464	112.29	4391	4288	103	12288	6068	6220	1436	1191	245	13723	7259	6464	9515	4752	4764	25617	13070	12559	56	31	25	53	26	27	13723	1569	10675	1479	28.6	14.7	13.9	12154	6448	5706	2748	1658	1091	8408	4424	3984
120000	Tianjin	0	117.201	39.0842	2021	14541	7457	7083	105.28	5801	5614	187	13719	6907	6812	822	551	271	14541	7457	7083	8926	4505	4420	5574	2931	2643	14	8	5	28	13	15	14541	1929	10296	2315	41.2	18.7	22.5	12611	6445	6166	2294	1308	986	8303	4155	4148
120000	Tianjin	0	117.201	39.0842	2020	13318	7066	6251	114.23	5059	4820	240	12192	6160	6032	1126	907	220	13318	7066	6251	8490	4300	4190	4791	2747	2044	14	7	6	25	13	12	13318	1586	9844	1888	35	16	19.1	11732	6226	5506	2190	1349	841	8303	4155	4148
120000	Tianjin	0	117.201	39.0842	2019	12095	6675	5419	123.17	4317	4025	292	10664	5413	5252	1430	1263	168	12095	6675	5419	8054	4094	3959	4007	2563	1444	13	6	7	21	12	9	12095	1243	9391	1461	28.8	13.2	15.6	10852	6006	4846	2085	1390	695	8303	4155	4148
120000	Tianjin	0	117.201	39.0842	2018	12794	6863	5931	115.72	4529	4171	358	11278	5678	5599	1517	1185	332	12794	6863	5931	8563	4363	4199	4160	2473	1687	57	18	38	15	9	6	12794	1314	10083	1397	26.9	13	13.9	11480	6161	5319	2151	1260	891	8303	4155	4148
120000	Tianjin	0	117.201	39.0842	2017	12778	6725	6053	111.1	4479	4162	317	11423	5790	5632	1355	934	421	12778	6725	6053	8560	4368	4191	4181	2342	1840	26	9	16	11	5	6	12778	1443	9893	1442	29.2	14.6	14.6	11335	5970	5365	2563	1542	1020	8303	4155	4148
120000	Tianjin	0	117.201	39.0842	2016	13046	6961	6085	114.39	4497	4145	352	11472	5759	5714	1574	1202	371	13046	6961	6085	8877	4475	4402	4149	2477	1671	12	6	6	8	3	6	13046	1421	10142	1482	28.6	14	14.6	11624	6217	5407	2224	1281	943	8301	4154	4147
120000	Tianjin	0	117.201	39.0842	2015	239370	130778	108592	120.43	76920	68037	8883	188974	94440	94533	50396	36338	14059	239370	130778	108592	150928	76116	74813	87774	54297	33477	471	275	195	198	90	107	239370	24253	190476	24641	25.7	12.7	12.9	215117	117901	97216	41678	24373	17305	8323	4164	4158
120000	Tianjin	0	117.201	39.0842	2014	12517	6269	6248	100.34	4705	4572	133	12001	6085	5916	516	184	332	12517	6269	6248	9528	4808	4720	2961	1449	1512	16	7	9	13	6	7	12517	1350	9707	1462	29	13.9	15.1	11170	5543	5624	2216	1145	1070	8019	4029	3989
120000	Tianjin	0	117.201	39.0842	2013	12150	6040	6109	98.87	4515	4406	109	11744	5959	5785	405	81	324	12150	6040	6109	9242	4607	4635	2881	1420	1461	14	7	7	13	7	6	12150	1359	9399	1392	29.3	14.5	14.8	10790	5315	5476	2077	1041	1037	7868	3959	3909
120000	Tianjin	0	117.201	39.0842	2012	11791	5854	5937	98.61	4227	4089	137	11298	5747	5551	493	107	386	11791	5854	5937	8929	4482	4447	2825	1352	1473	26	15	11	12	6	6	11791	1383	9175	1233	28.5	15.1	13.4	10408	5121	5287	2075	1056	1019	7504	3752	3753
120000	Tianjin	0	117.201	39.0842	2011	11577	5754	5822	98.83	4093	3887	206	10627	5308	5319	950	446	503	11577	5754	5822	8557	4201	4356	2970	1532	1438	36	15	22	14	7	7	11577	1233	9213	1131	25.7	13.4	12.3	10344	5101	5243	2446	1214	1232	7098	3586	3511
120000	Tianjin	0	117.201	39.0842	2010	11025	5526	5499	100.61	3771	3599	173	10208	5091	5117	817	435	382	11025	5526	5499	8867	4393	4474	2128	1120	1009	24	10	14	13	7	7	11025	1144	8738	1144	26.3	13.1	13.2	9882	4920	4962	2213	1138	1075	6888	3488	3399
120000	Tianjin	0	117.201	39.0842	2009	10473	5298	5175	102.38	3449	3310	139	9789	4874	4915	684	424	260	10473	5298	5175	9176	4585	4591	1286	708	579	11	5	6	12	6	6	10473	1054	8263	1156	26.8	12.8	14	9419	4738	4681	1980	1061	918	6677	3390	3287
120000	Tianjin	0	117.201	39.0842	2008	10114	4986	5129	97.21	3347	3339	8	10081	4968	5113	33	18	15	10114	4986	5129	9466	4683	4783	7983	4065	3920	5	2	3	12	6	6	10114	1087	7785	1242	29.9	14	16	9028	4418	4610	1645	875	770	6614	3273	3341
120000	Tianjin	0	117.201	39.0842	2007	9896	4956	4940	100.32	3253	3197	56	9602	4785	4817	295	171	123	9896	4956	4940	8542	4253	4289	14681	7421	7260	4	2	2	11	6	5	9896	1123	7699	1074	28.5	14.6	14	8773	4359	4414	1750	937	813	6336	3174	3162
120000	Tianjin	0	117.201	39.0842	2006	9694	4768	4926	96.81	3264	3228	36	9544	4729	4815	150	39	111	9694	4768	4926	8129	3998	4131	21378	10778	10601	22	12	11	10	5	5	9694	1171	7500	1023	29.3	15.6	13.6	8522	4161	4362	1640	837	803	6189	3084	3105
120000	Tianjin	0	117.201	39.0842	2005	138060	69308	68752	100.81	46385	44806	1578	130900	65378	65523	7160	3931	3229	138060	69308	68752	109521	54925	54597	28075	14134	13941	455	244	210	9	5	4	138060	17488	107195	13377	28.8	16.3	12.5	120572	59994	60578	25272	13533	11739	86157	43035	43123
120000	Tianjin	0	117.201	39.0842	2004	9868	4894	4975	98.37	3181	3164	17	9803	4851	4953	65	43	22	9868	4894	4975	8533	4239	4294	10388	5257	5233	29	13	16	12	7	6	9868	1294	7510	1065	31.4	17.2	14.2	8575	4198	4377	1532	820	712	6366	3146	3220
120000	Tianjin	0	117.201	39.0842	2003	9956	4914	5043	97.44	3228	3208	19	9883	4877	5006	73	37	37	9956	4914	5043	8623	4281	4342	7327	3801	3575	34	14	20	12	6	6	9956	1390	7478	1088	33.2	18.6	14.6	8566	4201	4365	1577	839	738	6274	3101	3173
120000	Tianjin	0	117.201	39.0842	2002	9961	4948	5013	98.7	3243	3229	14	9901	4907	4994	60	41	20	9961	4948	5013	8644	4304	4340	6482	3417	3083	30	15	15	12	6	6	9961	1450	7441	1070	33.9	19.5	14.4	8511	4200	4311	1481	807	674	6334	3152	3182
130000	Hebei	0	114.469	38.0371	2021	78885	39240	39645	98.98	27241	26518	723	75368	37569	37798	3517	1670	1847	78885	39240	39645	62167	31435	30731	16537	7699	8839	96	51	45	85	54	30	78885	15162	51954	11769	51.8	29.2	22.7	63723	31270	32453	9884	5572	4313	46904	23294	23610
130000	Hebei	0	114.469	38.0371	2020	68986	34700	34286	101.62	23121	22721	400	67049	33744	33304	1938	956	982	68986	34700	34286	56950	28953	27996	11898	5668	6230	87	44	44	52	35	17	68986	13144	46075	9768	49.4	28.5	21	55843	27718	28125	8448	4935	3514	46904	23294	23610
130000	Hebei	0	114.469	38.0371	2019	59087	30160	28927	104.26	19000	18924	76	58729	29918	28810	359	242	117	59087	30160	28927	51733	26471	25261	7258	3637	3621	78	36	42	19	16	3	59087	11125	40196	7767	47	27.7	19.3	47963	24166	23797	7011	4297	2714	46904	23294	23610
130000	Hebei	0	114.469	38.0371	2018	61907	31210	30697	101.67	19693	19580	113	61115	31123	29992	792	87	705	61907	31210	30697	54545	27924	26621	7226	3220	4006	123	56	67	13	10	3	61907	11440	42612	7854	45.3	26.9	18.4	50466	25094	25372	7444	4095	3349	46904	23294	23610
130000	Hebei	0	114.469	38.0371	2017	62086	31523	30563	103.14	19221	19092	129	61239	31373	29867	847	150	697	62086	31523	30563	55460	28511	26950	6275	2841	3434	330	159	171	21	12	9	62086	11152	43608	7326	42.4	25.6	16.8	50934	25489	25444	7519	4236	3284	46904	23294	23610
130000	Hebei	0	114.469	38.0371	2016	62750	32082	30668	104.61	19210	19130	80	62372	31900	30472	378	182	196	62750	32082	30668	55837	28693	27144	6352	3102	3250	544	276	268	17	12	6	62750	11584	44321	6845	41.6	26.1	15.4	51166	25832	25334	7397	4459	2938	46904	23294	23610
130000	Hebei	0	114.469	38.0371	2015	1155542	583919	571624	102.15	350041	338842	11199	1096700	554332	542369	58842	29587	29255	1155542	583919	571624	1002236	509558	492678	149875	72519	77357	3047	1555	1492	384	287	97	1155542	210653	827323	117567	39.7	25.5	14.2	944890	470806	474084	150161	83891	66270	46926	23325	23609
130000	Hebei	0	114.469	38.0371	2014	60936	31198	29738	104.91	19013	18917	96	60450	30967	29483	486	231	255	60936	31198	29738	55075	28407	26668	5612	2662	2950	232	116	116	17	13	4	60936	11347	43907	5682	38.8	25.8	12.9	49589	24982	24608	7465	4393	3072	37879	18813	19066
130000	Hebei	0	114.469	38.0371	2013	60517	31069	29449	105.5	19036	18922	114	59922	30752	29170	595	317	278	60517	31069	29449	54572	28175	26397	5621	2741	2880	308	146	162	16	7	9	60517	10772	44198	5547	36.9	24.4	12.6	49745	25174	24571	8091	4744	3346	37632	18752	18880
130000	Hebei	0	114.469	38.0371	2012	60806	31087	29719	104.6	18597	18532	65	60341	30873	29468	465	214	251	60806	31087	29719	55622	28647	26975	4834	2247	2586	343	186	157	7	7	7	60806	10912	44366	5529	37.1	24.6	12.5	49895	25215	24680	8517	4903	3614	37224	18673	18551
130000	Hebei	0	114.469	38.0371	2011	61861	32083	29778	107.74	18239	18033	206	60087	30421	29666	1774	1661	112	61861	32083	29778	54680	27956	26725	6612	3832	2781	547	279	268	22	17	5	61861	10890	45918	5053	34.7	23.7	11	50971	26109	24862	9546	5802	3744	37462	18763	18699
130000	Hebei	0	114.469	38.0371	2010	62052	31877	30175	105.67	18560	18442	119	61092	30995	30097	961	883	78	62052	31877	30175	56528	28889	27639	5065	2749	2317	449	232	218	22	17	6	62052	10582	46188	5283	34.4	22.9	11.5	51470	26115	25356	9061	5423	3638	38301	19080	19221
130000	Hebei	0	114.469	38.0371	2009	62243	31671	30572	103.6	18881	18850	31	62096	31568	30528	148	104	44	62243	31671	30572	58375	29821	28553	3518	1666	1852	351	184	167	22	16	6	62243	10274	46457	5512	34	22.1	11.9	51969	26120	25849	8575	5043	3532	39139	19397	19743
130000	Hebei	0	114.469	38.0371	2008	62981	32103	30879	103.96	18935	18824	111	62585	31801	30784	397	302	95	62981	32103	30879	59692	30405	29286	18510	9138	9372	150	78	72	23	16	7	62981	10115	47362	5504	33	21.4	11.6	52866	26656	26210	9927	5714	4213	38753	19248	19505
130000	Hebei	0	114.469	38.0371	2007	63501	32330	31171	103.72	19233	19188	45	63385	32272	31113	116	57	58	63501	32330	31171	60310	30849	29461	33502	16610	16891	274	117	157	23	16	7	63501	10639	47235	5626	34.4	22.5	11.9	52862	26507	26355	9955	5702	4253	38765	19147	19618
130000	Hebei	0	114.469	38.0371	2006	63675	32179	31495	102.17	19296	19248	48	63514	32088	31425	161	91	70	63675	32179	31495	60036	30409	29627	48493	24082	24411	257	129	129	23	15	8	63675	10583	47687	5405	33.5	22.2	11.3	53091	26512	26580	10540	5987	4554	38351	18897	19454
130000	Hebei	0	114.469	38.0371	2005	906856	455500	451355	100.92	272829	270892	1937	899339	452019	447320	7517	3482	4035	906856	455500	451355	841012	422905	418107	63485	31554	31930	2336	1026	1310	23	15	8	906856	160282	672457	74117	34.9	23.8	11	746574	369699	376876	150192	83326	66866	539078	264338	274740
130000	Hebei	0	114.469	38.0371	2004	66078	33769	32309	104.52	18933	18913	20	66022	33724	32299	56	46	10	66078	33769	32309	61848	31612	30236	23000	11060	11992	221	123	98	25	18	8	66078	11531	49270	5277	34.1	23.4	10.7	54547	27558	26989	11394	6496	4898	39116	19473	19643
130000	Hebei	0	114.469	38.0371	2003	66569	33965	32604	104.17	19231	19203	28	66421	33870	32551	148	94	53	66569	33965	32604	62672	32010	30661	15840	7621	8243	196	114	81	26	18	8	66569	12778	48760	5031	36.5	26.2	10.3	53791	27172	26620	11679	6608	5071	38424	19057	19367
130000	Hebei	0	114.469	38.0371	2002	66463	33751	32712	103.18	18861	18777	84	66137	33618	32519	326	133	193	66463	33751	32712	62715	31872	30843	13811	6676	7141	179	79	100	26	18	8	66463	14072	47317	5074	40.5	29.7	10.7	52391	26246	26145	10676	5950	4726	38216	18989	19226
140000	Shanxi	0	112.562	37.8735	2021	36863	18828	18035	104.4	13668	13275	393	35142	17867	17275	1721	962	760	36863	18828	18035	26064	13403	12660	10699	5367	5331	82	50	33	19	8	11	36863	5862	25958	5043	42	22.6	19.4	31001	15804	15197	5682	3306	2376	22290	11159	11130
140000	Shanxi	0	112.562	37.8735	2020	32938	16750	16187	103.36	11756	11541	215	32014	16238	15776	924	514	411	32938	16750	16187	24756	12665	12091	8080	4031	4049	79	44	36	23	11	12	32938	5161	23661	4117	38.9	21.8	17.2	27777	14092	13685	5007	2953	2055	22290	11159	11130
140000	Shanxi	0	112.562	37.8735	2019	29012	14672	14339	102.32	9844	9807	37	28885	14608	14277	127	65	62	29012	14672	14339	23448	11926	11522	5461	2695	2766	76	37	39	26	14	13	29012	4459	21363	3190	35.8	20.9	14.9	24553	12379	12173	4332	2599	1733	22290	11159	11130
140000	Shanxi	0	112.562	37.8735	2018	30481	15593	14888	104.73	10121	10035	86	30054	15217	14837	427	376	52	30481	15593	14888	23867	12177	11690	6500	3356	3144	108	57	51	6	2	4	30481	4753	22580	3147	35	21.1	13.9	25728	13081	12647	4797	2915	1882	22290	11159	11130
140000	Shanxi	0	112.562	37.8735	2017	30550	15887	14664	108.34	10210	10104	106	29971	15415	14556	579	472	108	30550	15887	14664	24546	12696	11850	5837	3104	2733	165	83	82	3	3	3	30550	4767	23037	2746	32.6	20.7	11.9	25783	13368	12415	5315	3264	2051	22290	11159	11130
140000	Shanxi	0	112.562	37.8735	2016	30910	15909	15002	106.04	9835	9768	67	30383	15674	14709	528	235	293	30910	15909	15002	25804	13372	12431	4993	2479	2514	112	56	55	2	1	1	30910	4747	23475	2688	31.7	20.2	11.5	26163	13383	12780	5328	3095	2233	22289	11158	11130
140000	Shanxi	0	112.562	37.8735	2015	569491	295031	274461	107.49	181314	172990	8323	532081	269917	262164	37410	25113	12297	569491	295031	274461	453454	231849	221605	114244	62267	51977	1731	881	850	62	34	28	569491	85703	431465	52324	32	19.9	12.1	483788	249962	233827	103780	63254	40526	22349	11201	11147
140000	Shanxi	0	112.562	37.8735	2014	30107	15298	14809	103.3	9701	9521	180	29114	14982	14132	993	316	677	30107	15298	14809	24307	12611	11696	5663	2614	3049	129	68	61	7	5	2	30107	4468	23071	2566	30.5	19.4	11.1	25636	12970	12666	5668	3097	2571	17950	9059	8891
140000	Shanxi	0	112.562	37.8735	2013	29957	15381	14576	105.52	9903	9757	146	29389	15018	14371	569	363	205	29957	15381	14576	23635	12157	11478	6181	3148	3033	139	74	64	3	2	1	29957	4710	22860	2388	31.1	20.6	10.5	25247	13006	12241	5141	2957	2184	18307	9323	8984
140000	Shanxi	0	112.562	37.8735	2012	30128	15393	14736	104.46	9759	9664	95	29551	15037	14514	577	355	222	30128	15393	14736	24603	12583	12020	5358	2711	2647	165	98	67	2	1	2	30128	4732	22997	2400	31	20.6	10.4	25396	12932	12464	5591	3171	2420	17973	9044	8930
140000	Shanxi	0	112.562	37.8735	2011	30698	15718	14980	104.93	9392	9287	105	29945	15291	14654	752	427	326	30698	15718	14980	25890	13291	12599	4629	2337	2292	174	88	86	4	2	2	30698	4961	23353	2384	31.5	21.2	10.2	25737	13139	12598	5585	3212	2373	18366	9244	9122
140000	Shanxi	0	112.562	37.8735	2010	30538	15611	14928	104.58	9342	9257	86	29997	15311	14686	541	300	242	30538	15611	14928	26995	13840	13155	3337	1669	1667	204	100	104	4	3	2	30538	5101	23017	2421	32.7	22.2	10.5	25437	12956	12481	5285	3077	2208	18292	9163	9129
140000	Shanxi	0	112.562	37.8735	2009	30378	15503	14875	104.22	9292	9226	66	30049	15331	14718	329	172	157	30378	15503	14875	28100	14389	13711	2044	1001	1042	234	112	121	3	3	2	30378	5241	22680	2457	33.9	23.1	10.8	25137	12773	12364	4985	2942	2043	18217	9082	9135
140000	Shanxi	0	112.562	37.8735	2008	30779	15611	15167	102.93	9239	9193	46	30489	15535	14954	289	76	213	30779	15611	15167	28576	14522	14053	10891	5418	5472	163	89	74	3	3	2	30779	5602	22752	2424	35.3	24.6	10.7	25177	12662	12515	5028	2870	2158	18208	9043	9165
140000	Shanxi	0	112.562	37.8735	2007	31069	15829	15240	103.87	9173	9106	67	30601	15594	15007	468	235	233	31069	15829	15240	28691	14655	14036	19738	9835	9903	169	94	74	2	3	1	31069	6068	22733	2268	36.7	26.7	10	25001	12684	12317	4980	2863	2117	18081	9027	9054
140000	Shanxi	0	112.562	37.8735	2006	31182	15766	15416	102.27	9142	9080	62	30851	15674	15177	331	93	239	31182	15766	15416	28314	14414	13899	28584	14252	14333	209	93	116	2	3	1	31182	6264	22741	2178	37.1	27.5	9.6	24918	12508	12410	4948	2787	2161	18093	8983	9110
140000	Shanxi	0	112.562	37.8735	2005	444096	225294	218802	102.97	131264	130427	837	440601	223302	217299	3495	1992	1503	444096	225294	218802	404399	205474	198925	37431	18669	18763	2266	1152	1114	1	3	1	444096	94573	315280	34244	40.9	30	10.9	349524	175754	173769	63950	37514	26437	257429	127362	130068
140000	Shanxi	0	112.562	37.8735	2004	32352	16604	15748	105.44	8926	8863	63	32127	16475	15652	226	129	96	32352	16604	15748	29572	15244	14329	14182	6719	7501	217	104	112	2	3	1	32352	6852	23218	2282	39.3	29.5	9.8	25501	13049	12451	5322	3187	2135	18328	9136	9192
140000	Shanxi	0	112.562	37.8735	2003	32558	16677	15881	105.01	8854	8832	21	32441	16580	15861	117	97	20	32558	16677	15881	29276	14973	14303	10550	5112	5472	324	166	158	2	3	1	32558	7476	22769	2313	43	32.8	10.2	25082	12755	12327	4681	2804	1877	18392	9190	9203
140000	Shanxi	0	112.562	37.8735	2002	32455	16711	15744	106.14	8954	8917	38	32231	16526	15704	225	185	40	32455	16711	15744	29146	15004	14142	9640	4751	4910	287	134	154	2	3	1	32455	7608	22593	2254	43.7	33.7	10	24847	12756	12091	4928	2982	1946	17856	8966	8890
150000	Inner Mongolia	0	111.766	40.8175	2021	25418	12981	12436	104.38	10002	9783	219	24334	12218	12116	1084	763	321	25418	12981	12436	15067	7746	7322	10303	5207	5096	35	20	15	13	9	4	25418	3489	18411	3518	38.1	19	19.1	21929	11168	10760	3469	2078	1390	16782	8451	8331
150000	Inner Mongolia	0	111.766	40.8175	2020	22581	11586	10995	105.53	8756	8528	228	21542	10883	10659	1040	704	336	22581	11586	10995	14098	7255	6844	8428	4300	4128	43	24	19	13	8	5	22581	3031	16785	2766	34.2	18	16.2	19550	10000	9550	3205	1895	1310	16782	8451	8331
150000	Inner Mongolia	0	111.766	40.8175	2019	19744	10191	9553	106.68	7510	7272	237	18749	9547	9202	995	644	351	19744	10191	9553	13129	6764	6365	6552	3393	3159	50	27	23	12	7	5	19744	2572	15158	2013	30.3	17	13.3	17171	8832	8339	2940	1711	1229	16782	8451	8331
150000	Inner Mongolia	0	111.766	40.8175	2018	20781	10608	10174	104.26	7908	7852	56	20537	10407	10130	244	200	44	20781	10608	10174	14519	7410	7110	6199	3167	3032	52	25	27	11	7	5	20781	2759	15976	2047	30.1	17.3	12.8	18023	9179	8844	2846	1746	1099	16782	8451	8331
150000	Inner Mongolia	0	111.766	40.8175	2017	20849	10465	10384	100.79	7775	7644	131	20430	10366	10064	419	100	319	20849	10465	10384	14525	7411	7114	6204	2997	3207	114	54	61	5	4	2	20849	2824	15765	2260	32.3	17.9	14.3	18025	9028	8997	2951	1601	1350	16782	8451	8331
150000	Inner Mongolia	0	111.766	40.8175	2016	21136	10675	10461	102.05	7654	7467	187	20376	10431	9945	760	244	516	21136	10675	10461	14779	7614	7165	6286	3025	3261	66	33	34	5	3	2	21136	2705	16436	1995	28.6	16.5	12.1	18431	9303	9128	3415	1799	1615	16782	8450	8330
150000	Inner Mongolia	0	111.766	40.8175	2015	390222	199239	190983	104.32	139371	133437	5934	364021	184857	179164	26201	14382	11819	390222	199239	190983	274080	139971	134109	114930	58678	56252	1130	549	582	81	41	40	390222	51002	301933	37288	29.2	16.9	12.4	339221	172510	166711	63020	34966	28053	16746	8434	8309
150000	Inner Mongolia	0	111.766	40.8175	2014	20671	10533	10138	103.9	7726	7664	62	20513	10453	10060	158	80	78	20671	10533	10138	14611	7525	7086	5976	2964	3013	82	42	39	3	2	1	20671	2803	15940	1929	29.7	17.6	12.1	17869	9069	8801	2875	1687	1188	13185	6657	6528
150000	Inner Mongolia	0	111.766	40.8175	2013	20613	10699	9914	107.91	7521	7420	101	20325	10484	9841	288	215	74	20613	10699	9914	14904	7753	7151	5611	2892	2719	92	48	43	7	5	2	20613	2831	16020	1762	28.7	17.7	11	17782	9223	8560	3075	1874	1201	13217	6720	6497
150000	Inner Mongolia	0	111.766	40.8175	2012	20775	10613	10162	104.44	7389	7176	213	19915	10253	9662	860	360	500	20775	10613	10162	14184	7319	6864	6486	3235	3251	97	54	43	9	5	4	20775	2878	16261	1636	27.8	17.7	10.1	17897	9132	8765	3301	1851	1450	13168	6706	6462
150000	Inner Mongolia	0	111.766	40.8175	2011	21203	10540	10663	98.85	7591	7365	226	20091	10194	9897	1112	346	766	21203	10540	10663	14391	7338	7053	6690	3139	3552	110	58	52	12	6	6	21203	2900	16842	1461	25.9	17.2	8.7	18303	9081	9222	3767	1876	1891	13137	6656	6482
150000	Inner Mongolia	0	111.766	40.8175	2010	21351	10776	10575	101.93	7489	7366	123	20765	10586	10180	586	191	396	21351	10776	10575	16636	8519	8117	4619	2208	2412	91	47	43	12	6	6	21351	2980	16732	1640	27.7	17.8	9.8	18372	9238	9134	3442	1865	1577	13459	6785	6674
150000	Inner Mongolia	0	111.766	40.8175	2009	21499	11012	10487	105.01	7386	7367	19	21438	10977	10462	60	35	25	21499	11012	10487	18880	9700	9181	2548	1276	1272	71	36	34	12	6	5	21499	3059	16621	1818	29.4	18.4	10.9	18440	9394	9045	3116	1854	1262	13780	6913	6866
150000	Inner Mongolia	0	111.766	40.8175	2008	21816	11185	10631	105.21	7344	7324	20	21749	11142	10608	67	43	24	21816	11185	10631	18932	9730	9202	16401	8402	7999	74	39	35	12	7	5	21816	3251	16795	1769	29.9	19.4	10.5	18565	9484	9081	3109	1841	1269	13984	7039	6945
150000	Inner Mongolia	0	111.766	40.8175	2007	22066	11201	10865	103.08	7441	7387	54	21867	11155	10712	199	46	153	22066	11201	10865	19276	9835	9441	30255	15528	14726	101	57	44	12	7	5	22066	3462	16802	1802	31.3	20.6	10.7	18604	9374	9230	3171	1809	1362	13901	6948	6953
150000	Inner Mongolia	0	111.766	40.8175	2006	22180	11310	10870	104.05	7349	7285	64	21905	11206	10699	274	104	170	22180	11310	10870	19461	9997	9464	44108	22654	21453	93	38	56	12	7	4	22180	3598	16853	1728	31.6	21.4	10.3	18581	9409	9172	3266	1875	1390	13804	6923	6881
150000	Inner Mongolia	0	111.766	40.8175	2005	315884	161560	154324	104.69	108157	106792	1365	310952	158140	152812	4932	3420	1512	315884	161560	154324	255807	130741	125066	57961	29780	28180	2105	1031	1074	12	7	4	315884	53884	236945	25056	33.3	22.7	10.6	262000	133393	128607	44045	26679	17367	197268	98619	98649
150000	Inner Mongolia	0	111.766	40.8175	2004	23233	11941	11292	105.74	7393	7337	56	22985	11739	11246	248	202	46	23233	11941	11292	20141	10306	9834	22434	11380	11045	148	83	66	10	6	4	23233	3976	17520	1736	32.6	22.7	9.9	19256	9883	9373	3574	2124	1450	14247	7192	7055
150000	Inner Mongolia	0	111.766	40.8175	2003	23510	12006	11505	104.36	7381	7356	25	23417	11942	11475	93	64	29	23510	12006	11505	20666	10615	10050	15478	7777	7687	201	99	103	11	6	4	23510	4288	17427	1796	34.9	24.6	10.3	19223	9815	9408	3519	2136	1383	14135	7073	7062
150000	Inner Mongolia	0	111.766	40.8175	2002	23586	12128	11458	105.84	7516	7473	43	23434	12020	11414	152	108	44	23586	12128	11458	20441	10549	9893	13387	6690	6681	202	103	99	11	6	4	23586	4597	17306	1683	36.3	26.6	9.7	18989	9727	9262	3357	2016	1340	14130	7085	7045
210000	Liaoning	0	123.429	41.8354	2021	44797	22127	22671	97.6	18620	18309	311	43402	21469	21933	1395	658	737	44797	22127	22671	30567	15282	15285	13960	6693	7268	29	18	11	241	134	107	44797	4825	31549	8424	42	15.3	26.7	39973	19631	20342	6340	3692	2647	29288	14648	14639
210000	Liaoning	0	123.429	41.8354	2020	39299	19544	19756	99.16	15959	15757	202	38500	19151	19350	798	393	406	39299	19544	19756	28261	14206	14055	10836	5231	5606	29	16	13	174	91	84	39299	4136	28261	6903	38.7	14.6	24.2	35164	17399	17766	5418	3150	2267	29288	14648	14639
210000	Liaoning	0	123.429	41.8354	2019	33800	16960	16840	100.71	13297	13205	92	33598	16833	16766	201	127	75	33800	16960	16840	25954	13130	12824	7712	3769	3943	28	14	14	106	47	60	33800	3446	24972	5382	35.4	13.8	21.6	30354	15166	15189	4495	2608	1887	29288	14648	14639
210000	Liaoning	0	123.429	41.8354	2018	35744	17905	17839	100.37	13885	13791	94	35181	17771	17410	563	134	429	35744	17905	17839	28159	14315	13845	7356	3465	3891	32	17	15	196	108	88	35744	3628	26763	5353	33.6	13.6	20	32116	16024	16092	5125	2867	2259	29288	14648	14639
210000	Liaoning	0	123.429	41.8354	2017	35969	17996	17973	100.12	13483	13382	101	35451	17906	17545	518	90	428	35969	17996	17973	29527	15016	14511	6184	2851	3334	82	39	43	176	90	86	35969	3650	27257	5063	32	13.4	18.6	32320	16076	16244	5385	2945	2441	29288	14648	14639
210000	Liaoning	0	123.429	41.8354	2016	36668	18503	18165	101.86	13389	13344	45	36513	18415	18099	155	88	66	36668	18503	18165	31115	15742	15373	5447	2701	2746	53	29	23	53	31	22	36668	3900	27919	4849	31.3	14	17.4	32768	16513	16254	5355	3132	2223	29287	14647	14638
210000	Liaoning	0	123.429	41.8354	2015	680859	341193	339666	100.45	242006	234112	7894	648616	324374	324242	32243	16819	15425	680859	341193	339666	546049	275840	270210	132238	63972	68266	1419	771	648	1154	611	543	680859	72220	521044	87595	30.7	13.9	16.8	608639	303430	305209	107935	61483	46453	29196	14600	14595
210000	Liaoning	0	123.429	41.8354	2014	36236	18363	17873	102.74	13670	13534	136	35618	18016	17602	618	347	271	36236	18363	17873	29323	14987	14336	6751	3301	3450	71	33	38	91	42	49	36236	3719	28111	4407	28.9	13.2	15.7	32518	16410	16106	5854	3448	2405	22966	11472	11494
210000	Liaoning	0	123.429	41.8354	2013	36231	18292	17939	101.97	13106	12706	400	34620	17843	16777	1611	449	1162	36231	18292	17939	28085	14609	13476	8028	3633	4395	63	26	37	55	25	30	36231	3774	28756	3701	26	13.1	12.9	32457	16354	16103	7060	3940	3120	22149	11100	11050
210000	Liaoning	0	123.429	41.8354	2012	36621	18359	18263	100.53	13129	12605	523	33899	16961	16937	2723	1398	1325	36621	18359	18263	27169	13687	13482	9333	4623	4709	77	33	44	43	16	27	36621	3802	29181	3639	25.5	13	12.5	32819	16446	16373	7714	4227	3488	21969	10971	10998
210000	Liaoning	0	123.429	41.8354	2011	37447	18846	18601	101.32	13691	13583	108	37002	18540	18462	445	306	140	37447	18846	18601	29685	15024	14660	7593	3736	3857	98	50	48	72	36	36	37447	4254	29159	4034	28.4	14.6	13.8	33193	16656	16537	5685	3268	2417	23998	12005	11992
210000	Liaoning	0	123.429	41.8354	2010	37938	19095	18843	101.34	13545	13459	86	37585	18900	18685	354	195	159	37938	19095	18843	32677	16518	16159	5128	2512	2617	98	48	50	67	34	33	37938	4249	29463	4227	28.8	14.5	14.4	33690	16855	16835	5632	3212	2420	24625	12275	12349
210000	Liaoning	0	123.429	41.8354	2009	38429	19344	19085	101.36	13398	13334	64	38167	19260	18907	262	84	178	38429	19344	19085	35669	18012	17657	2663	1287	1376	97	45	52	62	32	30	38429	4243	29767	4419	29.1	14.3	14.9	34186	17054	17132	5578	3155	2423	25251	12545	12706
210000	Liaoning	0	123.429	41.8354	2008	38988	19583	19405	100.92	13728	13659	69	38745	19515	19230	243	68	174	38988	19583	19405	35299	17835	17464	23332	11330	12003	99	49	50	58	30	28	38988	4729	29840	4419	30.7	15.9	14.8	34259	17052	17207	5481	3128	2353	25353	12563	12790
210000	Liaoning	0	123.429	41.8354	2007	39317	19778	19539	101.22	13479	13383	96	38923	19563	19361	394	215	179	39317	19778	19539	34906	17638	17268	44001	21372	22629	121	57	63	53	28	25	39317	4984	30152	4181	30.4	16.5	13.9	34334	17168	17165	5698	3299	2400	25191	12496	12694
210000	Liaoning	0	123.429	41.8354	2006	39231	19811	19420	102.02	13261	13165	96	38748	19527	19221	483	285	198	39231	19811	19420	34355	17444	16912	64670	31415	33256	119	69	50	48	26	22	39231	4915	30162	4155	30.1	16.3	13.8	34316	17213	17103	5825	3400	2425	25157	12480	12677
210000	Liaoning	0	123.429	41.8354	2005	558727	280107	278620	100.53	191306	189878	1428	553971	277593	276378	4756	2514	2241	558727	280107	278620	471471	237686	233785	85339	41457	43882	1875	941	934	43	24	19	558727	79560	424584	54583	31.6	18.7	12.9	479167	238190	240977	75060	43118	31942	356012	176046	179966
210000	Liaoning	0	123.429	41.8354	2004	41100	20614	20486	100.62	13133	13078	56	40877	20477	20399	223	136	87	41100	20614	20486	37008	18555	18454	33165	16313	16845	88	45	43	52	28	24	41100	5715	31497	3888	30.5	18.1	12.3	35385	17649	17736	6310	3537	2773	25762	12852	12910
210000	Liaoning	0	123.429	41.8354	2003	41549	20779	20770	100.05	13376	13319	57	41320	20617	20702	229	162	67	41549	20779	20770	36955	18542	18413	23701	11609	12089	150	66	84	50	27	23	41549	6108	31409	4032	32.3	19.5	12.8	35441	17632	17809	6150	3461	2689	25878	12876	13002
210000	Liaoning	0	123.429	41.8354	2002	41608	21004	20604	101.94	13264	13243	21	41544	20964	20580	64	40	24	41608	21004	20604	36606	18524	18082	21033	10255	10776	168	83	86	51	27	23	41608	6530	31708	3370	31.2	20.6	10.6	35077	17605	17472	6217	3534	2682	25694	12832	12863
220000	Jilin	0	125.326	43.8965	2021	25158	12597	12560	100.3	10251	9963	289	24036	11994	12042	1122	603	519	25158	12597	12560	15547	7889	7658	9481	4630	4852	10	4	6	119	75	45	25158	2815	18137	4205	38.7	15.5	23.2	22343	11137	11206	3453	1991	1462	19053	9524	9521
220000	Jilin	0	125.326	43.8965	2020	23049	11584	11465	101.12	9142	8982	161	22429	11244	11185	620	340	281	23049	11584	11465	15264	7786	7478	7450	3620	3830	16	8	8	319	171	149	23049	2640	16915	3494	36.1	15.6	20.5	20409	10186	10223	2976	1733	1243	19053	9524	9521
220000	Jilin	0	125.326	43.8965	2019	20939	10570	10369	101.94	8033	8001	32	20821	10494	10327	118	77	42	20939	10570	10369	14980	7683	7297	5418	2610	2808	22	12	10	519	266	253	20939	2464	15692	2783	33.4	15.7	17.7	18474	9234	9240	2499	1475	1024	19053	9524	9521
220000	Jilin	0	125.326	43.8965	2018	22173	11198	10975	102.03	8334	8305	29	22090	11155	10935	83	43	40	22173	11198	10975	16542	8464	8077	5151	2496	2655	37	14	22	443	223	220	22173	2725	16705	2743	32.7	16.3	16.4	19448	9754	9694	2671	1572	1099	19053	9524	9521
220000	Jilin	0	125.326	43.8965	2017	22424	11346	11078	102.42	8444	8426	18	22374	11317	11056	50	29	22	22424	11346	11078	17485	8933	8551	4747	2308	2440	56	26	30	136	79	57	22424	2790	16900	2735	32.7	16.5	16.2	19634	9859	9775	2665	1567	1097	19053	9523	9521
220000	Jilin	0	125.326	43.8965	2016	22945	11665	11280	103.41	8038	8016	22	22881	11632	11249	64	33	31	22945	11665	11280	18604	9559	9045	4173	2021	2152	30	13	18	138	72	66	22945	2903	17552	2490	30.7	16.5	14.2	20043	10116	9927	2940	1712	1228	19052	9523	9520
220000	Jilin	0	125.326	43.8965	2015	428511	216398	212112	102.02	144359	141275	3084	412951	207928	205023	15560	8470	7090	428511	216398	212112	344540	175787	168753	81553	39339	42214	622	308	314	1796	964	832	428511	51351	330390	46769	29.7	15.5	14.2	377159	189456	187704	60802	34868	25934	18979	9492	9479
220000	Jilin	0	125.326	43.8965	2014	22715	11561	11154	103.65	8325	8313	12	22647	11527	11120	68	34	34	22715	11561	11154	19037	9808	9229	3407	1612	1795	47	25	22	223	115	108	22715	2775	17629	2310	28.8	15.7	13.1	19939	10117	9822	2892	1719	1173	14622	7345	7277
220000	Jilin	0	125.326	43.8965	2013	22707	11696	11010	106.23	8206	8185	21	22639	11650	10990	67	47	20	22707	11696	11010	19086	9933	9153	3352	1624	1727	51	27	24	218	112	106	22707	2669	17844	2193	27.3	15	12.3	20038	10293	9744	3096	1863	1234	14817	7493	7324
220000	Jilin	0	125.326	43.8965	2012	22949	11670	11279	103.47	7955	7794	161	22438	11416	11022	511	254	257	22949	11670	11279	18600	9553	9047	4134	2009	2125	58	30	27	158	78	79	22949	2810	18363	1776	25	15.3	9.7	20139	10194	9945	4090	2323	1767	14295	7128	7167
220000	Jilin	0	125.326	43.8965	2011	23490	12002	11488	104.48	8059	7996	63	23231	11857	11375	259	146	113	23490	12002	11488	19104	9855	9249	4153	2034	2119	89	45	44	144	68	75	23490	2989	18458	2044	27.3	16.2	11.1	20501	10402	10099	3353	1945	1408	15034	7511	7523
220000	Jilin	0	125.326	43.8965	2010	23920	12234	11686	104.69	7977	7940	38	23764	12139	11626	156	96	60	23920	12234	11686	21018	10813	10206	2759	1350	1409	71	37	34	126	60	65	23920	2976	18840	2104	27	15.8	11.2	20944	10652	10292	3370	1990	1380	15510	7759	7751
220000	Jilin	0	125.326	43.8965	2009	24349	12465	11884	104.89	7895	7883	12	24296	12420	11877	52	46	7	24349	12465	11884	22932	11770	11162	1365	666	699	52	29	23	108	52	55	24349	2963	19222	2164	26.7	15.4	11.3	21386	10902	10484	3386	2034	1352	15985	8007	7978
220000	Jilin	0	125.326	43.8965	2008	24764	12527	12237	102.37	8170	8158	12	24720	12509	12211	44	18	26	24764	12527	12237	23010	11693	11317	9640	4706	4934	43	25	18	90	44	45	24764	3029	19475	2260	27.2	15.6	11.6	21735	10946	10790	3694	2128	1566	15850	7909	7940
220000	Jilin	0	125.326	43.8965	2007	25067	12697	12370	102.64	8218	8191	27	24936	12599	12337	131	98	33	25067	12697	12370	23158	11754	11404	17916	8747	9169	57	27	29	71	36	35	25067	3286	19573	2208	28.1	16.8	11.3	21781	10984	10797	3626	2105	1520	16049	7997	8052
220000	Jilin	0	125.326	43.8965	2006	25243	12772	12471	102.42	8204	8168	36	25010	12679	12332	233	93	139	25243	12772	12471	22606	11482	11123	26191	12787	13404	79	41	38	53	28	25	25243	3312	19846	2084	27.2	16.7	10.5	21931	11019	10912	3854	2192	1663	15894	7919	7975
220000	Jilin	0	125.326	43.8965	2005	359512	182545	176968	103.15	114033	113403	631	356480	180823	175657	3032	1722	1310	359512	182545	176968	324453	165421	159032	34466	16827	17639	559	278	282	35	20	15	359512	52084	279851	27577	28.5	18.6	9.9	307428	155105	152323	54665	31559	23105	224734	111905	112829
220000	Jilin	0	125.326	43.8965	2004	26397	13226	13170	100.43	8076	7998	79	25942	13173	12770	454	54	401	26397	13226	13170	25162	12638	12524	12453	6031	6417	34	14	20	53	28	24	26397	3667	20762	1968	27.1	17.7	9.5	22730	11290	11440	4737	2448	2289	16153	8074	8079
220000	Jilin	0	125.326	43.8965	2003	26684	13387	13297	100.67	8113	8070	43	26392	13374	13018	292	13	279	26684	13387	13297	25088	12636	12452	8909	4316	4591	26	11	15	54	28	25	26684	4067	20736	1881	28.7	19.6	9.1	22617	11259	11358	4628	2423	2205	16159	8066	8094
220000	Jilin	0	125.326	43.8965	2002	26693	13457	13236	101.67	8079	8045	34	26487	13434	13053	206	23	183	26693	13457	13236	25056	12664	12392	7980	3870	4109	56	28	28	54	28	25	26693	4344	20564	1785	29.8	21.1	8.7	22350	11174	11176	4450	2390	2059	16051	7996	8055
230000	Heilongjiang	0	126.662	45.7423	2021	33098	16584	16514	100.42	13964	13662	302	31632	15817	15815	1466	767	699	33098	16584	16514	23638	11984	11654	9359	4547	4812	20	8	13	81	46	36	33098	3236	24309	5553	36.2	13.3	22.8	29862	14912	14949	4654	2677	1977	26629	13380	13250
230000	Heilongjiang	0	126.662	45.7423	2020	31138	15686	15452	101.6	12876	12715	161	30339	15264	15076	799	423	377	31138	15686	15452	24283	12348	11936	6755	3280	3475	24	11	14	76	48	29	31138	3073	23278	4787	33.7	13.2	20.5	28065	14084	13980	4196	2433	1763	26629	13380	13250
230000	Heilongjiang	0	126.662	45.7423	2019	29177	14788	14389	102.77	11787	11768	19	29045	14710	14336	132	78	54	29177	14788	14389	24928	12711	12217	4150	2013	2137	28	14	14	71	50	21	29177	2910	22247	4020	31.2	13.1	18.1	26267	13256	13011	3737	2189	1548	26629	13380	13250
230000	Heilongjiang	0	126.662	45.7423	2018	30946	15697	15249	102.93	11926	11910	16	30862	15636	15225	85	60	24	30946	15697	15249	26170	13370	12801	4674	2272	2402	37	16	21	64	39	25	30946	3267	23899	3780	29.5	13.7	15.8	27679	13984	13695	4099	2403	1695	26629	13380	13250
230000	Heilongjiang	0	126.662	45.7423	2017	31251	15919	15332	103.83	11924	11872	52	31020	15878	15142	232	42	190	31251	15919	15332	26338	13550	12788	4703	2262	2441	172	88	84	38	19	20	31251	3108	24350	3793	28.3	12.8	15.6	28144	14256	13888	4258	2476	1782	26629	13379	13250
230000	Heilongjiang	0	126.662	45.7423	2016	31874	16104	15770	102.11	11521	11460	61	31496	16026	15470	378	78	300	31874	16104	15770	28037	14289	13748	3749	1767	1983	63	33	29	25	15	10	31874	3204	24865	3805	28.2	12.9	15.3	28670	14444	14226	4791	2688	2104	26627	13378	13249
230000	Heilongjiang	0	126.662	45.7423	2015	592705	298696	294010	101.59	208837	204569	4267	570332	288310	282023	22373	10386	11987	592705	298696	294010	513916	262252	251664	75798	34874	40924	1624	847	777	1368	723	645	592705	62674	465792	64239	27.3	13.5	13.8	530031	265814	264217	92174	50967	41207	26489	13306	13183
230000	Heilongjiang	0	126.662	45.7423	2014	31632	15829	15803	100.16	11713	11621	92	31033	15799	15234	599	30	569	31632	15829	15803	25867	13192	12675	5671	2583	3088	57	29	28	37	25	12	31632	3665	24996	2971	26.6	14.7	11.9	27968	13934	14033	4613	2386	2227	20249	10155	10093
230000	Heilongjiang	0	126.662	45.7423	2013	31651	16055	15596	102.94	11554	11535	19	31581	16025	15556	70	29	40	31651	16055	15596	26678	13634	13044	4889	2376	2512	58	25	33	26	20	6	31651	3792	25029	2830	26.5	15.2	11.3	27859	14091	13768	4350	2489	1861	20509	10305	10205
230000	Heilongjiang	0	126.662	45.7423	2012	31990	16283	15707	103.66	11558	11541	17	31917	16247	15669	73	35	38	31990	16283	15707	27536	14128	13408	4311	2088	2223	82	32	51	61	35	26	31990	3878	25285	2827	26.5	15.3	11.2	28112	14234	13878	4317	2512	1804	20713	10377	10336
230000	Heilongjiang	0	126.662	45.7423	2011	32757	16483	16273	101.29	11535	11439	96	32181	16371	15810	575	112	464	32757	16483	16273	27678	14177	13501	4861	2199	2662	141	66	75	77	41	36	32757	3845	26293	2618	24.6	14.6	10	28912	14474	14437	5002	2734	2267	20908	10458	10450
230000	Heilongjiang	0	126.662	45.7423	2010	33411	16897	16514	102.3	11675	11608	67	33067	16822	16246	344	75	270	33411	16897	16514	29246	14950	14295	4019	1870	2149	109	56	53	71	38	32	33411	4024	26603	2785	25.6	15.1	10.5	29388	14775	14613	4719	2667	2052	21628	10815	10813
230000	Heilongjiang	0	126.662	45.7423	2009	34065	17310	16755	103.31	11815	11777	38	33952	17272	16681	113	38	75	34065	17310	16755	30813	15723	15089	3177	1541	1636	76	45	30	64	36	29	34065	4202	26913	2951	26.6	15.6	11	29864	15076	14788	4436	2600	1837	22348	11172	11176
230000	Heilongjiang	0	126.662	45.7423	2008	34688	17540	17149	102.28	12202	12174	28	34593	17458	17135	96	82	14	34688	17540	17149	31283	15877	15405	14398	7076	7322	68	39	29	58	33	25	34688	4408	27116	3163	27.9	16.3	11.7	30280	15236	15044	4456	2609	1847	22769	11339	11430
230000	Heilongjiang	0	126.662	45.7423	2007	35193	17781	17412	102.12	12038	12014	24	35108	17708	17400	85	73	12	35193	17781	17412	31488	15941	15547	25620	12612	13008	99	54	45	52	30	21	35193	4630	27417	3147	28.4	16.9	11.5	30563	15366	15197	4650	2729	1920	22849	11374	11474
230000	Heilongjiang	0	126.662	45.7423	2006	35504	18034	17470	103.23	11855	11797	58	35266	17895	17372	237	140	98	35504	18034	17470	31526	16078	15448	36841	18147	18694	126	71	55	45	28	18	35504	4972	27667	2864	28.3	18	10.4	30532	15380	15152	4863	2839	2024	22655	11296	11359
230000	Heilongjiang	0	126.662	45.7423	2005	505647	255867	249780	102.44	169716	169177	540	503286	254337	248949	2361	1530	831	505647	255867	249780	456208	231467	224742	48062	23682	24380	1339	694	645	39	25	14	505647	74876	392334	38437	28.9	19.1	9.8	430771	216958	213813	67892	39886	28007	321690	159928	161761
230000	Heilongjiang	0	126.662	45.7423	2004	37241	18908	18332	103.14	11850	11829	21	37199	18891	18308	41	17	25	37241	18908	18332	34760	17688	17072	23155	11669	11536	130	67	63	70	41	28	37241	5413	29297	2531	27.1	18.5	8.6	31828	16057	15770	5899	3340	2559	23192	11566	11626
230000	Heilongjiang	0	126.662	45.7423	2003	37693	19172	18521	103.52	12010	11985	25	37601	19118	18484	92	54	37	37693	19172	18521	34693	17634	17059	17527	8922	8670	221	121	99	62	37	24	37693	5971	29217	2505	29	20.4	8.6	31722	16004	15718	5823	3380	2442	23083	11505	11578
230000	Heilongjiang	0	126.662	45.7423	2002	37806	19367	18439	105.04	11696	11637	59	37419	19149	18270	387	218	169	37806	19367	18439	35358	18107	17251	15761	8059	7776	96	39	57	64	38	25	37806	6426	28976	2404	30.5	22.2	8.3	31380	15976	15404	5984	3463	2521	22763	11377	11387
310000	Shanghai	1	121.474	31.2304	2021	26365	13674	12691	107.75	10904	10359	544	24600	12557	12043	1765	1118	648	26365	13674	12691	11206	5670	5536	14967	7907	7060	42	19	23	150	79	72	26365	2589	19177	4600	37.5	13.5	24	23776	12321	11455	4732	2750	1982	14136	7136	6997
310000	Shanghai	1	121.474	31.2304	2020	22575	11711	10865	107.81	9368	8948	420	21262	10858	10404	1313	853	461	22575	11711	10865	9839	4957	4882	12561	6669	5892	38	17	21	138	68	70	22575	2237	16511	3828	36.6	13.6	23.1	20338	10537	9802	3792	2168	1624	14136	7136	6997
310000	Shanghai	1	121.474	31.2304	2019	18785	9748	9038	107.86	7832	7536	296	17924	9159	8765	861	588	273	18785	9748	9038	8472	4244	4228	10154	5431	4723	34	15	19	125	57	68	18785	1885	13845	3055	35.7	13.6	22.1	16900	8752	8149	2851	1586	1265	14136	7136	6997
310000	Shanghai	1	121.474	31.2304	2018	19877	10256	9621	106.61	8139	7971	169	19368	9922	9446	509	334	174	19877	10256	9621	9287	4666	4621	10398	5499	4899	36	18	19	156	74	82	19877	1955	14950	2972	33	13.1	19.9	17922	9166	8756	3021	1703	1318	14136	7136	6997
310000	Shanghai	1	121.474	31.2304	2017	19826	10085	9740	103.54	7906	7729	177	19269	9718	9551	557	367	189	19826	10085	9740	9116	4578	4538	10465	5387	5078	76	39	37	168	81	87	19826	1972	15026	2827	31.9	13.1	18.8	17854	9031	8823	3102	1767	1335	14136	7136	6997
310000	Shanghai	1	121.474	31.2304	2016	20188	10382	9806	105.87	8127	7801	325	19303	9799	9505	885	583	302	20188	10382	9806	8873	4487	4386	11110	5799	5310	45	21	24	161	74	87	20188	1953	15618	2617	29.3	12.5	16.8	18236	9347	8889	3103	1761	1343	14133	7135	6996
310000	Shanghai	1	121.474	31.2304	2015	373956	194485	179471	108.37	148332	136119	12213	335047	168645	166402	38909	25840	13069	373956	194485	179471	162549	80782	81767	208345	112335	96010	818	396	422	2244	971	1273	373956	34935	291086	47936	28.5	12	16.5	339022	175949	163073	57729	33725	24004	14184	7160	7020
310000	Shanghai	1	121.474	31.2304	2014	20019	10334	9685	106.7	8496	8104	392	18971	9732	9239	1048	602	446	20019	10334	9685	7518	3742	3776	12386	6532	5853	52	31	21	64	29	35	20019	2024	16057	1938	24.7	12.6	12.1	17995	9233	8763	3415	2008	1407	13263	6762	6501
310000	Shanghai	1	121.474	31.2304	2013	19932	10268	9664	106.24	8377	7965	412	18725	9557	9167	1207	710	497	19932	10268	9664	7839	3891	3948	11986	6318	5668	30	20	10	76	38	37	19932	1866	15945	2121	25	11.7	13.3	18065	9264	8801	3456	1944	1512	13213	6818	6395
310000	Shanghai	1	121.474	31.2304	2012	19862	10349	9513	108.78	8220	7692	528	18108	9181	8927	1754	1168	587	19862	10349	9513	7218	3627	3591	12498	6649	5849	57	31	27	88	42	46	19862	1681	16391	1790	21.2	10.3	10.9	18181	9443	8738	3870	2203	1668	13150	6817	6333
310000	Shanghai	1	121.474	31.2304	2011	20056	10644	9412	113.09	8294	7564	730	17631	9043	8587	2425	1601	825	20056	10644	9412	6996	3508	3488	12917	7066	5851	60	34	26	82	36	46	20056	1662	16816	1579	19.3	9.9	9.4	18394	9727	8667	4263	2527	1736	12983	6785	6198
310000	Shanghai	1	121.474	31.2304	2010	18435	9504	8932	106.02	7385	6926	459	16952	8550	8401	1484	954	531	18435	9504	8932	9428	4713	4716	8926	4750	4176	40	23	18	73	32	41	18435	1467	14996	1974	23.5	9.8	13.7	16969	8701	8268	3563	2047	1516	12104	6192	5913
310000	Shanghai	1	121.474	31.2304	2009	16814	8363	8452	98.95	6475	6288	187	16272	8057	8215	542	306	237	16814	8363	8452	11860	5918	5943	4934	2434	2500	20	11	9	64	28	36	16814	1271	13176	2368	27.6	9.6	18	15544	7674	7869	2863	1567	1295	11225	5599	5627
310000	Shanghai	1	121.474	31.2304	2008	16854	8435	8420	100.18	6416	6171	245	16128	8021	8107	727	414	313	16854	8435	8420	11372	5745	5627	27087	13753	13334	33	17	16	56	25	31	16854	1332	13324	2198	26.5	10	16.5	15522	7705	7817	3123	1735	1388	10941	5457	5484
310000	Shanghai	1	121.474	31.2304	2007	16708	8325	8384	99.29	6281	6112	169	16178	8009	8169	530	315	215	16708	8325	8384	11651	5861	5790	49240	25073	24168	43	22	21	47	21	26	16708	1331	12997	2381	28.6	10.2	18.3	15378	7611	7767	2991	1661	1330	10913	5441	5472
310000	Shanghai	1	121.474	31.2304	2006	16525	8209	8316	98.71	6193	5982	211	15847	7836	8011	678	373	305	16525	8209	8316	11222	5639	5584	71393	36392	35002	31	16	15	38	17	21	16525	1338	12805	2382	29.1	10.5	18.6	15187	7500	7687	3001	1662	1339	10692	5336	5356
310000	Shanghai	1	121.474	31.2304	2005	235351	118419	116932	101.27	87861	83106	4756	220576	109480	111096	14775	8939	5836	235351	118419	116932	141227	70431	70796	93546	47711	45836	549	264	285	29	13	16	235351	21182	186010	28159	26.5	11.4	15.1	214169	107344	106825	45843	25561	20283	150506	75581	74925
310000	Shanghai	1	121.474	31.2304	2004	16702	8208	8495	96.62	5844	5805	39	16595	8149	8446	107	59	48	16702	8208	8495	14000	6964	7036	39729	19458	20315	82	37	46	41	18	23	16702	1469	12661	2572	31.9	11.6	20.3	15233	7469	7764	2769	1564	1205	10974	5433	5540
310000	Shanghai	1	121.474	31.2304	2003	16061	8024	8038	99.82	5702	5669	33	15954	7944	8010	107	79	28	16061	8024	8038	14300	7212	7088	29291	14284	15049	54	27	27	39	17	23	16061	1415	12017	2630	33.7	11.8	21.9	14646	7304	7342	2929	1741	1188	10184	5044	5140
310000	Shanghai	1	121.474	31.2304	2002	16012	7873	8139	96.73	5495	5328	167	15392	7649	7742	620	223	397	16012	7873	8139	12551	6141	6411	26280	12840	13473	96	61	35	40	17	23	16012	1716	12144	2152	31.9	14.1	17.7	14296	7000	7297	2816	1511	1305	10099	5015	5084
320000	Jiangsu	1	118.763	32.0617	2021	90085	45718	44367	103.05	32381	31028	1352	84806	42623	42182	5279	3094	2185	90085	45718	44367	60480	30269	30211	29254	15247	14008	160	79	81	191	123	67	90085	13228	61503	15354	46.5	21.5	25	76857	38690	38167	12218	7307	4911	53849	26131	27707
320000	Jiangsu	1	118.763	32.0617	2020	76369	38783	37586	103.22	26711	25753	957	72784	36668	36116	3585	2114	1471	76369	38783	37586	53931	26987	26944	22119	11618	10502	166	82	84	154	96	57	76369	10933	53035	12401	43.6	20.5	23.1	65436	32943	32493	10232	6122	4111	53849	26131	27707
320000	Jiangsu	1	118.763	32.0617	2019	62652	31847	30805	103.38	21040	20478	562	60762	30712	30049	1890	1134	756	62652	31847	30805	47382	23705	23677	14983	7988	6995	171	85	86	116	69	47	62652	8638	44567	9447	40.6	19.4	21.2	54014	27195	26819	8246	4937	3310	53849	26131	27707
320000	Jiangsu	1	118.763	32.0617	2018	65996	33555	32441	103.43	21450	20769	681	63116	31895	31222	2879	1660	1220	65996	33555	32441	50681	25393	25287	15025	8004	7021	171	90	82	119	68	51	65996	9061	47499	9435	38.9	19.1	19.9	56934	28679	28255	8647	4836	3810	53849	26131	27707
320000	Jiangsu	1	118.763	32.0617	2017	66100	33542	32558	103.02	21275	20575	699	63536	32217	31319	2564	1325	1239	66100	33542	32558	51463	25862	25601	14090	7373	6717	376	190	186	172	117	55	66100	8889	48002	9210	37.7	18.5	19.2	57211	28766	28446	8558	4844	3714	53849	26131	27707
320000	Jiangsu	1	118.763	32.0617	2016	66998	33738	33260	101.44	20935	20355	580	64769	32742	32027	2229	997	1233	66998	33738	33260	53868	27174	26694	12858	6405	6452	184	99	85	88	61	27	66998	9199	48750	9048	37.4	18.9	18.6	57799	28713	29085	9063	5070	3993	53848	26131	27704
320000	Jiangsu	1	118.763	32.0617	2015	1238192	628275	609917	103.01	391135	363675	27460	1123787	558260	565527	114405	70015	44390	1238192	628275	609917	931448	462056	469392	301568	163289	138279	3369	1741	1629	1807	1190	617	1238192	167898	913159	157135	35.6	18.4	17.2	1070294	537019	533275	177235	104304	72931	53704	26124	27561
320000	Jiangsu	1	118.763	32.0617	2014	65692	33116	32576	101.66	22121	21476	645	63502	31975	31527	2190	1141	1049	65692	33116	32576	50874	25604	25270	14372	7239	7133	282	160	122	164	113	52	65692	9041	48726	7925	34.8	18.6	16.3	56650	28136	28516	9484	5590	3894	42125	20703	21423
320000	Jiangsu	1	118.763	32.0617	2013	65526	32754	32772	99.94	22008	21350	658	62891	31402	31488	2635	1351	1284	65526	32754	32772	53232	26527	26705	11806	5965	5841	360	189	172	127	73	54	65526	8733	48762	8030	34.4	17.9	16.5	56793	27932	28861	9757	5427	4330	41962	20617	21345
320000	Jiangsu	1	118.763	32.0617	2012	66083	32859	33225	98.9	21659	20970	690	62302	31053	31249	3782	1806	1976	66083	32859	33225	52206	25933	26273	13299	6608	6690	465	249	216	114	68	45	66083	8701	49786	7597	32.7	17.5	15.3	57383	27979	29403	10599	5642	4957	42185	20694	21491
320000	Jiangsu	1	118.763	32.0617	2011	67485	33888	33597	100.86	22592	21717	875	63464	31824	31640	4021	2064	1957	67485	33888	33597	50927	25324	25603	15811	8125	7686	588	318	270	160	121	39	67485	8765	51421	7300	31.2	17.1	14.2	58720	28967	29753	11095	5952	5143	42913	21384	21528
320000	Jiangsu	1	118.763	32.0617	2010	67928	33803	34125	99.08	22721	22101	620	65223	32325	32898	2706	1478	1228	67928	33803	34125	55582	27440	28142	11752	6020	5732	515	284	232	159	118	41	67928	9061	51105	7763	32.9	17.8	15.2	58867	28770	30098	10142	5644	4498	43677	21354	22323
320000	Jiangsu	1	118.763	32.0617	2009	68371	33718	34653	97.3	22850	22485	365	66981	32826	34155	1390	892	498	68371	33718	34653	60236	29555	30681	7692	3914	3778	442	249	194	158	115	43	68371	9357	50788	8225	34.6	18.4	16.2	59013	28572	30442	9188	5336	3852	44440	21323	23117
320000	Jiangsu	1	118.763	32.0617	2008	69168	33709	35459	95.07	22728	22173	555	66853	32679	34174	2315	1030	1285	69168	33709	35459	61187	29897	31290	41830	20906	20924	342	195	147	157	113	45	69168	9515	51535	8118	34.2	18.5	15.8	59653	28266	31387	10340	5629	4712	43704	20709	22995
320000	Jiangsu	1	118.763	32.0617	2007	69503	33967	35536	95.59	23043	22575	468	67397	33007	34389	2106	960	1146	69503	33967	35536	61976	30388	31588	75967	37898	38069	323	157	166	156	110	46	69503	9911	51841	7751	34.1	19.1	15	59592	28460	31131	10206	5685	4520	44032	20957	23076
320000	Jiangsu	1	118.763	32.0617	2006	69474	33832	35642	94.92	23070	22826	244	68439	33254	35185	1035	579	457	69474	33832	35642	62813	30528	32285	110105	54890	55215	317	167	149	155	107	48	69474	10400	51392	7683	35.2	20.2	15	59074	28009	31065	9397	5195	4202	44480	21094	23386
320000	Jiangsu	1	118.763	32.0617	2005	989454	485494	503960	96.34	337537	329566	7971	958550	469534	489016	30903	15960	14944	989454	485494	503960	838581	410231	428350	144242	71882	72360	6477	3277	3200	154	104	50	989454	153721	728207	107525	35.9	21.1	14.8	835732	401541	434191	132857	74717	58140	628557	301591	326966
320000	Jiangsu	1	118.763	32.0617	2004	72295	35881	36415	98.53	22941	22752	189	71627	35503	36124	669	378	291	72295	35881	36415	64942	32173	32769	55524	25959	29720	585	280	305	169	112	55	72295	11803	52739	7753	37.1	22.4	14.7	60493	29353	31139	9071	5232	3839	45761	22178	23584
320000	Jiangsu	1	118.763	32.0617	2003	72967	36113	36854	97.99	22908	22685	223	72210	35594	36616	757	520	238	72967	36113	36854	66048	32713	33335	39044	18132	21067	408	195	213	167	111	55	72967	12418	52271	8278	39.6	23.8	15.8	60549	29480	31069	8597	5041	3556	46169	22444	23725
320000	Jiangsu	1	118.763	32.0617	2002	72966	36538	36428	100.3	23122	22891	231	72155	36045	36109	812	493	319	72966	36538	36428	64702	32286	32416	34289	15979	18442	511	260	251	167	111	55	72966	13715	52037	7215	40.2	26.4	13.9	59252	29232	30020	8444	5053	3391	45625	22446	23179
330000	Zhejiang	1	120.153	30.2674	2021	69273	36198	33074	109.45	27164	25997	1167	65197	33647	31550	4075	2551	1524	69273	36198	33074	39729	19953	19777	28708	15771	12937	430	288	143	405	186	218	69273	9177	50281	9815	37.8	18.3	19.5	60096	31332	28764	10683	6601	4082	35157	17677	17476
330000	Zhejiang	1	120.153	30.2674	2020	57347	29872	27474	108.55	22408	21647	761	54655	28191	26464	2692	1681	1010	57347	29872	27474	34088	17146	16943	22595	12355	10240	286	184	102	379	188	190	57347	7554	41699	8095	37.5	18.1	19.4	49793	25830	23963	8591	5302	3290	35157	17677	17476
330000	Zhejiang	1	120.153	30.2674	2019	45420	23546	21874	107.64	17651	17296	354	44112	22734	21377	1308	811	496	45420	23546	21874	28446	14338	14108	16481	8938	7543	141	80	61	352	190	162	45420	5930	33116	6374	37.2	17.9	19.3	39490	20328	19162	6499	4002	2497	35157	17677	17476
330000	Zhejiang	1	120.153	30.2674	2018	47034	24418	22616	107.97	18096	17728	368	45813	23645	22168	1221	773	448	47034	24418	22616	29987	15100	14887	16552	9058	7494	193	108	85	301	151	150	47034	6441	34485	6108	36.4	18.7	17.7	40593	20899	19693	6345	3880	2465	35157	17677	17476
330000	Zhejiang	1	120.153	30.2674	2017	46573	24550	22023	111.48	17686	17238	448	45157	23464	21693	1416	1086	330	46573	24550	22023	31407	15939	15467	14741	8389	6352	245	129	116	180	92	88	46573	5669	35092	5812	32.7	16.2	16.6	40904	21510	19394	6881	4487	2394	35157	17677	17476
330000	Zhejiang	1	120.153	30.2674	2016	46831	24377	22454	108.56	17378	16889	489	45228	23147	22081	1603	1230	373	46831	24377	22454	32066	16216	15849	14502	8032	6470	157	81	76	106	48	58	46831	6063	35319	5449	32.6	17.2	15.4	40768	21118	19650	6981	4361	2620	35156	17676	17476
330000	Zhejiang	1	120.153	30.2674	2015	859773	445155	414618	107.37	311630	289309	22321	779528	395346	384182	80245	49809	30436	859773	445155	414618	553502	277305	276197	298662	163908	134754	3381	1743	1638	4227	2198	2029	859773	111031	651886	96855	31.9	17	14.9	748742	385894	362848	130664	81014	49650	35224	17733	17482
330000	Zhejiang	1	120.153	30.2674	2014	45456	23808	21648	109.98	17260	16291	969	41393	21225	20168	4063	2583	1480	45456	23808	21648	27282	13799	13483	17815	9819	7996	158	79	79	202	111	91	45456	5467	35615	4374	27.6	15.4	12.3	39989	20970	19019	8358	5207	3151	28579	14608	13971
330000	Zhejiang	1	120.153	30.2674	2013	45376	23512	21864	107.54	17034	15657	1377	39733	20361	19372	5643	3152	2492	45376	23512	21864	26392	13378	13014	18300	9773	8527	219	111	108	464	250	215	45376	5417	35785	4174	26.8	15.1	11.7	39959	20665	19294	10003	5876	4127	27112	13770	13341
330000	Zhejiang	1	120.153	30.2674	2012	45700	23361	22338	104.58	16706	15417	1290	41250	21173	20077	4450	2188	2262	45700	23361	22338	27473	13606	13867	17548	9398	8150	265	145	120	414	213	201	45700	5638	36063	3998	26.7	15.6	11.1	40062	20367	19694	9091	4900	4191	28141	14443	13698
330000	Zhejiang	1	120.153	30.2674	2011	46674	22833	23842	95.77	17425	16306	1119	42178	21434	20744	4496	1399	3097	46674	22833	23842	27804	13881	13923	18307	8672	9635	312	148	164	252	132	120	46674	5885	36790	3999	26.9	16	10.9	40789	19801	20988	8588	3908	4680	29284	14839	14445
330000	Zhejiang	1	120.153	30.2674	2010	46073	22894	23181	98.85	16815	16045	771	43150	21793	21358	2923	1101	1822	46073	22894	23181	32752	16431	16321	12873	6239	6634	323	157	166	219	115	104	46073	6092	35465	4517	30.1	17.3	12.9	39982	19719	20264	7728	3967	3761	29083	14623	14461
330000	Zhejiang	1	120.153	30.2674	2009	45472	22954	22519	101.93	16205	15783	422	44122	22151	21972	1350	803	547	45472	22954	22519	37700	18981	18719	7438	3806	3632	334	166	168	186	98	88	45472	6298	34139	5035	33.2	18.5	14.8	39175	19636	19539	6868	4026	2841	28882	14406	14476
330000	Zhejiang	1	120.153	30.2674	2008	45900	23358	22543	103.62	16168	15659	509	44035	22208	21827	1865	1149	716	45900	23358	22543	37722	19094	18627	41245	21522	19724	243	115	128	153	81	72	45900	6435	34576	4889	32.8	18.6	14.1	39465	19964	19501	6935	4209	2726	29091	14539	14552
330000	Zhejiang	1	120.153	30.2674	2007	45844	23447	22397	104.68	16015	15528	487	44173	22354	21820	1671	1093	578	45844	23447	22397	37840	19270	18569	75053	39238	35815	243	131	112	120	64	55	45844	6721	34249	4874	33.9	19.6	14.2	39123	19823	19300	6743	4136	2607	28947	14484	14463
330000	Zhejiang	1	120.153	30.2674	2006	45523	22972	22551	101.87	15929	15511	418	44092	22298	21793	1431	674	758	45523	22972	22551	37827	19024	18804	108860	56953	51907	255	126	128	87	47	39	45523	6826	34128	4569	33.4	20	13.4	38697	19269	19428	6696	3805	2891	28884	14396	14488
330000	Zhejiang	1	120.153	30.2674	2005	648340	328876	319465	102.95	235033	226688	8345	619804	311824	307980	28537	17052	11485	648340	328876	319465	500993	251836	249157	142667	74669	67998	4626	2339	2287	54	30	23	648340	103086	476673	68581	36	21.6	14.4	545255	274090	271165	94861	56991	37871	403170	201100	202069
330000	Zhejiang	1	120.153	30.2674	2004	45682	23141	22541	102.67	15242	14924	317	44339	22441	21898	1343	700	642	45682	23141	22541	37780	19209	18570	55695	28814	28095	354	175	179	101	55	44	45682	7131	34082	4469	34	20.9	13.1	38551	19389	19162	6613	3913	2699	28732	14329	14402
330000	Zhejiang	1	120.153	30.2674	2003	45934	23239	22695	102.4	15662	15374	288	44948	22680	22268	986	559	426	45934	23239	22695	38440	19523	18916	39831	20037	21338	221	102	119	82	46	36	45934	7400	33254	5280	38.1	22.3	15.9	38534	19292	19242	6185	3656	2529	28874	14419	14455
330000	Zhejiang	1	120.153	30.2674	2002	45769	23210	22559	102.89	15462	15145	317	44446	22460	21986	1323	750	573	45769	23210	22559	38464	19578	18886	35346	17443	19587	277	130	147	88	49	38	45769	7520	33144	5104	38.1	22.7	15.4	38248	19161	19088	6179	3666	2513	28624	14298	14325
340000	Anhui	1	117.285	31.8612	2021	64744	33061	31684	104.35	23798	23083	715	61535	31454	30081	3209	1607	1602	64744	33061	31684	45833	23695	22138	18684	9240	9444	148	75	73	79	50	29	64744	12074	42673	9997	51.7	28.3	23.4	52670	26569	26101	9277	5626	3651	36519	17682	18846
340000	Anhui	1	117.285	31.8612	2020	57153	29052	28102	103.24	20362	19933	429	55235	28004	27231	1919	1048	871	57153	29052	28102	43336	22149	21187	13608	6790	6818	158	82	76	52	31	21	57153	10658	38035	8460	50.1	28	22.1	46495	23292	23203	7921	4858	3064	36519	17682	18846
340000	Anhui	1	117.285	31.8612	2019	49562	25042	24519	102.13	16925	16782	143	48934	24554	24380	628	488	139	49562	25042	24519	40839	20603	20236	8531	4340	4191	167	88	79	25	12	13	49562	9242	33397	6923	48.4	27.7	20.7	40320	20014	20305	6565	4089	2477	36519	17682	18846
340000	Anhui	1	117.285	31.8612	2018	51812	26667	25145	106.06	16479	16243	236	50570	25596	24974	1241	1071	171	51812	26667	25145	43297	22141	21156	8242	4389	3853	254	128	127	19	10	9	51812	9631	35341	6840	46.6	27.3	19.4	42181	21424	20757	7600	4922	2678	36519	17682	18846
340000	Anhui	1	117.285	31.8612	2017	51658	26449	25209	104.92	16213	16110	103	51204	26087	25118	454	363	91	51658	26449	25209	44314	22720	21594	6796	3446	3350	525	269	256	23	14	9	51658	9867	35079	6713	47.3	28.1	19.1	41792	21005	20786	6826	4244	2582	36519	17682	18846
340000	Anhui	1	117.285	31.8612	2016	52056	26727	25329	105.52	15687	15635	52	51868	26628	25240	188	99	88	52056	26727	25329	46350	23932	22418	5466	2688	2777	225	96	128	16	10	6	52056	9128	36958	5969	40.9	24.7	16.2	42927	21710	21218	7570	4603	2966	36517	17681	18845
340000	Anhui	1	117.285	31.8612	2015	955845	489359	466486	104.9	289977	277603	12374	902642	456073	446569	53203	33286	19917	955845	489359	466486	809375	411542	397833	142132	75739	66393	4089	1929	2159	249	148	101	955845	169869	679081	106895	40.8	25	15.7	785976	395406	390570	152869	92350	60519	36395	17634	18769
340000	Anhui	1	117.285	31.8612	2014	50201	24924	25277	98.6	16057	15563	494	47992	24306	23686	2209	618	1591	50201	24924	25277	42204	21476	20728	7610	3254	4355	378	186	191	9	7	2	50201	8976	35994	5231	39.5	24.9	14.5	41225	19986	21238	8419	4304	4114	29306	14302	15003
340000	Anhui	1	117.285	31.8612	2013	49765	25383	24382	104.11	16155	15835	320	48036	24761	23275	1729	622	1107	49765	25383	24382	42915	22084	20830	6341	3045	3297	488	240	247	22	14	7	49765	9186	35337	5241	40.8	26	14.8	40579	20257	20322	8356	4747	3609	28840	14165	14675
340000	Anhui	1	117.285	31.8612	2012	49963	26032	23931	108.78	16335	15862	473	47980	24284	23697	1983	1748	235	49963	26032	23931	42183	21472	20711	7148	4239	2909	614	309	305	18	12	7	49963	9049	35760	5155	39.7	25.3	14.4	40915	20962	19953	8395	5456	2939	28955	14149	14806
340000	Anhui	1	117.285	31.8612	2011	50989	25834	25155	102.7	16880	16591	289	50225	25293	24932	764	541	223	50989	25834	25155	43411	22018	21393	6774	3391	3384	631	338	293	172	86	86	50989	9187	36459	5342	39.9	25.2	14.7	41801	20765	21036	7669	4465	3204	30628	14959	15669
340000	Anhui	1	117.285	31.8612	2010	52814	27015	25799	104.66	17423	17199	224	52196	26513	25683	618	501	117	52814	27015	25799	47686	24388	23298	4545	2320	2226	497	264	233	146	73	73	52814	9855	37515	5444	40.8	26.3	14.6	42959	21452	21507	7890	4722	3168	31378	15289	16089
340000	Anhui	1	117.285	31.8612	2009	54638	28195	26443	106.62	17966	17807	159	54167	27733	26433	471	461	10	54638	28195	26443	51961	26758	25203	2315	1248	1067	362	189	173	119	60	59	54638	10522	38571	5545	41.7	27.3	14.4	44116	22139	21977	8111	4979	3132	32128	15619	16509
340000	Anhui	1	117.285	31.8612	2008	55498	28469	27029	105.33	18178	18139	39	55097	28083	27014	401	386	15	55498	28469	27029	52576	26870	25706	15042	7748	7294	258	136	122	93	47	46	55498	11163	38372	5963	44.6	29.1	15.5	44335	22090	22244	7535	4441	3094	32804	16110	16694
340000	Anhui	1	117.285	31.8612	2007	56247	28463	27783	102.45	18460	18393	67	55931	28436	27495	316	27	289	56247	28463	27783	53220	27002	26218	27769	14249	13520	251	142	110	66	34	32	56247	11738	38600	5908	45.7	30.4	15.3	44509	21805	22704	7752	4331	3421	32811	15952	16858
340000	Anhui	1	117.285	31.8612	2006	56880	28953	27928	103.67	18302	18114	188	56004	28357	27647	877	596	281	56880	28953	27928	53328	27212	26116	40495	20749	19747	300	155	145	40	21	19	56880	12135	38938	5807	46.1	31.2	14.9	44746	22133	22613	8382	4947	3435	32407	15719	16688
340000	Anhui	1	117.285	31.8612	2005	810095	406651	403444	100.79	267231	265023	2208	801681	401545	400136	8414	5106	3308	810095	406651	403444	753916	377898	376018	53222	27249	25973	2944	1496	1448	13	8	5	810095	187067	541274	81754	49.7	34.6	15.1	623028	303519	319509	107540	63216	44325	459328	219875	239453
340000	Anhui	1	117.285	31.8612	2004	62575	32108	30467	105.39	18612	18554	59	62252	31913	30338	324	195	129	62575	32108	30467	57689	29620	28070	19726	9319	10348	302	164	138	19	11	8	62575	13575	43670	5330	43.3	31.1	12.2	49000	24669	24331	8743	5189	3554	36207	17962	18245
340000	Anhui	1	117.285	31.8612	2003	62652	32243	30409	106.03	18217	18053	164	60993	31277	29717	1659	966	693	62652	32243	30409	57166	29275	27891	14464	7012	7452	295	156	139	15	9	6	62652	13669	43853	5131	42.9	31.2	11.7	48983	24798	24186	9923	5989	3934	35195	17374	17821
340000	Anhui	1	117.285	31.8612	2002	62783	32292	30492	105.9	17887	17801	86	62073	31808	30264	711	484	227	62783	32292	30492	59770	30797	28973	13127	6503	6628	235	123	112	17	10	7	62783	15191	42421	5171	48	35.8	12.2	47593	23887	23706	8728	5180	3548	34834	17250	17584
350000	Fujian	0	119.295	26.1008	2021	44352	22978	21374	107.5	15223	14614	610	41948	21654	20294	2404	1324	1080	44352	22978	21374	27675	13988	13686	15874	8552	7323	180	87	93	623	351	272	44352	8380	30854	5117	43.8	27.2	16.6	35972	18429	17543	6880	4179	2701	23316	11595	11718
350000	Fujian	0	119.295	26.1008	2020	37611	19486	18125	107.51	13011	12586	427	35957	18548	17409	1654	938	716	37611	19486	18125	24077	12176	11901	12796	6905	5891	187	97	90	551	308	243	37611	6794	26715	4102	40.3	25.2	15.2	30817	15781	15036	5261	3288	1973	23316	11595	11718
350000	Fujian	0	119.295	26.1008	2019	30869	15993	14876	107.51	10799	10557	243	29966	15441	14524	903	551	352	30869	15993	14876	20479	10364	10115	9718	5258	4459	193	106	87	479	265	214	30869	5208	22575	3086	36.7	23.1	13.7	25661	13132	12529	3642	2397	1245	23316	11595	11718
350000	Fujian	0	119.295	26.1008	2018	32309	16806	15503	108.41	10944	10546	398	30975	15941	15033	1335	865	470	32309	16806	15503	21844	11117	10727	9926	5405	4521	242	122	120	297	162	135	32309	5402	23842	3065	35.5	22.7	12.9	26907	13845	13063	4458	2885	1573	23316	11595	11718
350000	Fujian	0	119.295	26.1008	2017	32221	16435	15786	104.12	10625	10142	482	30746	15617	15129	1475	819	656	32221	16435	15786	21368	10800	10568	10143	5235	4908	429	233	196	281	167	114	32221	5956	23196	3069	38.9	25.7	13.2	26265	13205	13060	4594	2688	1906	23316	11595	11718
350000	Fujian	0	119.295	26.1008	2016	32474	16540	15934	103.8	10591	10310	281	31399	15935	15464	1075	605	470	32474	16540	15934	22138	11099	11038	9707	5090	4617	300	163	137	330	187	142	32474	5940	23303	3231	39.4	25.5	13.9	26534	13292	13241	4207	2537	1670	23314	11594	11718
350000	Fujian	0	119.295	26.1008	2015	596224	306388	289836	105.71	188900	173537	15364	537764	270858	266906	58460	35530	22929	596224	306388	289836	396264	198552	197713	188373	101909	86464	6261	2970	3291	5326	2958	2368	596224	104768	437763	53694	36.2	23.9	12.3	491456	249598	241858	95280	57892	37388	23387	11639	11743
350000	Fujian	0	119.295	26.1008	2014	31409	16349	15060	108.56	11652	11111	541	29937	15479	14458	1472	870	602	31409	16349	15060	18502	9446	9056	12176	6514	5662	429	223	206	304	166	137	31409	5527	23501	2383	33.7	23.5	10.1	25884	13328	12554	4518	2761	1756	19440	9881	9558
350000	Fujian	0	119.295	26.1008	2013	31148	16165	14982	107.89	11340	10879	462	29612	15331	14281	1535	834	701	31148	16165	14982	19047	9768	9279	11385	6039	5346	443	205	238	273	152	121	31148	5249	23355	2543	33.4	22.5	10.9	25899	13292	12606	4759	2912	1847	19181	9718	9462
350000	Fujian	0	119.295	26.1008	2012	31273	15783	15490	101.89	10887	10330	557	29180	14718	14461	2093	1064	1029	31273	15783	15490	19639	9906	9733	10830	5463	5367	458	226	232	346	187	159	31273	5229	23357	2687	33.9	22.4	11.5	26044	12967	13077	5002	2834	2167	18985	9449	9536
350000	Fujian	0	119.295	26.1008	2011	31783	15680	16103	97.37	11010	10128	882	28187	14285	13902	3596	1394	2201	31783	15680	16103	18905	9577	9328	12106	5717	6389	468	227	241	303	158	145	31783	5009	24335	2438	30.6	20.6	10	26774	13033	13740	6532	3082	3450	18373	9276	9098
350000	Fujian	0	119.295	26.1008	2010	31940	15864	16076	98.68	10908	10300	609	29616	14820	14797	2324	1044	1280	31940	15864	16076	22438	11237	11202	8902	4328	4575	448	220	228	291	156	135	31940	5245	23866	2829	33.9	22	11.9	26695	13069	13625	5595	2914	2681	18910	9401	9510
350000	Fujian	0	119.295	26.1008	2009	32097	16048	16049	99.99	10806	10471	335	31045	15354	15692	1052	694	358	32097	16048	16049	25971	12897	13075	5698	2938	2760	428	213	214	279	154	125	32097	5481	23396	3220	37.2	23.4	13.8	26616	13105	13510	4657	2745	1912	19446	9525	9921
350000	Fujian	0	119.295	26.1008	2008	32484	16342	16142	101.24	10592	10251	341	31215	15461	15755	1269	881	387	32484	16342	16142	26620	13219	13401	28963	14938	14025	395	209	186	268	153	115	32484	5764	23473	3247	38.4	24.6	13.8	26720	13250	13470	4887	2865	2022	19291	9542	9750
350000	Fujian	0	119.295	26.1008	2007	32754	16463	16291	101.05	10445	10174	271	31581	15778	15803	1173	684	488	32754	16463	16291	27267	13673	13594	52228	26939	25289	383	201	182	256	151	105	32754	5767	23686	3301	38.3	24.4	13.9	26987	13309	13678	5377	3025	2352	19255	9504	9751
350000	Fujian	0	119.295	26.1008	2006	32855	16593	16262	102.03	10384	10019	365	31383	15780	15603	1472	813	660	32855	16593	16262	27550	13885	13665	75492	38939	36554	297	137	160	244	149	95	32855	5896	23886	3073	37.6	24.7	12.9	26959	13349	13610	5796	3244	2552	18898	9337	9562
350000	Fujian	0	119.295	26.1008	2005	467922	235254	232669	101.11	156154	148892	7262	445164	222733	222431	22759	12521	10238	467922	235254	232669	364564	182054	182510	98757	50939	47818	4370	2114	2256	232	147	85	467922	86487	340481	40954	37.4	25.4	12	381435	188037	193398	81372	46360	35012	267788	130941	136846
350000	Fujian	0	119.295	26.1008	2004	34048	17093	16955	100.81	10496	10074	422	32052	16183	15869	1996	910	1086	34048	17093	16955	26780	13574	13206	45168	22426	22784	293	139	154	300	177	121	34048	6560	24591	2897	38.5	26.7	11.8	27488	13553	13935	6227	3427	2801	18927	9328	9599
350000	Fujian	0	119.295	26.1008	2003	34261	17516	16745	104.61	10333	9939	394	32376	16368	16008	1885	1148	736	34261	17516	16745	26990	13749	13241	34184	16335	17929	245	100	145	300	177	121	34261	7326	24211	2724	41.5	30.3	11.3	26935	13505	13430	5913	3486	2426	18860	9322	9538
350000	Fujian	0	119.295	26.1008	2002	34127	17753	16374	108.42	10369	9912	457	31898	16267	15631	2229	1486	743	34127	17753	16374	26435	13590	12845	30954	14453	16592	228	99	129	300	177	121	34127	7198	24336	2594	40.2	29.6	10.7	26930	13875	13055	6220	3837	2383	18625	9344	9281
360000	Jiangxi	1	115.909	28.6757	2021	47847	24739	23109	107.05	15118	14733	384	45935	23633	22302	1913	1106	807	47847	24739	23109	36364	18892	17472	11297	5768	5529	151	53	98	36	26	10	47847	9996	31915	5936	49.9	31.3	18.6	37851	19292	18559	8182	4947	3236	27589	13606	13972
360000	Jiangxi	1	115.909	28.6757	2020	42083	21640	20444	105.67	13016	12730	286	40776	20929	19847	1308	711	597	42083	21640	20444	33555	17380	16175	8377	4194	4183	129	52	78	23	14	9	42083	8668	28604	4811	46.8	30.2	16.6	33416	16882	16534	6972	4200	2773	27589	13606	13972
360000	Jiangxi	1	115.909	28.6757	2019	36318	18541	17778	104.29	10914	10727	187	35616	18225	17391	703	316	387	36318	18541	17778	30745	15868	14877	5456	2620	2836	107	50	57	10	2	8	36318	7339	25293	3686	43.6	29	14.6	28980	14471	14509	5761	3452	2309	27589	13606	13972
360000	Jiangxi	1	115.909	28.6757	2018	38080	19579	18500	105.83	10985	10863	123	37504	19369	18134	576	210	366	38080	19579	18500	34636	17898	16738	3249	1564	1686	176	107	70	18	11	7	38080	7725	26648	3707	42.9	29	13.9	30355	15236	15119	5878	3463	2415	27589	13606	13972
360000	Jiangxi	1	115.909	28.6757	2017	38163	19840	18323	108.28	10689	10658	32	37992	19740	18252	171	100	71	38163	19840	18323	35150	18315	16835	2776	1401	1375	230	121	109	7	3	4	38163	8245	26196	3723	45.7	31.5	14.2	29919	15160	14758	5633	3370	2264	27589	13606	13972
360000	Jiangxi	1	115.909	28.6757	2016	38576	20069	18506	108.45	10585	10482	102	38169	19714	18455	406	355	51	38576	20069	18506	34634	17957	16678	3812	2049	1764	127	64	63	2	46	2	38576	8187	26687	3702	44.6	30.7	13.9	30389	15452	14937	5829	3626	2203	27587	13606	13970
360000	Jiangxi	1	115.909	28.6757	2015	710552	365820	344733	106.12	194967	187202	7765	668430	342676	325753	42123	23144	18979	710552	365820	344733	609247	313638	295609	98487	50816	47671	2660	1277	1383	159	88	70	710552	152541	493623	64388	44	30.9	13	558012	279649	278362	105919	63004	42916	27461	13559	13894
360000	Jiangxi	1	115.909	28.6757	2014	37486	19573	17913	109.27	10984	10901	83	37167	19278	17889	319	295	24	37486	19573	17913	33979	17677	16302	3333	1806	1528	162	86	76	10	4	6	37486	7776	26245	3464	42.8	29.6	13.2	29710	15208	14501	5854	3656	2198	21219	10526	10693
360000	Jiangxi	1	115.909	28.6757	2013	37321	19423	17898	108.52	10730	10607	123	36298	18485	17813	1023	938	85	37321	19423	17898	33680	17374	16306	3335	1896	1439	296	146	150	10	6	3	37321	7353	26608	3360	40.3	27.6	12.6	29968	15317	14650	6640	4031	2609	21070	10454	10616
360000	Jiangxi	1	115.909	28.6757	2012	37580	19481	18099	107.64	10858	10699	159	36731	18782	17949	849	699	150	37580	19481	18099	34023	17456	16567	3179	1826	1353	369	191	177	9	7	2	37580	8085	26455	3040	42.1	30.6	11.5	29495	14874	14621	5680	3437	2243	21518	10593	10925
360000	Jiangxi	1	115.909	28.6757	2011	38348	20190	18157	111.2	10972	10758	214	36983	19069	17914	1365	1121	243	38348	20190	18157	33266	17268	15998	4499	2629	1870	573	288	285	11	6	5	38348	8234	27191	2923	41	30.3	10.8	30114	15532	14582	5875	3566	2309	21855	11082	10772
360000	Jiangxi	1	115.909	28.6757	2010	38767	20120	18647	107.99	10874	10764	111	38074	19553	18520	694	567	127	38767	20120	18647	35105	18116	16990	3169	1758	1411	488	244	244	11	6	5	38767	8428	27295	3044	42	30.9	11.2	30339	15314	15026	5573	3326	2247	22385	11131	11254
360000	Jiangxi	1	115.909	28.6757	2009	39186	20050	19136	104.77	10776	10769	7	39164	20037	19126	22	12	10	39186	20050	19136	36944	18963	17981	1839	887	952	403	200	203	11	6	5	39186	8622	27399	3165	43	31.5	11.6	30564	15095	15469	5270	3086	2184	22914	11179	11735
360000	Jiangxi	1	115.909	28.6757	2008	39623	20253	19370	104.56	11233	11191	42	39527	20182	19345	96	70	25	39623	20253	19370	37527	19213	18313	11136	5606	5531	250	136	114	11	6	5	39623	8995	27306	3322	45.1	32.9	12.2	30628	15114	15515	5265	3060	2205	22881	11228	11652
360000	Jiangxi	1	115.909	28.6757	2007	39945	20425	19519	104.64	11688	11635	53	39795	20324	19471	149	102	48	39945	20425	19519	37339	19103	18237	20433	10324	10109	255	142	113	10	6	4	39945	9047	27323	3574	46.2	33.1	13.1	30897	15243	15655	5132	3054	2078	23178	11322	11856
360000	Jiangxi	1	115.909	28.6757	2006	40069	20535	19534	105.13	11885	11865	20	39994	20482	19512	76	54	22	40069	20535	19534	37285	19152	18133	29730	15043	14688	308	152	155	10	6	4	40069	9826	26841	3403	49.3	36.6	12.7	30243	14922	15321	4934	2993	1941	22711	11035	11677
360000	Jiangxi	1	115.909	28.6757	2005	570672	290449	280223	103.65	173456	171522	1934	564060	286604	277456	6612	3845	2767	570672	290449	280223	527132	268448	258684	39027	19761	19266	4503	2233	2270	10	6	4	570672	143226	379303	48143	50.5	37.8	12.7	427446	209866	217579	71072	42527	28545	318555	153907	164648
360000	Jiangxi	1	115.909	28.6757	2004	41524	21387	20137	106.21	11807	11745	63	41080	21102	19978	444	285	159	41524	21387	20137	37870	19529	18340	13872	6953	6980	342	163	179	13	8	5	41524	8963	29229	3333	42.1	30.7	11.4	32561	16367	16195	5976	3532	2444	23982	11925	12056
360000	Jiangxi	1	115.909	28.6757	2003	41741	21396	20345	105.16	12053	11927	126	41038	20880	20158	703	515	187	41741	21396	20345	37263	19077	18186	9558	4849	4739	316	163	153	12	8	5	41741	9696	29140	2905	43.2	33.3	10	32045	16118	15927	5749	3390	2359	23794	11835	11959
360000	Jiangxi	1	115.909	28.6757	2002	41521	21372	20150	106.07	11486	11442	44	41251	21240	20011	271	132	139	41521	21372	20150	38102	19618	18484	8358	4282	4089	406	210	196	12	8	5	41521	10190	28274	3058	46.9	36	10.8	31332	15668	15664	5742	3504	2238	22946	11281	11665
370000	Shandong	0	117.02	36.6685	2021	107712	54665	53047	103.05	39683	38468	1216	102706	52053	50653	5006	2612	2394	107712	54665	53047	81745	41562	40183	25399	12735	12664	401	264	136	167	104	63	107712	19835	70725	17152	52.3	28.1	24.3	87877	43977	43900	14278	8353	5925	65451	32372	33076
370000	Shandong	0	117.02	36.6685	2020	93015	47098	45917	102.49	34113	33408	706	90226	45640	44586	2789	1458	1331	93015	47098	45917	73910	37448	36462	18678	9372	9307	293	194	99	135	85	50	93015	16838	61400	14777	51.4	27.4	24.1	76177	37987	38190	11455	6755	4700	65451	32372	33076
370000	Shandong	0	117.02	36.6685	2019	78318	39531	38787	101.92	28543	28347	196	77746	39227	38519	572	304	267	78318	39531	38787	66074	33334	32740	11957	6009	5949	185	124	61	102	65	37	78318	13841	52075	12402	50.4	26.6	23.8	64477	31997	32480	8632	5157	3475	65451	32372	33076
370000	Shandong	0	117.02	36.6685	2018	82408	41363	41045	100.77	28896	28656	240	81529	40943	40585	880	420	460	82408	41363	41045	71072	35806	35266	11021	5409	5612	197	88	109	118	60	58	82408	14842	55071	12495	49.6	27	22.7	67566	33435	34131	8963	5277	3686	65451	32372	33076
370000	Shandong	0	117.02	36.6685	2017	82502	41595	40907	101.68	29103	28862	241	81408	41387	40021	1094	208	886	82502	41595	40907	69871	35516	34355	12071	5790	6281	451	213	237	109	76	34	82502	14588	57242	10672	44.1	25.5	18.6	67914	33725	34188	9779	5625	4154	65451	32372	33076
370000	Shandong	0	117.02	36.6685	2016	83464	42579	40886	104.14	28939	28783	156	82708	42383	40325	757	196	561	83464	42579	40886	72028	36978	35050	11192	5467	5725	189	103	86	55	30	25	83464	14140	59599	9725	40	23.7	16.3	69325	34752	34573	10634	6207	4426	65451	32372	33076
370000	Shandong	0	117.02	36.6685	2015	1530763	782050	748712	104.45	514223	495703	18520	1426673	718766	707907	104089	63284	40805	1530763	782050	748712	1282718	649461	633257	244074	130520	113554	2883	1420	1463	1088	649	439	1530763	250337	1101954	178471	38.9	22.7	16.2	1280426	645541	634885	216398	130405	85993	65458	32394	33059
370000	Shandong	0	117.02	36.6685	2014	80788	40923	39865	102.65	28391	28267	124	80211	40548	39663	577	375	202	80788	40923	39865	71543	36240	35303	8794	4408	4386	344	204	140	107	71	36	80788	12752	58769	9267	37.5	21.7	15.8	68037	33953	34082	9970	5905	4065	52145	25851	26294
370000	Shandong	0	117.02	36.6685	2013	80331	40928	39403	103.87	28638	28477	161	79775	40609	39166	556	318	237	80331	40928	39403	71213	36188	35024	8627	4460	4167	402	233	169	89	47	43	80331	12432	59077	8822	36	21	14.9	67898	34119	33779	9948	5916	4032	52436	26034	26402
370000	Shandong	0	117.02	36.6685	2012	80810	40832	39978	102.14	27700	27473	227	80024	40320	39704	785	512	274	80810	40832	39978	69834	35231	34603	10307	5234	5072	552	305	247	117	61	56	80810	13041	59273	8496	36.3	22	14.3	67769	33826	33944	10598	6121	4477	51669	25722	25947
370000	Shandong	0	117.02	36.6685	2011	82336	41319	41017	100.74	28335	28063	272	81311	40633	40678	1024	685	339	82336	41319	41017	71990	36126	35864	9681	4878	4803	519	239	280	145	76	69	82336	12785	60696	8854	35.7	21.1	14.6	69550	34507	35043	11562	6631	4932	52177	25840	26337
370000	Shandong	0	117.02	36.6685	2010	83102	41865	41237	101.52	28220	28056	164	82500	41470	41030	601	395	207	83102	41865	41237	76108	38334	37774	6512	3292	3221	409	202	207	127	68	59	83102	12959	61630	8513	34.9	21.1	13.9	70143	34852	35291	11488	6592	4897	53074	26220	26855
370000	Shandong	0	117.02	36.6685	2009	83867	42411	41456	102.3	28104	28048	56	83689	42306	41382	178	105	74	83867	42411	41456	80225	40542	39683	3343	1705	1639	299	165	134	110	60	50	83867	13132	62563	8171	34.1	21	13.1	70735	35197	35538	11414	6553	4861	53971	26599	27372
370000	Shandong	0	117.02	36.6685	2008	84970	42513	42457	100.13	28672	28561	111	84654	42329	42325	316	184	132	84970	42513	42457	80614	40268	40346	27904	14111	13794	213	132	81	92	52	40	84970	13245	63440	8285	33.9	20.9	13.1	71724	35377	36347	11743	6493	5250	54501	26776	27725
370000	Shandong	0	117.02	36.6685	2007	85696	43033	42662	100.87	29049	28746	303	84557	42256	42300	1139	777	362	85696	43033	42662	80475	40203	40271	52465	26518	25948	307	170	138	74	43	30	85696	13206	64140	8350	33.6	20.6	13	72490	35954	36535	12689	7235	5454	54099	26633	27466
370000	Shandong	0	117.02	36.6685	2006	85953	43164	42789	100.88	28997	28663	334	84250	41899	42352	1703	1265	438	85953	43164	42789	80055	39970	40085	77025	38924	38103	245	124	121	57	35	21	85953	13132	64611	8211	33	20.3	12.7	72821	36145	36676	13829	7951	5877	53246	26097	27150
370000	Shandong	0	117.02	36.6685	2005	1224142	611975	612167	99.97	420932	415415	5517	1203376	600605	602770	20767	11370	9397	1224142	611975	612167	1117888	558422	559466	101586	51330	50257	4629	2196	2433	39	27	11	1224142	194922	907427	121794	34.9	21.5	13.4	1029220	507409	521811	185411	103594	81817	760077	373871	386206
370000	Shandong	0	117.02	36.6685	2004	89072	44684	44388	100.67	29225	29051	175	88433	44338	44095	639	346	294	89072	44684	44388	80999	40553	40446	36316	17878	18478	297	160	138	80	49	26	89072	15256	65608	8209	35.8	23.3	12.5	73816	36477	37339	13035	7203	5831	55123	27348	27775
370000	Shandong	0	117.02	36.6685	2003	89775	44983	44793	100.42	29112	28889	223	88966	44535	44431	809	448	361	89775	44983	44793	81353	40653	40699	24830	12279	12579	243	103	140	70	44	23	89775	16475	65164	8137	37.8	25.3	12.5	73300	36226	37074	13017	7245	5772	54563	27033	27529
370000	Shandong	0	117.02	36.6685	2002	89699	45371	44327	102.36	28734	28174	560	87919	44113	43806	1780	1259	521	89699	45371	44327	83730	42432	41298	21574	10741	10850	174	75	99	72	45	23	89699	16895	65176	7628	37.6	25.9	11.7	72804	36380	36423	13854	7710	6145	53373	26706	26667
410000	Henan	0	113.754	34.7655	2021	104679	52601	52078	101	34278	33193	1085	99220	49805	49416	5459	2797	2662	104679	52601	52078	85976	43290	42686	18517	9201	9315	94	42	51	93	67	25	104679	23236	66799	14644	56.7	34.8	21.9	81443	40259	41184	17102	9900	7202	55499	25939	29672
410000	Henan	0	113.754	34.7655	2020	89883	45261	44623	101.52	28396	27770	627	86609	43558	43052	3274	1704	1571	89883	45261	44623	76786	38696	38090	12930	6479	6451	106	41	65	63	45	18	89883	19525	58681	11678	52.6	33.1	19.6	70358	34776	35583	14321	8351	5970	55499	25939	29672
410000	Henan	0	113.754	34.7655	2019	75087	37920	37167	102.03	22514	22346	168	73998	37310	36688	1089	610	479	75087	37920	37167	67595	34102	33493	7342	3757	3586	117	39	78	32	22	10	75087	15814	50562	8711	48.5	31.3	17.2	59273	29292	29981	11539	6802	4737	55499	25939	29672
410000	Henan	0	113.754	34.7655	2018	78679	39815	38864	102.45	23052	22976	76	78382	39634	38748	297	181	115	78679	39815	38864	72571	36714	35857	5866	2956	2910	179	97	82	63	48	15	78679	16761	53220	8698	47.8	31.5	16.3	61918	30535	31383	11082	6468	4614	55499	25939	29672
410000	Henan	0	113.754	34.7655	2017	79005	40370	38635	104.49	23590	23474	116	78444	40210	38234	561	160	401	79005	40370	38635	72881	37375	35506	5705	2761	2944	372	195	177	47	39	9	79005	16476	53962	8567	46.4	30.5	15.9	62529	31292	31237	11841	6910	4931	55499	25939	29671
410000	Henan	0	113.754	34.7655	2016	80140	40834	39306	103.89	22955	22834	120	79392	40566	38826	748	268	480	80140	40834	39306	71781	36669	35112	8144	4069	4074	200	87	113	16	9	7	80140	16659	55405	8075	44.6	30.1	14.6	63480	31520	31960	12159	6931	5228	55497	25939	29668
410000	Henan	0	113.754	34.7655	2015	1476154	752496	723658	103.99	427261	414639	12623	1404474	712138	692336	71680	40358	31322	1476154	752496	723658	1308804	662816	645988	161968	86741	75227	4869	2548	2321	513	392	121	1476154	309790	1020949	145415	44.6	30.3	14.2	1166364	579747	586617	232766	134160	98606	55327	25917	29502
410000	Henan	0	113.754	34.7655	2014	77873	39385	38488	102.33	23089	22622	467	75502	38156	37346	2371	1229	1142	77873	39385	38488	70846	36199	34646	6748	3044	3704	246	122	124	32	19	13	77873	16297	54755	6821	42.2	29.8	12.5	61575	30309	31267	12548	7124	5424	44325	21150	23176
410000	Henan	0	113.754	34.7655	2013	77688	39055	38633	101.09	23644	23446	198	76916	38373	38543	772	682	90	77688	39055	38633	70947	35675	35272	6424	3210	3214	296	155	142	20	15	6	77688	16133	54620	6935	42.2	29.5	12.7	61555	29957	31597	12349	7030	5319	44335	20937	23397
410000	Henan	0	113.754	34.7655	2012	78483	39680	38803	102.26	23092	22869	224	77069	38527	38542	1414	1153	261	78483	39680	38803	70909	35473	35436	7074	3948	3126	467	241	226	33	18	14	78483	16129	55431	6923	41.6	29.1	12.5	62353	30621	31733	12881	7175	5707	44804	21535	23268
410000	Henan	0	113.754	34.7655	2011	80208	41614	38595	107.82	22882	22346	536	75796	38242	37553	4413	3371	1041	80208	41614	38595	69766	35394	34373	9798	5879	3919	596	306	290	48	35	13	80208	16632	56519	7057	41.9	29.4	12.5	63576	32155	31421	14498	8835	5664	44354	21468	22886
410000	Henan	0	113.754	34.7655	2010	82091	42063	40029	105.18	24027	23759	359	79885	40377	39508	2952	2252	699	82091	42063	40029	75985	38490	37496	5600	3304	2297	482	252	231	45	33	12	82091	16361	58472	7259	40.5	28	12.5	65731	32745	32986	13766	8147	5620	47053	22655	24398
410000	Henan	0	113.754	34.7655	2009	83974	42511	41463	102.53	25172	25172	182	83974	42511	41463	1490	1132	358	83974	42511	41463	82204	41586	40618	1402	728	674	367	197	171	42	31	11	83974	16089	60425	7460	39	26.6	12.4	67885	33335	34550	13033	7458	5575	49751	23842	25909
410000	Henan	0	113.754	34.7655	2008	84906	42929	41978	102.27	25046	25041	5	84877	42916	41961	29	13	16	84906	42929	41978	82426	41680	40746	12621	6591	6030	185	119	66	39	29	11	84906	16848	61415	6643	38.3	27.4	10.8	68058	33399	34659	13240	7373	5867	50016	24205	25810
410000	Henan	0	113.754	34.7655	2007	86460	44047	42412	103.85	25413	25389	24	86347	43978	42369	112	69	43	86460	44047	42412	83833	42722	41111	23840	12455	11386	219	122	97	36	26	10	86460	17613	62300	6546	38.8	28.3	10.5	68846	34050	34797	13794	7782	6012	50036	24321	25714
410000	Henan	0	113.754	34.7655	2006	87180	44191	42989	102.8	25781	25760	21	87139	44173	42966	40	17	23	87180	44191	42989	84050	42614	41435	35059	18318	16741	215	116	99	33	24	9	87180	18224	61929	7027	40.8	29.4	11.4	68956	33827	35129	13731	7732	5999	50143	24180	25963
410000	Henan	0	113.754	34.7655	2005	1241616	630613	611003	103.21	363015	361725	1290	1237993	627873	610119	3623	2740	883	1241616	630613	611003	1190572	604059	586513	46278	24181	22097	4736	2351	2385	30	22	8	1241616	262380	876943	102292	41.6	29.9	11.7	979235	483364	495872	198308	113209	85099	705908	341961	363947
410000	Henan	0	113.754	34.7655	2004	94372	48565	45807	106.02	26813	26685	127	93436	48113	45323	936	452	484	94372	48565	45807	88609	45593	43016	17179	8291	8990	297	154	143	46	34	12	94372	20033	66664	7675	41.6	30.1	11.5	74339	37263	37076	14913	8455	6458	53559	26496	27063
410000	Henan	0	113.754	34.7655	2003	95029	49199	45830	107.35	26966	26799	167	94277	48631	45645	752	568	185	95029	49199	45830	89623	46271	43351	13106	6522	6667	229	128	101	41	29	12	95029	21465	65920	7644	44.2	32.6	11.6	73564	37159	36405	14324	8288	6036	53463	26659	26803
410000	Henan	0	113.754	34.7655	2002	94793	48290	46504	103.84	26338	26180	158	94371	48034	46336	423	255	167	94793	48290	46504	88000	44808	43192	12172	6180	6036	224	83	141	42	31	12	94793	22660	65135	6998	45.5	34.8	10.7	72133	35991	36142	14285	8012	6273	52395	25973	26422
420000	Hubei	1	114.342	30.5465	2021	61748	31813	29934	106.28	19966	18918	1048	56688	28666	28021	5060	3147	1913	61748	31813	29934	42808	21815	20993	18772	9902	8870	109	60	49	59	36	22	61748	9815	42409	9524	45.6	23.1	22.5	51933	26514	25418	9470	5968	3502	38168	18781	19264
420000	Hubei	1	114.342	30.5465	2020	53925	27515	26410	103.87	17630	16916	715	50264	25409	24855	3661	2106	1556	53925	27515	26410	39118	19968	19151	14632	7453	7179	112	59	53	64	36	28	53925	8498	37652	7775	42.9	22.5	20.4	45427	22921	22506	8257	5003	3254	38168	18781	19264
420000	Hubei	1	114.342	30.5465	2019	46101	23216	22885	101.45	15294	14913	381	43839	22152	21688	2262	1065	1198	46101	23216	22885	35428	18120	17308	10491	5003	5488	114	57	57	69	36	33	46101	7180	32895	6026	40.2	21.8	18.3	38921	19328	19593	7043	4038	3005	38168	18781	19264
420000	Hubei	1	114.342	30.5465	2018	48498	24973	23525	106.15	15856	15269	586	45846	23199	22647	2652	1774	878	48498	24973	23525	38188	19601	18586	10085	5257	4828	152	78	74	74	37	38	48498	7445	34995	6059	38.6	21.3	17.3	41053	20896	20158	8627	5343	3283	38168	18781	19264
420000	Hubei	1	114.342	30.5465	2017	48684	25090	23594	106.34	15946	15270	676	46089	23490	22599	2595	1600	994	48684	25090	23594	38247	19654	18593	10052	5248	4804	355	170	185	30	18	12	48684	7701	35028	5955	39	22	17	40983	20847	20136	8311	5196	3115	38168	18781	19264
420000	Hubei	1	114.342	30.5465	2016	49384	25352	24032	105.49	15757	15304	453	47625	24326	23299	1759	1026	733	49384	25352	24032	40121	20499	19622	8984	4722	4262	227	105	122	53	28	25	49384	7645	36023	5716	37.1	21.2	15.9	41739	21236	20503	7885	4886	2999	38162	18779	19261
420000	Hubei	1	114.342	30.5465	2015	909271	463807	445464	104.12	290026	273352	16673	832740	421272	411469	76531	42535	33995	909271	463807	445464	714229	362301	351928	190012	98921	91092	4419	2273	2146	611	312	298	909271	138022	669102	102146	35.9	20.6	15.3	771249	388088	383161	155661	92185	63476	37925	18674	19146
420000	Hubei	1	114.342	30.5465	2014	47997	24458	23539	103.9	15806	15646	160	46301	23684	22617	1696	774	922	47997	24458	23539	39075	20075	19000	8628	4248	4380	268	123	145	27	12	15	47997	7669	35407	4922	35.6	21.7	13.9	40330	20247	20082	7195	4422	2773	29354	14313	15041
420000	Hubei	1	114.342	30.5465	2013	47860	24322	23538	103.33	15907	15690	217	46196	23453	22742	1665	869	796	47860	24322	23538	37612	19200	18412	9882	4944	4938	335	156	180	30	22	8	47860	7153	35966	4741	33.1	19.9	13.2	40707	20446	20262	7915	4668	3248	29365	14457	14908
420000	Hubei	1	114.342	30.5465	2012	48219	24562	23657	103.83	15422	15167	255	45958	23220	22738	2261	1342	919	48219	24562	23657	39652	20196	19456	8172	4146	4025	363	200	164	32	20	11	48219	6792	36239	5189	33.1	18.7	14.3	41428	20880	20548	8283	4824	3460	29336	14549	14787
[truncated: 290 more rows]
[truncated: 48 more columns]

## Sheet: Must-read instructions
Data Description	Data Source
[truncated: 1 more rows]
