# Supplementary material for: Demand structure prediction and adaptation path of rural teachers in western China under population change
Source: PLoS One. 2025 Sep 18;20(9):e0331907. doi: 10.1371/journal.pone.0331907 (PMC12445470; doi:10.1371/journal.pone.0331907)
Supplement: S2 Data — (XLSX) [file pone.0331907.s002.xlsx]

## Sheet: Raw data
Administrative division code	Region	Yangtze River Economic Belt	Longitude	Latitude	Year	Crude birth rate per thousand ‰	Crude death rate per thousand ‰	Natural population growth rate per thousand ‰	Data source
110000	Beijing	0	116.408	39.904	2021	6.35	5.39	0.96
110000	Beijing	0	116.408	39.904	2020
110000	Beijing	0	116.408	39.904	2019	8.12	5.49	2.63
110000	Beijing	0	116.408	39.904	2018	8.24	5.58	2.66
110000	Beijing	0	116.408	39.904	2017	9.06	5.3	3.76
110000	Beijing	0	116.408	39.904	2016	9.32	5.2	4.12
110000	Beijing	0	116.408	39.904	2015	7.96	4.95	3.01
110000	Beijing	0	116.408	39.904	2014	9.75	4.92	4.83
110000	Beijing	0	116.408	39.904	2013	8.93	4.52	4.41
110000	Beijing	0	116.408	39.904	2012	9.05	4.31	4.74
110000	Beijing	0	116.408	39.904	2011	8.29	4.27	4.02
110000	Beijing	0	116.408	39.904	2010	7.48	4.41	3.07
110000	Beijing	0	116.408	39.904	2009	8.06	4.56	3.5
110000	Beijing	0	116.408	39.904	2008	8.17	4.75	3.42
110000	Beijing	0	116.408	39.904	2007	8.32	4.92	3.4
110000	Beijing	0	116.408	39.904	2006	6.26	4.97	1.29
110000	Beijing	0	116.408	39.904	2005	6.29	5.2	1.09
110000	Beijing	0	116.408	39.904	2004	6.1	5.4	0.7
110000	Beijing	0	116.408	39.904	2003	5.1	5.2	-0.1
110000	Beijing	0	116.408	39.904	2002	6.6	5.7	0.9
110000	Beijing	0	116.408	39.904	2001	6.1	5.3	0.8
110000	Beijing	0	116.408	39.904	2000	6.2	5.3	0.9
120000	Tianjin	0	117.201	39.0842	2021	5.3	6.23	-0.93
120000	Tianjin	0	117.201	39.0842	2020
120000	Tianjin	0	117.201	39.0842	2019	6.73	5.3	1.43
120000	Tianjin	0	117.201	39.0842	2018	6.67	5.42	1.25
120000	Tianjin	0	117.201	39.0842	2017	7.65	5.05	2.6
120000	Tianjin	0	117.201	39.0842	2016	7.37	5.54	1.83
120000	Tianjin	0	117.201	39.0842	2015	5.84	5.61	0.23
120000	Tianjin	0	117.201	39.0842	2014	8.19	6.05	2.14
120000	Tianjin	0	117.201	39.0842	2013	8.28	6	2.28
120000	Tianjin	0	117.201	39.0842	2012	8.75	6.12	2.63
120000	Tianjin	0	117.201	39.0842	2011	8.58	6.08	2.5
120000	Tianjin	0	117.201	39.0842	2010	8.18	5.58	2.6
120000	Tianjin	0	117.201	39.0842	2009	8.3	5.7	2.6
120000	Tianjin	0	117.201	39.0842	2008	8.13	5.94	2.19
120000	Tianjin	0	117.201	39.0842	2007	7.91	5.86	2.05
120000	Tianjin	0	117.201	39.0842	2006	7.67	6.07	1.6
120000	Tianjin	0	117.201	39.0842	2005	7.44	6.01	1.43
120000	Tianjin	0	117.201	39.0842	2004	7.31	5.97	1.34
120000	Tianjin	0	117.201	39.0842	2003	7.14	6.04	1.1
120000	Tianjin	0	117.201	39.0842	2002	7.49	6.04	1.45
120000	Tianjin	0	117.201	39.0842	2001	7.58	5.94	1.64
120000	Tianjin	0	117.201	39.0842	2000	7.72	6.17	1.55
130000	Hebei	0	114.469	38.0371	2021	7.15	7.58	-0.43
130000	Hebei	0	114.469	38.0371	2020
130000	Hebei	0	114.469	38.0371	2019	10.83	6.12	4.71
130000	Hebei	0	114.469	38.0371	2018	11.26	6.38	4.88
130000	Hebei	0	114.469	38.0371	2017	13.2	6.6	6.6
130000	Hebei	0	114.469	38.0371	2016	12.42	6.36	6.06
130000	Hebei	0	114.469	38.0371	2015	11.35	5.79	5.56
130000	Hebei	0	114.469	38.0371	2014	13.18	6.23	6.95
130000	Hebei	0	114.469	38.0371	2013	13.04	6.87	6.17
130000	Hebei	0	114.469	38.0371	2012	12.88	6.41	6.47
130000	Hebei	0	114.469	38.0371	2011	13.02	6.52	6.5
130000	Hebei	0	114.469	38.0371	2010	13.22	6.41	6.81
130000	Hebei	0	114.469	38.0371	2009	12.93	6.43	6.5
130000	Hebei	0	114.469	38.0371	2008	13.04	6.49	6.55
130000	Hebei	0	114.469	38.0371	2007	13.33	6.78	6.55
130000	Hebei	0	114.469	38.0371	2006	12.82	6.59	6.23
130000	Hebei	0	114.469	38.0371	2005	12.84	6.75	6.09
130000	Hebei	0	114.469	38.0371	2004	11.98	6.19	5.79
130000	Hebei	0	114.469	38.0371	2003	11.43	6.27	5.16
130000	Hebei	0	114.469	38.0371	2002	11.53	6.25	5.28
130000	Hebei	0	114.469	38.0371	2001	11.16	6.18	4.98
130000	Hebei	0	114.469	38.0371	2000	11.3	6.21	5.1
140000	Shanxi	0	112.562	37.8735	2021	7.06	7.32	-0.26
140000	Shanxi	0	112.562	37.8735	2020
140000	Shanxi	0	112.562	37.8735	2019	9.12	5.85	3.27
140000	Shanxi	0	112.562	37.8735	2018	9.63	5.32	4.31
140000	Shanxi	0	112.562	37.8735	2017	11.06	5.45	5.61
140000	Shanxi	0	112.562	37.8735	2016	10.29	5.52	4.77
140000	Shanxi	0	112.562	37.8735	2015	9.98	5.56	4.42
140000	Shanxi	0	112.562	37.8735	2014	10.92	5.93	4.99
140000	Shanxi	0	112.562	37.8735	2013	10.81	5.57	5.24
140000	Shanxi	0	112.562	37.8735	2012	10.7	5.83	4.87
140000	Shanxi	0	112.562	37.8735	2011	10.47	5.61	4.86
140000	Shanxi	0	112.562	37.8735	2010	10.68	5.38	5.3
140000	Shanxi	0	112.562	37.8735	2009	10.87	5.98	4.89
140000	Shanxi	0	112.562	37.8735	2008	11.32	6.01	5.31
140000	Shanxi	0	112.562	37.8735	2007	11.3	5.97	5.33
140000	Shanxi	0	112.562	37.8735	2006	11.48	5.73	5.75
140000	Shanxi	0	112.562	37.8735	2005	12.02	6	6.02
140000	Shanxi	0	112.562	37.8735	2004	12.36	6.11	6.25
140000	Shanxi	0	112.562	37.8735	2003	12.26	6.04	6.22
140000	Shanxi	0	112.562	37.8735	2002	12.86	6.14	6.72
140000	Shanxi	0	112.562	37.8735	2001	13.06	5.9	7.16
140000	Shanxi	0	112.562	37.8735	2000	12.1	5.9	6.1
150000	Inner Mongolia	0	111.766	40.8175	2021	6.26	7.54	-1.28
150000	Inner Mongolia	0	111.766	40.8175	2020
150000	Inner Mongolia	0	111.766	40.8175	2019	8.23	5.66	2.57
150000	Inner Mongolia	0	111.766	40.8175	2018	8.35	5.95	2.4
150000	Inner Mongolia	0	111.766	40.8175	2017	9.47	5.74	3.73
150000	Inner Mongolia	0	111.766	40.8175	2016	9.03	5.69	3.34
150000	Inner Mongolia	0	111.766	40.8175	2015	7.72	5.32	2.4
150000	Inner Mongolia	0	111.766	40.8175	2014	9.31	5.75	3.56
150000	Inner Mongolia	0	111.766	40.8175	2013	8.98	5.62	3.36
150000	Inner Mongolia	0	111.766	40.8175	2012	9.17	5.52	3.65
150000	Inner Mongolia	0	111.766	40.8175	2011	8.94	5.43	3.51
150000	Inner Mongolia	0	111.766	40.8175	2010	9.3	5.54	3.76
150000	Inner Mongolia	0	111.766	40.8175	2009	9.57	5.61	3.96
150000	Inner Mongolia	0	111.766	40.8175	2008	9.81	5.54	4.27
150000	Inner Mongolia	0	111.766	40.8175	2007	10.21	5.73	4.48
150000	Inner Mongolia	0	111.766	40.8175	2006	9.87	5.91	3.96
150000	Inner Mongolia	0	111.766	40.8175	2005	10.08	5.46	4.62
150000	Inner Mongolia	0	111.766	40.8175	2004	9.53	5.98	3.55
150000	Inner Mongolia	0	111.766	40.8175	2003	9.24	6.17	3.07
150000	Inner Mongolia	0	111.766	40.8175	2002	9.6	5.92	3.68
150000	Inner Mongolia	0	111.766	40.8175	2001	10.77	5.79	4.98
150000	Inner Mongolia	0	111.766	40.8175	2000	9.9	5.5	4.4
210000	Liaoning	0	123.429	41.8354	2021	4.71	8.89	-4.18
210000	Liaoning	0	123.429	41.8354	2020
210000	Liaoning	0	123.429	41.8354	2019	6.45	7.25	-0.8
210000	Liaoning	0	123.429	41.8354	2018	6.39	7.39	-1
210000	Liaoning	0	123.429	41.8354	2017	6.49	6.93	-0.44
210000	Liaoning	0	123.429	41.8354	2016	6.6	6.78	-0.18
210000	Liaoning	0	123.429	41.8354	2015	6.17	6.59	-0.42
210000	Liaoning	0	123.429	41.8354	2014	6.49	6.23	0.26
210000	Liaoning	0	123.429	41.8354	2013	6.09	6.12	-0.03
210000	Liaoning	0	123.429	41.8354	2012	6.15	6.54	-0.39
210000	Liaoning	0	123.429	41.8354	2011	5.71	6.05	-0.34
210000	Liaoning	0	123.429	41.8354	2010	6.68	6.26	0.42
210000	Liaoning	0	123.429	41.8354	2009	6.06	5.09	0.97
210000	Liaoning	0	123.429	41.8354	2008	6.32	5.22	1.1
210000	Liaoning	0	123.429	41.8354	2007	6.89	5.36	1.53
210000	Liaoning	0	123.429	41.8354	2006	6.4	5.3	1.1
210000	Liaoning	0	123.429	41.8354	2005	7.01	6.04	0.97
210000	Liaoning	0	123.429	41.8354	2004	6.51	5.6	0.91
210000	Liaoning	0	123.429	41.8354	2003	6.9	5.83	1.07
210000	Liaoning	0	123.429	41.8354	2002	7.38	6.04	1.34
210000	Liaoning	0	123.429	41.8354	2001	7.74	6.1	1.64
210000	Liaoning	0	123.429	41.8354	2000	10.7	6.7	4
220000	Jilin	0	125.326	43.8965	2021	4.7	8.08	-3.38
220000	Jilin	0	125.326	43.8965	2020
220000	Jilin	0	125.326	43.8965	2019	6.05	6.9	-0.85
220000	Jilin	0	125.326	43.8965	2018	6.62	6.26	0.36
220000	Jilin	0	125.326	43.8965	2017	6.76	6.5	0.26
220000	Jilin	0	125.326	43.8965	2016	5.55	5.6	-0.05
220000	Jilin	0	125.326	43.8965	2015	5.87	5.53	0.34
220000	Jilin	0	125.326	43.8965	2014	6.62	6.22	0.4
220000	Jilin	0	125.326	43.8965	2013	5.36	5.04	0.32
220000	Jilin	0	125.326	43.8965	2012	5.73	5.37	0.36
220000	Jilin	0	125.326	43.8965	2011	6.53	5.51	1.02
220000	Jilin	0	125.326	43.8965	2010	7.91	5.88	2.03
220000	Jilin	0	125.326	43.8965	2009	6.69	4.74	1.95
220000	Jilin	0	125.326	43.8965	2008	6.65	5.04	1.61
220000	Jilin	0	125.326	43.8965	2007	7.55	5.05	2.5
220000	Jilin	0	125.326	43.8965	2006	7.67	5	2.67
220000	Jilin	0	125.326	43.8965	2005	7.89	5.32	2.57
220000	Jilin	0	125.326	43.8965	2004	7.39	5.63	1.76
220000	Jilin	0	125.326	43.8965	2003	7.25	5.64	1.61
220000	Jilin	0	125.326	43.8965	2002	8.3	5.11	3.19
220000	Jilin	0	125.326	43.8965	2001	8.76	5.38	3.38
220000	Jilin	0	125.326	43.8965	2000	10.31	5.85	4.46
230000	Heilongjiang	0	126.662	45.7423	2021	3.59	8.7	-5.11
230000	Heilongjiang	0	126.662	45.7423	2020
230000	Heilongjiang	0	126.662	45.7423	2019	5.73	6.74	-1.01
230000	Heilongjiang	0	126.662	45.7423	2018	5.98	6.67	-0.69
230000	Heilongjiang	0	126.662	45.7423	2017	6.22	6.63	-0.41
230000	Heilongjiang	0	126.662	45.7423	2016	6.12	6.61	-0.49
230000	Heilongjiang	0	126.662	45.7423	2015	6	6.6	-0.6
230000	Heilongjiang	0	126.662	45.7423	2014	7.37	6.46	0.91
230000	Heilongjiang	0	126.662	45.7423	2013	6.86	6.08	0.78
230000	Heilongjiang	0	126.662	45.7423	2012	7.3	6.03	1.27
230000	Heilongjiang	0	126.662	45.7423	2011	6.99	5.92	1.07
230000	Heilongjiang	0	126.662	45.7423	2010	7.35	5.03	2.32
230000	Heilongjiang	0	126.662	45.7423	2009	7.48	5.42	2.06
230000	Heilongjiang	0	126.662	45.7423	2008	7.91	5.68	2.23
230000	Heilongjiang	0	126.662	45.7423	2007	7.88	5.39	2.49
230000	Heilongjiang	0	126.662	45.7423	2006	7.57	5.18	2.39
230000	Heilongjiang	0	126.662	45.7423	2005	7.87	5.2	2.67
230000	Heilongjiang	0	126.662	45.7423	2004	7.27	5.45	1.82
230000	Heilongjiang	0	126.662	45.7423	2003	7.48	5.45	2.03
230000	Heilongjiang	0	126.662	45.7423	2002	7.98	5.44	2.54
230000	Heilongjiang	0	126.662	45.7423	2001	8.48	5.49	2.99
230000	Heilongjiang	0	126.662	45.7423	2000
310000	Shanghai	1	121.474	31.2304	2021	4.67	5.59	-0.92
310000	Shanghai	1	121.474	31.2304	2020
310000	Shanghai	1	121.474	31.2304	2019	7	5.5	1.5
310000	Shanghai	1	121.474	31.2304	2018	7.2	5.4	1.8
310000	Shanghai	1	121.474	31.2304	2017	8.1	5.3	2.8
310000	Shanghai	1	121.474	31.2304	2016	9	5	4
310000	Shanghai	1	121.474	31.2304	2015	7.52	5.07	2.45
310000	Shanghai	1	121.474	31.2304	2014	8.35	5.21	3.14
310000	Shanghai	1	121.474	31.2304	2013	8.18	5.24	2.94
310000	Shanghai	1	121.474	31.2304	2012	9.56	5.36	4.2
310000	Shanghai	1	121.474	31.2304	2011	6.97	5.1	1.87
310000	Shanghai	1	121.474	31.2304	2010	7.05	5.07	1.98
310000	Shanghai	1	121.474	31.2304	2009	8.64	5.94	2.7
310000	Shanghai	1	121.474	31.2304	2008	8.89	6.17	2.72
310000	Shanghai	1	121.474	31.2304	2007	9.07	6.03	3.04
310000	Shanghai	1	121.474	31.2304	2006	7.47	5.89	1.58
310000	Shanghai	1	121.474	31.2304	2005	7.04	6.08	0.96
310000	Shanghai	1	121.474	31.2304	2004	6	6	0
310000	Shanghai	1	121.474	31.2304	2003	4.85	6.2	-1.35
310000	Shanghai	1	121.474	31.2304	2002	5.41	5.95	-0.54
310000	Shanghai	1	121.474	31.2304	2001	5.02	5.97	-0.95
310000	Shanghai	1	121.474	31.2304	2000	5.3	7.2	-1.9
320000	Jiangsu	1	118.763	32.0617	2021	5.65	6.77	-1.12
320000	Jiangsu	1	118.763	32.0617	2020
320000	Jiangsu	1	118.763	32.0617	2019	9.12	7.04	2.08
320000	Jiangsu	1	118.763	32.0617	2018	9.32	7.03	2.29
320000	Jiangsu	1	118.763	32.0617	2017	9.71	7.03	2.68
320000	Jiangsu	1	118.763	32.0617	2016	9.76	7.03	2.73
320000	Jiangsu	1	118.763	32.0617	2015	9.05	7.03	2.02
320000	Jiangsu	1	118.763	32.0617	2014	9.45	7.02	2.43
320000	Jiangsu	1	118.763	32.0617	2013	9.44	7.01	2.43
320000	Jiangsu	1	118.763	32.0617	2012	9.44	6.99	2.45
320000	Jiangsu	1	118.763	32.0617	2011	9.59	6.98	2.61
320000	Jiangsu	1	118.763	32.0617	2010	9.73	6.88	2.85
320000	Jiangsu	1	118.763	32.0617	2009	9.55	6.99	2.56
320000	Jiangsu	1	118.763	32.0617	2008	9.34	7.04	2.3
320000	Jiangsu	1	118.763	32.0617	2007	9.37	7.07	2.3
320000	Jiangsu	1	118.763	32.0617	2006	9.36	7.08	2.28
320000	Jiangsu	1	118.763	32.0617	2005	9.24	7.03	2.21
320000	Jiangsu	1	118.763	32.0617	2004	9.45	7.2	2.25
320000	Jiangsu	1	118.763	32.0617	2003	9.04	7.03	2.01
320000	Jiangsu	1	118.763	32.0617	2002	9.17	6.99	2.18
320000	Jiangsu	1	118.763	32.0617	2001	9.03	6.62	2.41
320000	Jiangsu	1	118.763	32.0617	2000	9.08	6.52	2.56
330000	Zhejiang	1	120.153	30.2674	2021	6.9	5.9	1
330000	Zhejiang	1	120.153	30.2674	2020
330000	Zhejiang	1	120.153	30.2674	2019	10.51	5.52	4.99
330000	Zhejiang	1	120.153	30.2674	2018	11.02	5.58	5.44
330000	Zhejiang	1	120.153	30.2674	2017	11.92	5.56	6.36
330000	Zhejiang	1	120.153	30.2674	2016	11.22	5.52	5.7
330000	Zhejiang	1	120.153	30.2674	2015	10.52	5.5	5.02
330000	Zhejiang	1	120.153	30.2674	2014	10.51	5.51	5
330000	Zhejiang	1	120.153	30.2674	2013	10.01	5.45	4.56
330000	Zhejiang	1	120.153	30.2674	2012	10.12	5.52	4.6
330000	Zhejiang	1	120.153	30.2674	2011	9.47	5.4	4.07
330000	Zhejiang	1	120.153	30.2674	2010	10.27	5.54	4.73
330000	Zhejiang	1	120.153	30.2674	2009	10.22	5.59	4.63
330000	Zhejiang	1	120.153	30.2674	2008	10.2	5.62	4.58
330000	Zhejiang	1	120.153	30.2674	2007	10.38	5.57	4.81
330000	Zhejiang	1	120.153	30.2674	2006	10.29	5.42	4.87
330000	Zhejiang	1	120.153	30.2674	2005	11.1	6.08	5.02
330000	Zhejiang	1	120.153	30.2674	2004	10.71	5.76	4.95
330000	Zhejiang	1	120.153	30.2674	2003	9.66	6.38	3.28
330000	Zhejiang	1	120.153	30.2674	2002	9.98	6.19	3.79
330000	Zhejiang	1	120.153	30.2674	2001	10.02	6.25	3.77
330000	Zhejiang	1	120.153	30.2674	2000	10.3	6.13	4.17
340000	Anhui	1	117.285	31.8612	2021	8.05	8	0.05
340000	Anhui	1	117.285	31.8612	2020
340000	Anhui	1	117.285	31.8612	2019	12.03	6.04	5.99
340000	Anhui	1	117.285	31.8612	2018	12.41	5.96	6.45
340000	Anhui	1	117.285	31.8612	2017	14.07	5.9	8.17
340000	Anhui	1	117.285	31.8612	2016	13.02	5.96	7.06
340000	Anhui	1	117.285	31.8612	2015	12.92	5.94	6.98
340000	Anhui	1	117.285	31.8612	2014	12.86	5.89	6.97
340000	Anhui	1	117.285	31.8612	2013	12.88	6.06	6.82
340000	Anhui	1	117.285	31.8612	2012	13	6.14	6.86
340000	Anhui	1	117.285	31.8612	2011	12.23	5.91	6.32
340000	Anhui	1	117.285	31.8612	2010	12.7	5.95	6.75
340000	Anhui	1	117.285	31.8612	2009	13.07	6.6	6.47
340000	Anhui	1	117.285	31.8612	2008	13.05	6.6	6.45
340000	Anhui	1	117.285	31.8612	2007	12.75	6.4	6.35
340000	Anhui	1	117.285	31.8612	2006	12.6	6.3	6.3
340000	Anhui	1	117.285	31.8612	2005	12.43	6.23	6.2
340000	Anhui	1	117.285	31.8612	2004	11.62	5.5	6.12
340000	Anhui	1	117.285	31.8612	2003	11.15	5.2	5.95
340000	Anhui	1	117.285	31.8612	2002	11.2	5.17	6.03
340000	Anhui	1	117.285	31.8612	2001	12.46	5.85	6.61
340000	Anhui	1	117.285	31.8612	2000	13.4	5.76	7.64
350000	Fujian	0	119.295	26.1008	2021	8.26	6.28	1.98
350000	Fujian	0	119.295	26.1008	2020
350000	Fujian	0	119.295	26.1008	2019	12.9	6.1	6.8
350000	Fujian	0	119.295	26.1008	2018	13.2	6.2	7
350000	Fujian	0	119.295	26.1008	2017	15	6.2	8.8
350000	Fujian	0	119.295	26.1008	2016	14.5	6.2	8.3
350000	Fujian	0	119.295	26.1008	2015	13.9	6.1	7.8
350000	Fujian	0	119.295	26.1008	2014	13.7	6.2	7.5
350000	Fujian	0	119.295	26.1008	2013	12.2	6.01	6.19
350000	Fujian	0	119.295	26.1008	2012	12.74	5.73	7.01
350000	Fujian	0	119.295	26.1008	2011	11.41	5.2	6.21
350000	Fujian	0	119.295	26.1008	2010	11.27	5.16	6.11
350000	Fujian	0	119.295	26.1008	2009	12.2	6	6.2
350000	Fujian	0	119.295	26.1008	2008	12.2	5.9	6.3
350000	Fujian	0	119.295	26.1008	2007	11.9	5.9	6
350000	Fujian	0	119.295	26.1008	2006	12	5.75	6.25
350000	Fujian	0	119.295	26.1008	2005	11.6	5.62	5.98
350000	Fujian	0	119.295	26.1008	2004	11.58	5.62	5.96
350000	Fujian	0	119.295	26.1008	2003	11.43	5.58	5.85
350000	Fujian	0	119.295	26.1008	2002	11.35	5.57	5.78
350000	Fujian	0	119.295	26.1008	2001	11.56	5.52	6.04
350000	Fujian	0	119.295	26.1008	2000	11.6	5.85	5.75
360000	Jiangxi	1	115.909	28.6757	2021	8.34	6.71	1.63
360000	Jiangxi	1	115.909	28.6757	2020
360000	Jiangxi	1	115.909	28.6757	2019	12.59	6.03	6.56
360000	Jiangxi	1	115.909	28.6757	2018	13.43	6.06	7.37
360000	Jiangxi	1	115.909	28.6757	2017	13.79	6.08	7.71
360000	Jiangxi	1	115.909	28.6757	2016	13.45	6.16	7.29
360000	Jiangxi	1	115.909	28.6757	2015	13.2	6.24	6.96
360000	Jiangxi	1	115.909	28.6757	2014	13.24	6.26	6.98
360000	Jiangxi	1	115.909	28.6757	2013	13.19	6.28	6.91
360000	Jiangxi	1	115.909	28.6757	2012	13.46	6.14	7.32
360000	Jiangxi	1	115.909	28.6757	2011	13.48	5.98	7.5
360000	Jiangxi	1	115.909	28.6757	2010	13.72	6.06	7.66
360000	Jiangxi	1	115.909	28.6757	2009	13.87	5.98	7.89
360000	Jiangxi	1	115.909	28.6757	2008	13.92	6.01	7.91
360000	Jiangxi	1	115.909	28.6757	2007	13.86	5.99	7.87
360000	Jiangxi	1	115.909	28.6757	2006	13.8	6.01	7.79
360000	Jiangxi	1	115.909	28.6757	2005	13.79	5.96	7.83
360000	Jiangxi	1	115.909	28.6757	2004	13.61	5.99	7.62
360000	Jiangxi	1	115.909	28.6757	2003	14.07	5.98	8.09
360000	Jiangxi	1	115.909	28.6757	2002	14.74	6.02	8.72
360000	Jiangxi	1	115.909	28.6757	2001	15.44	6.06	9.38
360000	Jiangxi	1	115.909	28.6757	2000	15.55	6.07	9.48
370000	Shandong	0	117.02	36.6685	2021	7.38	7.36	0.02
370000	Shandong	0	117.02	36.6685	2020
370000	Shandong	0	117.02	36.6685	2019	11.77	7.5	4.27
370000	Shandong	0	117.02	36.6685	2018	13.26	7.18	6.08
370000	Shandong	0	117.02	36.6685	2017	17.54	7.4	10.14
370000	Shandong	0	117.02	36.6685	2016	17.89	7.05	10.84
370000	Shandong	0	117.02	36.6685	2015	12.55	6.67	5.88
370000	Shandong	0	117.02	36.6685	2014	14.23	6.84	7.39
370000	Shandong	0	117.02	36.6685	2013	11.41	6.4	5.01
370000	Shandong	0	117.02	36.6685	2012	11.9	6.95	4.95
370000	Shandong	0	117.02	36.6685	2011	11.5	6.4	5.1
370000	Shandong	0	117.02	36.6685	2010	11.65	6.26	5.39
370000	Shandong	0	117.02	36.6685	2009	11.7	6.08	5.62
370000	Shandong	0	117.02	36.6685	2008	11.25	6.16	5.09
370000	Shandong	0	117.02	36.6685	2007	11.11	6.11	5
370000	Shandong	0	117.02	36.6685	2006	11.6	6.1	5.5
370000	Shandong	0	117.02	36.6685	2005	12.14	6.31	5.83
370000	Shandong	0	117.02	36.6685	2004	12.5	6.49	6.01
370000	Shandong	0	117.02	36.6685	2003	11.42	6.64	4.78
370000	Shandong	0	117.02	36.6685	2002	11.17	6.62	4.55
370000	Shandong	0	117.02	36.6685	2001	11.12	6.24	4.88
370000	Shandong	0	117.02	36.6685	2000	11.38	6.7	4.68
410000	Henan	0	113.754	34.7655	2021	8	7.36	0.64
410000	Henan	0	113.754	34.7655	2020
410000	Henan	0	113.754	34.7655	2019	11.02	6.84	4.18
410000	Henan	0	113.754	34.7655	2018	11.72	6.8	4.92
410000	Henan	0	113.754	34.7655	2017	12.95	6.97	5.98
410000	Henan	0	113.754	34.7655	2016	13.26	7.11	6.15
410000	Henan	0	113.754	34.7655	2015	12.7	7.05	5.65
410000	Henan	0	113.754	34.7655	2014	12.8	7.02	5.78
410000	Henan	0	113.754	34.7655	2013	12.27	6.76	5.51
410000	Henan	0	113.754	34.7655	2012	11.87	6.71	5.16
410000	Henan	0	113.754	34.7655	2011	11.56	6.62	4.94
410000	Henan	0	113.754	34.7655	2010	11.52	6.57	4.95
410000	Henan	0	113.754	34.7655	2009	11.45	6.46	4.99
410000	Henan	0	113.754	34.7655	2008	11.42	6.45	4.97
410000	Henan	0	113.754	34.7655	2007	11.26	6.32	4.94
410000	Henan	0	113.754	34.7655	2006	11.59	6.27	5.32
410000	Henan	0	113.754	34.7655	2005	11.55	6.3	5.25
410000	Henan	0	113.754	34.7655	2004	11.67	6.47	5.2
410000	Henan	0	113.754	34.7655	2003	12.1	6.46	5.64
410000	Henan	0	113.754	34.7655	2002	12.41	6.38	6.03
410000	Henan	0	113.754	34.7655	2001	13.2	6.26	6.94
410000	Henan	0	113.754	34.7655	2000	13.07	5.93	7.14
420000	Hubei	1	114.342	30.5465	2021	6.98	7.86	-0.88
420000	Hubei	1	114.342	30.5465	2020
420000	Hubei	1	114.342	30.5465	2019	11.35	7.08	4.27
420000	Hubei	1	114.342	30.5465	2018	11.54	7	4.54
420000	Hubei	1	114.342	30.5465	2017	12.6	7.01	5.59
420000	Hubei	1	114.342	30.5465	2016	12.04	6.97	5.07
420000	Hubei	1	114.342	30.5465	2015	10.74	5.83	4.91
420000	Hubei	1	114.342	30.5465	2014	11.86	6.96	4.9
420000	Hubei	1	114.342	30.5465	2013	11.08	6.15	4.93
420000	Hubei	1	114.342	30.5465	2012	11	6.12	4.88
420000	Hubei	1	114.342	30.5465	2011	10.39	6.01	4.38
420000	Hubei	1	114.342	30.5465	2010	10.36	6.02	4.34
420000	Hubei	1	114.342	30.5465	2009	9.48	6	3.48
420000	Hubei	1	114.342	30.5465	2008	9.21	6.5	2.71
420000	Hubei	1	114.342	30.5465	2007	9.19	5.96	3.23
420000	Hubei	1	114.342	30.5465	2006	9.08	5.95	3.13
420000	Hubei	1	114.342	30.5465	2005	8.74	5.69	3.05
420000	Hubei	1	114.342	30.5465	2004	8.43	6.03	2.4
420000	Hubei	1	114.342	30.5465	2003	8.26	5.94	2.32
420000	Hubei	1	114.342	30.5465	2002	8.38	6.17	2.21
420000	Hubei	1	114.342	30.5465	2001	8.51	6.07	2.44
420000	Hubei	1	114.342	30.5465	2000	9.71	6.01	3.7
430000	Hunan	1	112.984	28.1124	2021	7.13	8.28	-1.15
430000	Hunan	1	112.984	28.1124	2020
430000	Hunan	1	112.984	28.1124	2019	10.39	7.28	3.11
430000	Hunan	1	112.984	28.1124	2018	12.19	7.08	5.11
430000	Hunan	1	112.984	28.1124	2017	13.27	7.08	6.19
430000	Hunan	1	112.984	28.1124	2016	13.57	7.01	6.56
430000	Hunan	1	112.984	28.1124	2015	13.58	6.86	6.72
430000	Hunan	1	112.984	28.1124	2014	13.52	6.89	6.63
430000	Hunan	1	112.984	28.1124	2013	13.5	6.96	6.54
430000	Hunan	1	112.984	28.1124	2012	13.58	7.01	6.57
430000	Hunan	1	112.984	28.1124	2011	13.35	6.8	6.55
430000	Hunan	1	112.984	28.1124	2010	13.1	6.7	6.4
430000	Hunan	1	112.984	28.1124	2009	13.05	6.94	6.11
430000	Hunan	1	112.984	28.1124	2008	12.68	7.28	5.4
430000	Hunan	1	112.984	28.1124	2007	11.96	6.71	5.25
430000	Hunan	1	112.984	28.1124	2006	11.92	6.73	5.19
430000	Hunan	1	112.984	28.1124	2005	11.9	6.75	5.15
430000	Hunan	1	112.984	28.1124	2004	11.89	6.8	5.09
430000	Hunan	1	112.984	28.1124	2003	11.82	6.87	4.95
430000	Hunan	1	112.984	28.1124	2002	11.56	6.7	4.86
430000	Hunan	1	112.984	28.1124	2001	11.8	6.72	5.08
430000	Hunan	1	112.984	28.1124	2000	11.45	6.79	4.66
440000	Guangdong	0	113.267	23.1322	2021	9.35	4.83	4.52
440000	Guangdong	0	113.267	23.1322	2020
440000	Guangdong	0	113.267	23.1322	2019	12.54	4.46	8.08
440000	Guangdong	0	113.267	23.1322	2018	12.79	4.55	8.24
440000	Guangdong	0	113.267	23.1322	2017	13.68	4.52	9.16
440000	Guangdong	0	113.267	23.1322	2016	11.85	4.41	7.44
440000	Guangdong	0	113.267	23.1322	2015	11.12	4.32	6.8
440000	Guangdong	0	113.267	23.1322	2014	10.8	4.7	6.1
440000	Guangdong	0	113.267	23.1322	2013	10.71	4.69	6.02
440000	Guangdong	0	113.267	23.1322	2012	11.6	4.65	6.95
440000	Guangdong	0	113.267	23.1322	2011	10.45	4.35	6.1
440000	Guangdong	0	113.267	23.1322	2010	11.18	4.21	6.97
440000	Guangdong	0	113.267	23.1322	2009	11.78	4.52	7.26
440000	Guangdong	0	113.267	23.1322	2008	11.8	4.55	7.25
440000	Guangdong	0	113.267	23.1322	2007	11.96	4.66	7.3
440000	Guangdong	0	113.267	23.1322	2006	11.78	4.49	7.29
440000	Guangdong	0	113.267	23.1322	2005	11.7	4.68	7.02
440000	Guangdong	0	113.267	23.1322	2004	13.13	5.12	8.01
440000	Guangdong	0	113.267	23.1322	2003	13.66	5.31	8.35
440000	Guangdong	0	113.267	23.1322	2002	13.29	5.08	8.21
440000	Guangdong	0	113.267	23.1322	2001	13.95	5.12	8.83
440000	Guangdong	0	113.267	23.1322	2000	15.32	5.4	9.92
450000	Guangxi	0	108.328	22.8155	2021	9.68	6.8	2.88
450000	Guangxi	0	108.328	22.8155	2020
450000	Guangxi	0	108.328	22.8155	2019	13.31	6.14	7.17
450000	Guangxi	0	108.328	22.8155	2018	14.12	5.96	8.16
450000	Guangxi	0	108.328	22.8155	2017	15.14	6.22	8.92
450000	Guangxi	0	108.328	22.8155	2016	13.82	5.95	7.87
450000	Guangxi	0	108.328	22.8155	2015	14.05	6.15	7.9
450000	Guangxi	0	108.328	22.8155	2014	14.07	6.21	7.86
450000	Guangxi	0	108.328	22.8155	2013	14.28	6.35	7.93
450000	Guangxi	0	108.328	22.8155	2012	14.2	6.31	7.89
450000	Guangxi	0	108.328	22.8155	2011	13.71	6.04	7.67
450000	Guangxi	0	108.328	22.8155	2010	14.13	5.48	8.65
450000	Guangxi	0	108.328	22.8155	2009	14.17	5.64	8.53
450000	Guangxi	0	108.328	22.8155	2008	14.4	5.7	8.7
450000	Guangxi	0	108.328	22.8155	2007	14.19	5.99	8.2
450000	Guangxi	0	108.328	22.8155	2006	14.44	6.1	8.34
450000	Guangxi	0	108.328	22.8155	2005	14.26	6.09	8.16
450000	Guangxi	0	108.328	22.8155	2004	13.32	6.12	7.2
450000	Guangxi	0	108.328	22.8155	2003	13.86	6.57	7.29
450000	Guangxi	0	108.328	22.8155	2002	13.3	6.3	7
450000	Guangxi	0	108.328	22.8155	2001	13.8	6.07	7.73
450000	Guangxi	0	108.328	22.8155	2000	13.6	5.7	7.9
460000	Hainan	0	110.349	20.0174	2021	9.74	6.01	3.73
460000	Hainan	0	110.349	20.0174	2020
460000	Hainan	0	110.349	20.0174	2019	12.87	6.11	6.76
460000	Hainan	0	110.349	20.0174	2018	14.48	6.01	8.47
460000	Hainan	0	110.349	20.0174	2017	14.73	6.01	8.72
460000	Hainan	0	110.349	20.0174	2016	14.57	6	8.57
460000	Hainan	0	110.349	20.0174	2015	14.57	6	8.57
460000	Hainan	0	110.349	20.0174	2014	14.56	5.95	8.61
460000	Hainan	0	110.349	20.0174	2013	14.59	5.9	8.69
460000	Hainan	0	110.349	20.0174	2012	14.66	5.81	8.85
460000	Hainan	0	110.349	20.0174	2011	14.72	5.75	8.97
460000	Hainan	0	110.349	20.0174	2010	14.71	5.73	8.98
460000	Hainan	0	110.349	20.0174	2009	14.66	5.7	8.96
460000	Hainan	0	110.349	20.0174	2008	14.71	5.72	8.99
460000	Hainan	0	110.349	20.0174	2007	14.62	5.71	8.91
460000	Hainan	0	110.349	20.0174	2006	14.59	5.73	8.86
460000	Hainan	0	110.349	20.0174	2005	14.65	5.72	8.93
460000	Hainan	0	110.349	20.0174	2004	14.77	5.79	8.98
460000	Hainan	0	110.349	20.0174	2003	14.68	5.52	9.16
460000	Hainan	0	110.349	20.0174	2002	15.2	5.72	9.48
460000	Hainan	0	110.349	20.0174	2001	15.23	5.76	9.47
460000	Hainan	0	110.349	20.0174	2000	15.67	5.8	9.87
500000	Chongqing	1	106.552	29.563	2021	6.49	8.04	-1.55
500000	Chongqing	1	106.552	29.563	2020
500000	Chongqing	1	106.552	29.563	2019	10.48	7.57	2.91
500000	Chongqing	1	106.552	29.563	2018	11.02	7.54	3.48
500000	Chongqing	1	106.552	29.563	2017	11.18	7.27	3.91
500000	Chongqing	1	106.552	29.563	2016	11.77	7.24	4.53
500000	Chongqing	1	106.552	29.563	2015	11.05	7.19	3.86
500000	Chongqing	1	106.552	29.563	2014	10.67	7.05	3.62
500000	Chongqing	1	106.552	29.563	2013	10.37	6.77	3.6
500000	Chongqing	1	106.552	29.563	2012	10.86	6.86	4
500000	Chongqing	1	106.552	29.563	2011	9.88	6.71	3.17
500000	Chongqing	1	106.552	29.563	2010	9.17	6.4	2.77
500000	Chongqing	1	106.552	29.563	2009	9.9	6.2	3.7
500000	Chongqing	1	106.552	29.563	2008	10.1	6.3	3.8
500000	Chongqing	1	106.552	29.563	2007	10.1	6.3	3.8
500000	Chongqing	1	106.552	29.563	2006	9.9	6.5	3.4
500000	Chongqing	1	106.552	29.563	2005	9.4	6.4	3
500000	Chongqing	1	106.552	29.563	2004	9.45	6.6	2.85
500000	Chongqing	1	106.552	29.563	2003	9.89	7.2	2.69
500000	Chongqing	1	106.552	29.563	2002	9.36	6.08	3.28
500000	Chongqing	1	106.552	29.563	2001	9.7	6.9	2.8
500000	Chongqing	1	106.552	29.563	2000	11.43	7.98	3.45
510000	Sichuan	1	104.076	30.6517	2021	6.85	8.74	-1.89
510000	Sichuan	1	104.076	30.6517	2020
510000	Sichuan	1	104.076	30.6517	2019	10.7	7.09	3.61
510000	Sichuan	1	104.076	30.6517	2018	11.05	7.01	4.04
510000	Sichuan	1	104.076	30.6517	2017	11.26	7.03	4.23
510000	Sichuan	1	104.076	30.6517	2016	10.48	6.99	3.49
510000	Sichuan	1	104.076	30.6517	2015	10.3	6.94	3.36
510000	Sichuan	1	104.076	30.6517	2014	10.22	7.02	3.2
510000	Sichuan	1	104.076	30.6517	2013	9.9	6.9	3
510000	Sichuan	1	104.076	30.6517	2012	9.89	6.92	2.97
510000	Sichuan	1	104.076	30.6517	2011	9.79	6.81	2.98
510000	Sichuan	1	104.076	30.6517	2010	8.93	6.62	2.31
510000	Sichuan	1	104.076	30.6517	2009	9.15	6.43	2.72
510000	Sichuan	1	104.076	30.6517	2008	9.54	7.15	2.39
510000	Sichuan	1	104.076	30.6517	2007	9.21	6.29	2.92
510000	Sichuan	1	104.076	30.6517	2006	9.14	6.28	2.86
510000	Sichuan	1	104.076	30.6517	2005	9.7	6.8	2.9
510000	Sichuan	1	104.076	30.6517	2004	9.05	6.27	2.78
510000	Sichuan	1	104.076	30.6517	2003	9.18	6.06	3.12
510000	Sichuan	1	104.076	30.6517	2002	10.44	6.55	3.89
510000	Sichuan	1	104.076	30.6517	2001	11.16	6.79	4.37
510000	Sichuan	1	104.076	30.6517	2000	12.1	7	5.1
520000	Guizhou	1	106.707	26.5982	2021	12.17	7.19	4.98
520000	Guizhou	1	106.707	26.5982	2020
520000	Guizhou	1	106.707	26.5982	2019	13.65	6.95	6.7
520000	Guizhou	1	106.707	26.5982	2018	13.9	6.85	7.05
520000	Guizhou	1	106.707	26.5982	2017	13.98	6.88	7.1
520000	Guizhou	1	106.707	26.5982	2016	13.43	6.93	6.5
520000	Guizhou	1	106.707	26.5982	2015	13	7.2	5.8
520000	Guizhou	1	106.707	26.5982	2014	12.98	7.18	5.8
520000	Guizhou	1	106.707	26.5982	2013	13.05	7.15	5.9
520000	Guizhou	1	106.707	26.5982	2012	13.27	6.96	6.31
520000	Guizhou	1	106.707	26.5982	2011	13.31	6.93	6.38
520000	Guizhou	1	106.707	26.5982	2010	13.96	6.55	7.41
520000	Guizhou	1	106.707	26.5982	2009	13.65	6.69	6.96
520000	Guizhou	1	106.707	26.5982	2008	13.49	6.77	6.72
520000	Guizhou	1	106.707	26.5982	2007	13.28	6.6	6.68
520000	Guizhou	1	106.707	26.5982	2006	13.97	6.71	7.26
520000	Guizhou	1	106.707	26.5982	2005	14.59	7.21	7.38
520000	Guizhou	1	106.707	26.5982	2004	15.08	6.35	8.73
520000	Guizhou	1	106.707	26.5982	2003	15.91	6.87	9.04
520000	Guizhou	1	106.707	26.5982	2002	17.96	7.21	10.75
520000	Guizhou	1	106.707	26.5982	2001	18.56	7.23	11.33
520000	Guizhou	1	106.707	26.5982	2000	20.59	7.53	13.06
530000	Yunnan	1	102.71	25.0458	2021	9.35	8.12	1.23
530000	Yunnan	1	102.71	25.0458	2020
530000	Yunnan	1	102.71	25.0458	2019	12.63	6.2	6.43
530000	Yunnan	1	102.71	25.0458	2018	13.19	6.32	6.87
530000	Yunnan	1	102.71	25.0458	2017	13.53	6.68	6.85
530000	Yunnan	1	102.71	25.0458	2016	13.16	6.55	6.61
530000	Yunnan	1	102.71	25.0458	2015	12.88	6.48	6.4
530000	Yunnan	1	102.71	25.0458	2014	12.65	6.45	6.2
530000	Yunnan	1	102.71	25.0458	2013	12.6	6.43	6.17
530000	Yunnan	1	102.71	25.0458	2012	12.63	6.41	6.22
530000	Yunnan	1	102.71	25.0458	2011	12.71	6.36	6.35
530000	Yunnan	1	102.71	25.0458	2010	13.1	6.56	6.54
530000	Yunnan	1	102.71	25.0458	2009	12.53	6.45	6.08
530000	Yunnan	1	102.71	25.0458	2008	12.63	6.31	6.32
530000	Yunnan	1	102.71	25.0458	2007	13.08	6.22	6.86
530000	Yunnan	1	102.71	25.0458	2006	13.2	6.3	6.9
530000	Yunnan	1	102.71	25.0458	2005	14.72	6.75	7.97
530000	Yunnan	1	102.71	25.0458	2004	15.6	6.6	9
530000	Yunnan	1	102.71	25.0458	2003	17	7.2	9.8
530000	Yunnan	1	102.71	25.0458	2002	17.9	7.3	10.6
530000	Yunnan	1	102.71	25.0458	2001	18.51	7.57	10.94
530000	Yunnan	1	102.71	25.0458	2000	19.05	7.57	11.48
540000	Tibet	0	91.1172	29.6469	2021	14.17	5.47	8.7
540000	Tibet	0	91.1172	29.6469	2020
540000	Tibet	0	91.1172	29.6469	2019	14.6	4.46	10.14
540000	Tibet	0	91.1172	29.6469	2018	15.22	4.58	10.64
540000	Tibet	0	91.1172	29.6469	2017	16	4.95	11.05
540000	Tibet	0	91.1172	29.6469	2016	15.79	5.11	10.68
540000	Tibet	0	91.1172	29.6469	2015	15.75	5.1	10.65
540000	Tibet	0	91.1172	29.6469	2014	15.76	5.21	10.55
540000	Tibet	0	91.1172	29.6469	2013	15.77	5.39	10.38
540000	Tibet	0	91.1172	29.6469	2012	15.48	5.21	10.27
540000	Tibet	0	91.1172	29.6469	2011	15.39	5.13	10.26
540000	Tibet	0	91.1172	29.6469	2010	15.8	5.55	10.25
540000	Tibet	0	91.1172	29.6469	2009	15.31	5.07	10.24
540000	Tibet	0	91.1172	29.6469	2008	15.5	5.2	10.3
540000	Tibet	0	91.1172	29.6469	2007	16.4	5.1	11.3
540000	Tibet	0	91.1172	29.6469	2006	17.4	5.7	11.7
540000	Tibet	0	91.1172	29.6469	2005	17.94	7.15	10.79
540000	Tibet	0	91.1172	29.6469	2004	17.4	6.2	11.2
540000	Tibet	0	91.1172	29.6469	2003	17.4	6.3	11.1
540000	Tibet	0	91.1172	29.6469	2002	18.83	6.07	12.76
540000	Tibet	0	91.1172	29.6469	2001	18.6	6.5	12.1
540000	Tibet	0	91.1172	29.6469	2000	19.5	6.6	12.9
610000	Shaanxi	0	108.954	34.2655	2021	7.89	7.38	0.51
610000	Shaanxi	0	108.954	34.2655	2020
610000	Shaanxi	0	108.954	34.2655	2019	10.55	6.28	4.27
610000	Shaanxi	0	108.954	34.2655	2018	10.67	6.24	4.43
610000	Shaanxi	0	108.954	34.2655	2017	11.11	6.24	4.87
610000	Shaanxi	0	108.954	34.2655	2016	10.64	6.23	4.41
610000	Shaanxi	0	108.954	34.2655	2015	10.1	6.28	3.82
610000	Shaanxi	0	108.954	34.2655	2014	10.13	6.26	3.87
610000	Shaanxi	0	108.954	34.2655	2013	10.01	6.15	3.86
610000	Shaanxi	0	108.954	34.2655	2012	10.12	6.24	3.88
610000	Shaanxi	0	108.954	34.2655	2011	9.75	6.06	3.69
610000	Shaanxi	0	108.954	34.2655	2010	9.73	6.01	3.72
610000	Shaanxi	0	108.954	34.2655	2009	10.24	6.24	4
610000	Shaanxi	0	108.954	34.2655	2008	10.29	6.21	4.08
610000	Shaanxi	0	108.954	34.2655	2007	10.21	6.16	4.05
610000	Shaanxi	0	108.954	34.2655	2006	10.19	6.15	4.04
610000	Shaanxi	0	108.954	34.2655	2005	10.02	6.01	4.01
610000	Shaanxi	0	108.954	34.2655	2004	10.59	6.33	4.26
610000	Shaanxi	0	108.954	34.2655	2003	10.67	6.38	4.29
610000	Shaanxi	0	108.954	34.2655	2002	10.48	6.36	4.12
610000	Shaanxi	0	108.954	34.2655	2001	10.5	6.34	4.16
610000	Shaanxi	0	108.954	34.2655	2000
620000	Gansu	0	103.826	36.0594	2021	9.68	8.26	1.42
620000	Gansu	0	103.826	36.0594	2020
620000	Gansu	0	103.826	36.0594	2019	10.6	6.75	3.85
620000	Gansu	0	103.826	36.0594	2018	11.07	6.65	4.42
620000	Gansu	0	103.826	36.0594	2017	12.54	6.52	6.02
620000	Gansu	0	103.826	36.0594	2016	12.18	6.18	6
620000	Gansu	0	103.826	36.0594	2015	12.36	6.15	6.21
620000	Gansu	0	103.826	36.0594	2014	12.21	6.11	6.1
620000	Gansu	0	103.826	36.0594	2013	12.16	6.08	6.08
620000	Gansu	0	103.826	36.0594	2012	12.11	6.05	6.06
620000	Gansu	0	103.826	36.0594	2011	12.08	6.03	6.05
620000	Gansu	0	103.826	36.0594	2010	12.05	6.02	6.03
620000	Gansu	0	103.826	36.0594	2009	13.32	6.71	6.61
620000	Gansu	0	103.826	36.0594	2008	13.22	6.68	6.54
620000	Gansu	0	103.826	36.0594	2007	13.14	6.65	6.49
620000	Gansu	0	103.826	36.0594	2006	12.86	6.62	6.24
620000	Gansu	0	103.826	36.0594	2005	12.59	6.57	6.02
620000	Gansu	0	103.826	36.0594	2004	12.43	6.52	5.91
620000	Gansu	0	103.826	36.0594	2003	12.58	6.46	6.12
620000	Gansu	0	103.826	36.0594	2002	13.16	6.45	6.71
620000	Gansu	0	103.826	36.0594	2001	13.58	6.43	7.15
620000	Gansu	0	103.826	36.0594	2000	14.38	6.41	7.97
630000	Qinghai	0	101.78	36.6209	2021	11.22	6.91	4.31
630000	Qinghai	0	101.78	36.6209	2020
630000	Qinghai	0	101.78	36.6209	2019	13.66	6.08	7.58
630000	Qinghai	0	101.78	36.6209	2018	14.31	6.25	8.06
630000	Qinghai	0	101.78	36.6209	2017	14.42	6.17	8.25
630000	Qinghai	0	101.78	36.6209	2016	14.7	6.18	8.52
630000	Qinghai	0	101.78	36.6209	2015	14.72	6.17	8.55
630000	Qinghai	0	101.78	36.6209	2014	14.67	6.18	8.49
630000	Qinghai	0	101.78	36.6209	2013	14.16	6.13	8.03
630000	Qinghai	0	101.78	36.6209	2012	14.3	6.06	8.24
630000	Qinghai	0	101.78	36.6209	2011	14.43	6.12	8.31
630000	Qinghai	0	101.78	36.6209	2010	14.94	6.31	8.63
630000	Qinghai	0	101.78	36.6209	2009	14.51	6.19	8.32
630000	Qinghai	0	101.78	36.6209	2008	14.49	6.14	8.35
630000	Qinghai	0	101.78	36.6209	2007	14.93	6.13	8.8
630000	Qinghai	0	101.78	36.6209	2006	15.24	6.27	8.97
630000	Qinghai	0	101.78	36.6209	2005	15.7	6.21	9.49
630000	Qinghai	0	101.78	36.6209	2004	16.32	6.45	9.87
630000	Qinghai	0	101.78	36.6209	2003	16.94	6.09	10.85
630000	Qinghai	0	101.78	36.6209	2002	18.05	6.35	11.7
630000	Qinghai	0	101.78	36.6209	2001	19.06	6.44	12.62
630000	Qinghai	0	101.78	36.6209	2000	19.25	6.15	13.1
640000	Ningxia	0	106.259	38.4713	2021	11.62	6.09	5.53
640000	Ningxia	0	106.259	38.4713	2020
640000	Ningxia	0	106.259	38.4713	2019	13.72	5.69	8.03
640000	Ningxia	0	106.259	38.4713	2018	13.32	5.54	7.78
640000	Ningxia	0	106.259	38.4713	2017	13.44	4.75	8.69
640000	Ningxia	0	106.259	38.4713	2016	13.69	4.72	8.97
640000	Ningxia	0	106.259	38.4713	2015	12.62	4.58	8.04
640000	Ningxia	0	106.259	38.4713	2014	13.1	4.53	8.57
640000	Ningxia	0	106.259	38.4713	2013	13.12	4.5	8.62
640000	Ningxia	0	106.259	38.4713	2012	13.26	4.33	8.93
640000	Ningxia	0	106.259	38.4713	2011	13.65	4.68	8.97
640000	Ningxia	0	106.259	38.4713	2010	14.14	5.1	9.04
640000	Ningxia	0	106.259	38.4713	2009	14.38	4.7	9.68
640000	Ningxia	0	106.259	38.4713	2008	14.31	4.62	9.69
640000	Ningxia	0	106.259	38.4713	2007	14.8	5.04	9.76
640000	Ningxia	0	106.259	38.4713	2006	15.53	4.84	10.69
640000	Ningxia	0	106.259	38.4713	2005	15.93	4.95	10.98
640000	Ningxia	0	106.259	38.4713	2004	15.97	4.79	11.18
640000	Ningxia	0	106.259	38.4713	2003	15.68	4.73	10.95
640000	Ningxia	0	106.259	38.4713	2002	16.42	4.86	11.56
640000	Ningxia	0	106.259	38.4713	2001	16.55	4.84	11.71
640000	Ningxia	0	106.259	38.4713	2000	16.49	4.57	11.92
650000	Xinjiang	0	87.6277	43.793	2021	6.16	5.6	0.56
650000	Xinjiang	0	87.6277	43.793	2020
650000	Xinjiang	0	87.6277	43.793	2019	8.14	4.45	3.69
650000	Xinjiang	0	87.6277	43.793	2018	10.69	4.56	6.13
650000	Xinjiang	0	87.6277	43.793	2017	15.88	4.48	11.4
650000	Xinjiang	0	87.6277	43.793	2016	15.34	4.26	11.08
650000	Xinjiang	0	87.6277	43.793	2015	15.59	4.51	11.08
650000	Xinjiang	0	87.6277	43.793	2014	16.44	4.97	11.47
650000	Xinjiang	0	87.6277	43.793	2013	15.84	4.92	10.92
650000	Xinjiang	0	87.6277	43.793	2012	15.32	4.48	10.84
650000	Xinjiang	0	87.6277	43.793	2011	14.99	4.42	10.57
650000	Xinjiang	0	87.6277	43.793	2010	15.99	5.43	10.56
650000	Xinjiang	0	87.6277	43.793	2009	15.99	5.43	10.56
650000	Xinjiang	0	87.6277	43.793	2008	16.05	4.88	11.17
650000	Xinjiang	0	87.6277	43.793	2007	16.79	5.01	11.78
650000	Xinjiang	0	87.6277	43.793	2006	15.79	5.03	10.76
650000	Xinjiang	0	87.6277	43.793	2005	16.42	5.04	11.38
650000	Xinjiang	0	87.6277	43.793	2004	16	5.09	10.91
650000	Xinjiang	0	87.6277	43.793	2003	16.01	5.23	10.78
650000	Xinjiang	0	87.6277	43.793	2002	16.3	5.43	10.87
650000	Xinjiang	0	87.6277	43.793	2001	16.82	5.69	11.13
650000	Xinjiang	0	87.6277	43.793	2000	17.57	5.4	12.17	关注公众号“马克数据网”

## Sheet: Linear interpolation
Administrative division code	Region	Yangtze River Economic Belt	Longitude	Latitude	Year	Crude birth rate per thousand ‰	Crude death rate per thousand ‰	Natural population growth rate per thousand ‰	Data source
110000	北京	0	116.408	39.904	2021	6.35	5.39	0.96
110000	北京	0	116.408	39.904	2020	7.24	5.44	1.8
110000	北京	0	116.408	39.904	2019	8.12	5.49	2.63
110000	北京	0	116.408	39.904	2018	8.24	5.58	2.66
110000	北京	0	116.408	39.904	2017	9.06	5.3	3.76
110000	北京	0	116.408	39.904	2016	9.32	5.2	4.12
110000	北京	0	116.408	39.904	2015	7.96	4.95	3.01
110000	北京	0	116.408	39.904	2014	9.75	4.92	4.83
110000	北京	0	116.408	39.904	2013	8.93	4.52	4.41
110000	北京	0	116.408	39.904	2012	9.05	4.31	4.74
110000	北京	0	116.408	39.904	2011	8.29	4.27	4.02
110000	北京	0	116.408	39.904	2010	7.48	4.41	3.07
110000	北京	0	116.408	39.904	2009	8.06	4.56	3.5
110000	北京	0	116.408	39.904	2008	8.17	4.75	3.42
110000	北京	0	116.408	39.904	2007	8.32	4.92	3.4
110000	北京	0	116.408	39.904	2006	6.26	4.97	1.29
110000	北京	0	116.408	39.904	2005	6.29	5.2	1.09
110000	北京	0	116.408	39.904	2004	6.1	5.4	0.7
110000	北京	0	116.408	39.904	2003	5.1	5.2	-0.1
110000	北京	0	116.408	39.904	2002	6.6	5.7	0.9
110000	北京	0	116.408	39.904	2001	6.1	5.3	0.8
110000	北京	0	116.408	39.904	2000	6.2	5.3	0.9
120000	天津	0	117.201	39.0842	2021	5.3	6.23	-0.93
120000	天津	0	117.201	39.0842	2020	6.02	5.76	0.25
120000	天津	0	117.201	39.0842	2019	6.73	5.3	1.43
120000	天津	0	117.201	39.0842	2018	6.67	5.42	1.25
120000	天津	0	117.201	39.0842	2017	7.65	5.05	2.6
120000	天津	0	117.201	39.0842	2016	7.37	5.54	1.83
120000	天津	0	117.201	39.0842	2015	5.84	5.61	0.23
120000	天津	0	117.201	39.0842	2014	8.19	6.05	2.14
120000	天津	0	117.201	39.0842	2013	8.28	6	2.28
120000	天津	0	117.201	39.0842	2012	8.75	6.12	2.63
120000	天津	0	117.201	39.0842	2011	8.58	6.08	2.5
120000	天津	0	117.201	39.0842	2010	8.18	5.58	2.6
120000	天津	0	117.201	39.0842	2009	8.3	5.7	2.6
120000	天津	0	117.201	39.0842	2008	8.13	5.94	2.19
120000	天津	0	117.201	39.0842	2007	7.91	5.86	2.05
120000	天津	0	117.201	39.0842	2006	7.67	6.07	1.6
120000	天津	0	117.201	39.0842	2005	7.44	6.01	1.43
120000	天津	0	117.201	39.0842	2004	7.31	5.97	1.34
120000	天津	0	117.201	39.0842	2003	7.14	6.04	1.1
120000	天津	0	117.201	39.0842	2002	7.49	6.04	1.45
120000	天津	0	117.201	39.0842	2001	7.58	5.94	1.64
120000	天津	0	117.201	39.0842	2000	7.72	6.17	1.55
130000	河北	0	114.469	38.0371	2021	7.15	7.58	-0.43
130000	河北	0	114.469	38.0371	2020	8.99	6.85	2.14
130000	河北	0	114.469	38.0371	2019	10.83	6.12	4.71
130000	河北	0	114.469	38.0371	2018	11.26	6.38	4.88
130000	河北	0	114.469	38.0371	2017	13.2	6.6	6.6
130000	河北	0	114.469	38.0371	2016	12.42	6.36	6.06
130000	河北	0	114.469	38.0371	2015	11.35	5.79	5.56
130000	河北	0	114.469	38.0371	2014	13.18	6.23	6.95
130000	河北	0	114.469	38.0371	2013	13.04	6.87	6.17
130000	河北	0	114.469	38.0371	2012	12.88	6.41	6.47
130000	河北	0	114.469	38.0371	2011	13.02	6.52	6.5
130000	河北	0	114.469	38.0371	2010	13.22	6.41	6.81
130000	河北	0	114.469	38.0371	2009	12.93	6.43	6.5
130000	河北	0	114.469	38.0371	2008	13.04	6.49	6.55
130000	河北	0	114.469	38.0371	2007	13.33	6.78	6.55
130000	河北	0	114.469	38.0371	2006	12.82	6.59	6.23
130000	河北	0	114.469	38.0371	2005	12.84	6.75	6.09
130000	河北	0	114.469	38.0371	2004	11.98	6.19	5.79
130000	河北	0	114.469	38.0371	2003	11.43	6.27	5.16
130000	河北	0	114.469	38.0371	2002	11.53	6.25	5.28
130000	河北	0	114.469	38.0371	2001	11.16	6.18	4.98
130000	河北	0	114.469	38.0371	2000	11.3	6.21	5.1
140000	山西	0	112.562	37.8735	2021	7.06	7.32	-0.26
140000	山西	0	112.562	37.8735	2020	8.09	6.58	1.5
140000	山西	0	112.562	37.8735	2019	9.12	5.85	3.27
140000	山西	0	112.562	37.8735	2018	9.63	5.32	4.31
140000	山西	0	112.562	37.8735	2017	11.06	5.45	5.61
140000	山西	0	112.562	37.8735	2016	10.29	5.52	4.77
140000	山西	0	112.562	37.8735	2015	9.98	5.56	4.42
140000	山西	0	112.562	37.8735	2014	10.92	5.93	4.99
140000	山西	0	112.562	37.8735	2013	10.81	5.57	5.24
140000	山西	0	112.562	37.8735	2012	10.7	5.83	4.87
140000	山西	0	112.562	37.8735	2011	10.47	5.61	4.86
140000	山西	0	112.562	37.8735	2010	10.68	5.38	5.3
140000	山西	0	112.562	37.8735	2009	10.87	5.98	4.89
140000	山西	0	112.562	37.8735	2008	11.32	6.01	5.31
140000	山西	0	112.562	37.8735	2007	11.3	5.97	5.33
140000	山西	0	112.562	37.8735	2006	11.48	5.73	5.75
140000	山西	0	112.562	37.8735	2005	12.02	6	6.02
140000	山西	0	112.562	37.8735	2004	12.36	6.11	6.25
140000	山西	0	112.562	37.8735	2003	12.26	6.04	6.22
140000	山西	0	112.562	37.8735	2002	12.86	6.14	6.72
140000	山西	0	112.562	37.8735	2001	13.06	5.9	7.16
140000	山西	0	112.562	37.8735	2000	12.1	5.9	6.1
150000	内蒙古	0	111.766	40.8175	2021	6.26	7.54	-1.28
150000	内蒙古	0	111.766	40.8175	2020	7.24	6.6	0.64
150000	内蒙古	0	111.766	40.8175	2019	8.23	5.66	2.57
150000	内蒙古	0	111.766	40.8175	2018	8.35	5.95	2.4
150000	内蒙古	0	111.766	40.8175	2017	9.47	5.74	3.73
150000	内蒙古	0	111.766	40.8175	2016	9.03	5.69	3.34
150000	内蒙古	0	111.766	40.8175	2015	7.72	5.32	2.4
150000	内蒙古	0	111.766	40.8175	2014	9.31	5.75	3.56
150000	内蒙古	0	111.766	40.8175	2013	8.98	5.62	3.36
150000	内蒙古	0	111.766	40.8175	2012	9.17	5.52	3.65
150000	内蒙古	0	111.766	40.8175	2011	8.94	5.43	3.51
150000	内蒙古	0	111.766	40.8175	2010	9.3	5.54	3.76
150000	内蒙古	0	111.766	40.8175	2009	9.57	5.61	3.96
150000	内蒙古	0	111.766	40.8175	2008	9.81	5.54	4.27
150000	内蒙古	0	111.766	40.8175	2007	10.21	5.73	4.48
150000	内蒙古	0	111.766	40.8175	2006	9.87	5.91	3.96
150000	内蒙古	0	111.766	40.8175	2005	10.08	5.46	4.62
150000	内蒙古	0	111.766	40.8175	2004	9.53	5.98	3.55
150000	内蒙古	0	111.766	40.8175	2003	9.24	6.17	3.07
150000	内蒙古	0	111.766	40.8175	2002	9.6	5.92	3.68
150000	内蒙古	0	111.766	40.8175	2001	10.77	5.79	4.98
150000	内蒙古	0	111.766	40.8175	2000	9.9	5.5	4.4
210000	辽宁	0	123.429	41.8354	2021	4.71	8.89	-4.18
210000	辽宁	0	123.429	41.8354	2020	5.58	8.07	-2.49
210000	辽宁	0	123.429	41.8354	2019	6.45	7.25	-0.8
210000	辽宁	0	123.429	41.8354	2018	6.39	7.39	-1
210000	辽宁	0	123.429	41.8354	2017	6.49	6.93	-0.44
210000	辽宁	0	123.429	41.8354	2016	6.6	6.78	-0.18
210000	辽宁	0	123.429	41.8354	2015	6.17	6.59	-0.42
210000	辽宁	0	123.429	41.8354	2014	6.49	6.23	0.26
210000	辽宁	0	123.429	41.8354	2013	6.09	6.12	-0.03
210000	辽宁	0	123.429	41.8354	2012	6.15	6.54	-0.39
210000	辽宁	0	123.429	41.8354	2011	5.71	6.05	-0.34
210000	辽宁	0	123.429	41.8354	2010	6.68	6.26	0.42
210000	辽宁	0	123.429	41.8354	2009	6.06	5.09	0.97
210000	辽宁	0	123.429	41.8354	2008	6.32	5.22	1.1
210000	辽宁	0	123.429	41.8354	2007	6.89	5.36	1.53
210000	辽宁	0	123.429	41.8354	2006	6.4	5.3	1.1
210000	辽宁	0	123.429	41.8354	2005	7.01	6.04	0.97
210000	辽宁	0	123.429	41.8354	2004	6.51	5.6	0.91
210000	辽宁	0	123.429	41.8354	2003	6.9	5.83	1.07
210000	辽宁	0	123.429	41.8354	2002	7.38	6.04	1.34
210000	辽宁	0	123.429	41.8354	2001	7.74	6.1	1.64
210000	辽宁	0	123.429	41.8354	2000	10.7	6.7	4
220000	吉林	0	125.326	43.8965	2021	4.7	8.08	-3.38
220000	吉林	0	125.326	43.8965	2020	5.38	7.49	-2.11
220000	吉林	0	125.326	43.8965	2019	6.05	6.9	-0.85
220000	吉林	0	125.326	43.8965	2018	6.62	6.26	0.36
220000	吉林	0	125.326	43.8965	2017	6.76	6.5	0.26
220000	吉林	0	125.326	43.8965	2016	5.55	5.6	-0.05
220000	吉林	0	125.326	43.8965	2015	5.87	5.53	0.34
220000	吉林	0	125.326	43.8965	2014	6.62	6.22	0.4
220000	吉林	0	125.326	43.8965	2013	5.36	5.04	0.32
220000	吉林	0	125.326	43.8965	2012	5.73	5.37	0.36
220000	吉林	0	125.326	43.8965	2011	6.53	5.51	1.02
220000	吉林	0	125.326	43.8965	2010	7.91	5.88	2.03
220000	吉林	0	125.326	43.8965	2009	6.69	4.74	1.95
220000	吉林	0	125.326	43.8965	2008	6.65	5.04	1.61
220000	吉林	0	125.326	43.8965	2007	7.55	5.05	2.5
220000	吉林	0	125.326	43.8965	2006	7.67	5	2.67
220000	吉林	0	125.326	43.8965	2005	7.89	5.32	2.57
220000	吉林	0	125.326	43.8965	2004	7.39	5.63	1.76
220000	吉林	0	125.326	43.8965	2003	7.25	5.64	1.61
220000	吉林	0	125.326	43.8965	2002	8.3	5.11	3.19
220000	吉林	0	125.326	43.8965	2001	8.76	5.38	3.38
220000	吉林	0	125.326	43.8965	2000	10.31	5.85	4.46
230000	黑龙江	0	126.662	45.7423	2021	3.59	8.7	-5.11
230000	黑龙江	0	126.662	45.7423	2020	4.66	7.72	-3.06
230000	黑龙江	0	126.662	45.7423	2019	5.73	6.74	-1.01
230000	黑龙江	0	126.662	45.7423	2018	5.98	6.67	-0.69
230000	黑龙江	0	126.662	45.7423	2017	6.22	6.63	-0.41
230000	黑龙江	0	126.662	45.7423	2016	6.12	6.61	-0.49
230000	黑龙江	0	126.662	45.7423	2015	6	6.6	-0.6
230000	黑龙江	0	126.662	45.7423	2014	7.37	6.46	0.91
230000	黑龙江	0	126.662	45.7423	2013	6.86	6.08	0.78
230000	黑龙江	0	126.662	45.7423	2012	7.3	6.03	1.27
230000	黑龙江	0	126.662	45.7423	2011	6.99	5.92	1.07
230000	黑龙江	0	126.662	45.7423	2010	7.35	5.03	2.32
230000	黑龙江	0	126.662	45.7423	2009	7.48	5.42	2.06
230000	黑龙江	0	126.662	45.7423	2008	7.91	5.68	2.23
230000	黑龙江	0	126.662	45.7423	2007	7.88	5.39	2.49
230000	黑龙江	0	126.662	45.7423	2006	7.57	5.18	2.39
230000	黑龙江	0	126.662	45.7423	2005	7.87	5.2	2.67
230000	黑龙江	0	126.662	45.7423	2004	7.27	5.45	1.82
230000	黑龙江	0	126.662	45.7423	2003	7.48	5.45	2.03
230000	黑龙江	0	126.662	45.7423	2002	7.98	5.44	2.54
230000	黑龙江	0	126.662	45.7423	2001	8.48	5.49	2.99
230000	黑龙江	0	126.662	45.7423	2000
310000	上海	1	121.474	31.2304	2021	4.67	5.59	-0.92
310000	上海	1	121.474	31.2304	2020	5.84	5.54	0.29
310000	上海	1	121.474	31.2304	2019	7	5.5	1.5
310000	上海	1	121.474	31.2304	2018	7.2	5.4	1.8
310000	上海	1	121.474	31.2304	2017	8.1	5.3	2.8
310000	上海	1	121.474	31.2304	2016	9	5	4
310000	上海	1	121.474	31.2304	2015	7.52	5.07	2.45
310000	上海	1	121.474	31.2304	2014	8.35	5.21	3.14
310000	上海	1	121.474	31.2304	2013	8.18	5.24	2.94
310000	上海	1	121.474	31.2304	2012	9.56	5.36	4.2
310000	上海	1	121.474	31.2304	2011	6.97	5.1	1.87
310000	上海	1	121.474	31.2304	2010	7.05	5.07	1.98
310000	上海	1	121.474	31.2304	2009	8.64	5.94	2.7
310000	上海	1	121.474	31.2304	2008	8.89	6.17	2.72
310000	上海	1	121.474	31.2304	2007	9.07	6.03	3.04
310000	上海	1	121.474	31.2304	2006	7.47	5.89	1.58
310000	上海	1	121.474	31.2304	2005	7.04	6.08	0.96
310000	上海	1	121.474	31.2304	2004	6	6	0
310000	上海	1	121.474	31.2304	2003	4.85	6.2	-1.35
310000	上海	1	121.474	31.2304	2002	5.41	5.95	-0.54
310000	上海	1	121.474	31.2304	2001	5.02	5.97	-0.95
310000	上海	1	121.474	31.2304	2000	5.3	7.2	-1.9
320000	江苏	1	118.763	32.0617	2021	5.65	6.77	-1.12
320000	江苏	1	118.763	32.0617	2020	7.38	6.9	0.48
320000	江苏	1	118.763	32.0617	2019	9.12	7.04	2.08
320000	江苏	1	118.763	32.0617	2018	9.32	7.03	2.29
320000	江苏	1	118.763	32.0617	2017	9.71	7.03	2.68
320000	江苏	1	118.763	32.0617	2016	9.76	7.03	2.73
320000	江苏	1	118.763	32.0617	2015	9.05	7.03	2.02
320000	江苏	1	118.763	32.0617	2014	9.45	7.02	2.43
320000	江苏	1	118.763	32.0617	2013	9.44	7.01	2.43
320000	江苏	1	118.763	32.0617	2012	9.44	6.99	2.45
320000	江苏	1	118.763	32.0617	2011	9.59	6.98	2.61
320000	江苏	1	118.763	32.0617	2010	9.73	6.88	2.85
320000	江苏	1	118.763	32.0617	2009	9.55	6.99	2.56
320000	江苏	1	118.763	32.0617	2008	9.34	7.04	2.3
320000	江苏	1	118.763	32.0617	2007	9.37	7.07	2.3
320000	江苏	1	118.763	32.0617	2006	9.36	7.08	2.28
320000	江苏	1	118.763	32.0617	2005	9.24	7.03	2.21
320000	江苏	1	118.763	32.0617	2004	9.45	7.2	2.25
320000	江苏	1	118.763	32.0617	2003	9.04	7.03	2.01
320000	江苏	1	118.763	32.0617	2002	9.17	6.99	2.18
320000	江苏	1	118.763	32.0617	2001	9.03	6.62	2.41
320000	江苏	1	118.763	32.0617	2000	9.08	6.52	2.56
330000	浙江	1	120.153	30.2674	2021	6.9	5.9	1
330000	浙江	1	120.153	30.2674	2020	8.7	5.71	3
330000	浙江	1	120.153	30.2674	2019	10.51	5.52	4.99
330000	浙江	1	120.153	30.2674	2018	11.02	5.58	5.44
330000	浙江	1	120.153	30.2674	2017	11.92	5.56	6.36
330000	浙江	1	120.153	30.2674	2016	11.22	5.52	5.7
330000	浙江	1	120.153	30.2674	2015	10.52	5.5	5.02
330000	浙江	1	120.153	30.2674	2014	10.51	5.51	5
330000	浙江	1	120.153	30.2674	2013	10.01	5.45	4.56
330000	浙江	1	120.153	30.2674	2012	10.12	5.52	4.6
330000	浙江	1	120.153	30.2674	2011	9.47	5.4	4.07
330000	浙江	1	120.153	30.2674	2010	10.27	5.54	4.73
330000	浙江	1	120.153	30.2674	2009	10.22	5.59	4.63
330000	浙江	1	120.153	30.2674	2008	10.2	5.62	4.58
330000	浙江	1	120.153	30.2674	2007	10.38	5.57	4.81
330000	浙江	1	120.153	30.2674	2006	10.29	5.42	4.87
330000	浙江	1	120.153	30.2674	2005	11.1	6.08	5.02
330000	浙江	1	120.153	30.2674	2004	10.71	5.76	4.95
330000	浙江	1	120.153	30.2674	2003	9.66	6.38	3.28
330000	浙江	1	120.153	30.2674	2002	9.98	6.19	3.79
330000	浙江	1	120.153	30.2674	2001	10.02	6.25	3.77
330000	浙江	1	120.153	30.2674	2000	10.3	6.13	4.17
340000	安徽	1	117.285	31.8612	2021	8.05	8	0.05
340000	安徽	1	117.285	31.8612	2020	10.04	7.02	3.02
340000	安徽	1	117.285	31.8612	2019	12.03	6.04	5.99
340000	安徽	1	117.285	31.8612	2018	12.41	5.96	6.45
340000	安徽	1	117.285	31.8612	2017	14.07	5.9	8.17
340000	安徽	1	117.285	31.8612	2016	13.02	5.96	7.06
340000	安徽	1	117.285	31.8612	2015	12.92	5.94	6.98
340000	安徽	1	117.285	31.8612	2014	12.86	5.89	6.97
340000	安徽	1	117.285	31.8612	2013	12.88	6.06	6.82
340000	安徽	1	117.285	31.8612	2012	13	6.14	6.86
340000	安徽	1	117.285	31.8612	2011	12.23	5.91	6.32
340000	安徽	1	117.285	31.8612	2010	12.7	5.95	6.75
340000	安徽	1	117.285	31.8612	2009	13.07	6.6	6.47
340000	安徽	1	117.285	31.8612	2008	13.05	6.6	6.45
340000	安徽	1	117.285	31.8612	2007	12.75	6.4	6.35
340000	安徽	1	117.285	31.8612	2006	12.6	6.3	6.3
340000	安徽	1	117.285	31.8612	2005	12.43	6.23	6.2
340000	安徽	1	117.285	31.8612	2004	11.62	5.5	6.12
340000	安徽	1	117.285	31.8612	2003	11.15	5.2	5.95
340000	安徽	1	117.285	31.8612	2002	11.2	5.17	6.03
340000	安徽	1	117.285	31.8612	2001	12.46	5.85	6.61
340000	安徽	1	117.285	31.8612	2000	13.4	5.76	7.64
350000	福建	0	119.295	26.1008	2021	8.26	6.28	1.98
350000	福建	0	119.295	26.1008	2020	10.58	6.19	4.39
350000	福建	0	119.295	26.1008	2019	12.9	6.1	6.8
350000	福建	0	119.295	26.1008	2018	13.2	6.2	7
350000	福建	0	119.295	26.1008	2017	15	6.2	8.8
350000	福建	0	119.295	26.1008	2016	14.5	6.2	8.3
350000	福建	0	119.295	26.1008	2015	13.9	6.1	7.8
350000	福建	0	119.295	26.1008	2014	13.7	6.2	7.5
350000	福建	0	119.295	26.1008	2013	12.2	6.01	6.19
350000	福建	0	119.295	26.1008	2012	12.74	5.73	7.01
350000	福建	0	119.295	26.1008	2011	11.41	5.2	6.21
350000	福建	0	119.295	26.1008	2010	11.27	5.16	6.11
350000	福建	0	119.295	26.1008	2009	12.2	6	6.2
350000	福建	0	119.295	26.1008	2008	12.2	5.9	6.3
350000	福建	0	119.295	26.1008	2007	11.9	5.9	6
350000	福建	0	119.295	26.1008	2006	12	5.75	6.25
350000	福建	0	119.295	26.1008	2005	11.6	5.62	5.98
350000	福建	0	119.295	26.1008	2004	11.58	5.62	5.96
350000	福建	0	119.295	26.1008	2003	11.43	5.58	5.85
350000	福建	0	119.295	26.1008	2002	11.35	5.57	5.78
350000	福建	0	119.295	26.1008	2001	11.56	5.52	6.04
350000	福建	0	119.295	26.1008	2000	11.6	5.85	5.75
360000	江西	1	115.909	28.6757	2021	8.34	6.71	1.63
360000	江西	1	115.909	28.6757	2020	10.46	6.37	4.1
360000	江西	1	115.909	28.6757	2019	12.59	6.03	6.56
360000	江西	1	115.909	28.6757	2018	13.43	6.06	7.37
360000	江西	1	115.909	28.6757	2017	13.79	6.08	7.71
360000	江西	1	115.909	28.6757	2016	13.45	6.16	7.29
360000	江西	1	115.909	28.6757	2015	13.2	6.24	6.96
360000	江西	1	115.909	28.6757	2014	13.24	6.26	6.98
360000	江西	1	115.909	28.6757	2013	13.19	6.28	6.91
360000	江西	1	115.909	28.6757	2012	13.46	6.14	7.32
360000	江西	1	115.909	28.6757	2011	13.48	5.98	7.5
360000	江西	1	115.909	28.6757	2010	13.72	6.06	7.66
360000	江西	1	115.909	28.6757	2009	13.87	5.98	7.89
360000	江西	1	115.909	28.6757	2008	13.92	6.01	7.91
360000	江西	1	115.909	28.6757	2007	13.86	5.99	7.87
360000	江西	1	115.909	28.6757	2006	13.8	6.01	7.79
360000	江西	1	115.909	28.6757	2005	13.79	5.96	7.83
360000	江西	1	115.909	28.6757	2004	13.61	5.99	7.62
360000	江西	1	115.909	28.6757	2003	14.07	5.98	8.09
360000	江西	1	115.909	28.6757	2002	14.74	6.02	8.72
360000	江西	1	115.909	28.6757	2001	15.44	6.06	9.38
360000	江西	1	115.909	28.6757	2000	15.55	6.07	9.48
370000	山东	0	117.02	36.6685	2021	7.38	7.36	0.02
370000	山东	0	117.02	36.6685	2020	9.57	7.43	2.14
370000	山东	0	117.02	36.6685	2019	11.77	7.5	4.27
370000	山东	0	117.02	36.6685	2018	13.26	7.18	6.08
370000	山东	0	117.02	36.6685	2017	17.54	7.4	10.14
370000	山东	0	117.02	36.6685	2016	17.89	7.05	10.84
370000	山东	0	117.02	36.6685	2015	12.55	6.67	5.88
370000	山东	0	117.02	36.6685	2014	14.23	6.84	7.39
370000	山东	0	117.02	36.6685	2013	11.41	6.4	5.01
370000	山东	0	117.02	36.6685	2012	11.9	6.95	4.95
370000	山东	0	117.02	36.6685	2011	11.5	6.4	5.1
370000	山东	0	117.02	36.6685	2010	11.65	6.26	5.39
370000	山东	0	117.02	36.6685	2009	11.7	6.08	5.62
370000	山东	0	117.02	36.6685	2008	11.25	6.16	5.09
370000	山东	0	117.02	36.6685	2007	11.11	6.11	5
370000	山东	0	117.02	36.6685	2006	11.6	6.1	5.5
370000	山东	0	117.02	36.6685	2005	12.14	6.31	5.83
370000	山东	0	117.02	36.6685	2004	12.5	6.49	6.01
370000	山东	0	117.02	36.6685	2003	11.42	6.64	4.78
370000	山东	0	117.02	36.6685	2002	11.17	6.62	4.55
370000	山东	0	117.02	36.6685	2001	11.12	6.24	4.88
370000	山东	0	117.02	36.6685	2000	11.38	6.7	4.68
410000	河南	0	113.754	34.7655	2021	8	7.36	0.64
410000	河南	0	113.754	34.7655	2020	9.51	7.1	2.41
410000	河南	0	113.754	34.7655	2019	11.02	6.84	4.18
410000	河南	0	113.754	34.7655	2018	11.72	6.8	4.92
410000	河南	0	113.754	34.7655	2017	12.95	6.97	5.98
410000	河南	0	113.754	34.7655	2016	13.26	7.11	6.15
410000	河南	0	113.754	34.7655	2015	12.7	7.05	5.65
410000	河南	0	113.754	34.7655	2014	12.8	7.02	5.78
410000	河南	0	113.754	34.7655	2013	12.27	6.76	5.51
410000	河南	0	113.754	34.7655	2012	11.87	6.71	5.16
410000	河南	0	113.754	34.7655	2011	11.56	6.62	4.94
410000	河南	0	113.754	34.7655	2010	11.52	6.57	4.95
410000	河南	0	113.754	34.7655	2009	11.45	6.46	4.99
410000	河南	0	113.754	34.7655	2008	11.42	6.45	4.97
410000	河南	0	113.754	34.7655	2007	11.26	6.32	4.94
410000	河南	0	113.754	34.7655	2006	11.59	6.27	5.32
410000	河南	0	113.754	34.7655	2005	11.55	6.3	5.25
410000	河南	0	113.754	34.7655	2004	11.67	6.47	5.2
410000	河南	0	113.754	34.7655	2003	12.1	6.46	5.64
410000	河南	0	113.754	34.7655	2002	12.41	6.38	6.03
410000	河南	0	113.754	34.7655	2001	13.2	6.26	6.94
410000	河南	0	113.754	34.7655	2000	13.07	5.93	7.14
420000	湖北	1	114.342	30.5465	2021	6.98	7.86	-0.88
420000	湖北	1	114.342	30.5465	2020	9.16	7.47	1.69
420000	湖北	1	114.342	30.5465	2019	11.35	7.08	4.27
420000	湖北	1	114.342	30.5465	2018	11.54	7	4.54
420000	湖北	1	114.342	30.5465	2017	12.6	7.01	5.59
420000	湖北	1	114.342	30.5465	2016	12.04	6.97	5.07
420000	湖北	1	114.342	30.5465	2015	10.74	5.83	4.91
420000	湖北	1	114.342	30.5465	2014	11.86	6.96	4.9
420000	湖北	1	114.342	30.5465	2013	11.08	6.15	4.93
420000	湖北	1	114.342	30.5465	2012	11	6.12	4.88
420000	湖北	1	114.342	30.5465	2011	10.39	6.01	4.38
420000	湖北	1	114.342	30.5465	2010	10.36	6.02	4.34
420000	湖北	1	114.342	30.5465	2009	9.48	6	3.48
420000	湖北	1	114.342	30.5465	2008	9.21	6.5	2.71
420000	湖北	1	114.342	30.5465	2007	9.19	5.96	3.23
420000	湖北	1	114.342	30.5465	2006	9.08	5.95	3.13
420000	湖北	1	114.342	30.5465	2005	8.74	5.69	3.05
420000	湖北	1	114.342	30.5465	2004	8.43	6.03	2.4
420000	湖北	1	114.342	30.5465	2003	8.26	5.94	2.32
420000	湖北	1	114.342	30.5465	2002	8.38	6.17	2.21
420000	湖北	1	114.342	30.5465	2001	8.51	6.07	2.44
420000	湖北	1	114.342	30.5465	2000	9.71	6.01	3.7
430000	湖南	1	112.984	28.1124	2021	7.13	8.28	-1.15
430000	湖南	1	112.984	28.1124	2020	8.76	7.78	0.98
430000	湖南	1	112.984	28.1124	2019	10.39	7.28	3.11
430000	湖南	1	112.984	28.1124	2018	12.19	7.08	5.11
430000	湖南	1	112.984	28.1124	2017	13.27	7.08	6.19
430000	湖南	1	112.984	28.1124	2016	13.57	7.01	6.56
430000	湖南	1	112.984	28.1124	2015	13.58	6.86	6.72
430000	湖南	1	112.984	28.1124	2014	13.52	6.89	6.63
430000	湖南	1	112.984	28.1124	2013	13.5	6.96	6.54
430000	湖南	1	112.984	28.1124	2012	13.58	7.01	6.57
430000	湖南	1	112.984	28.1124	2011	13.35	6.8	6.55
430000	湖南	1	112.984	28.1124	2010	13.1	6.7	6.4
430000	湖南	1	112.984	28.1124	2009	13.05	6.94	6.11
430000	湖南	1	112.984	28.1124	2008	12.68	7.28	5.4
430000	湖南	1	112.984	28.1124	2007	11.96	6.71	5.25
430000	湖南	1	112.984	28.1124	2006	11.92	6.73	5.19
430000	湖南	1	112.984	28.1124	2005	11.9	6.75	5.15
430000	湖南	1	112.984	28.1124	2004	11.89	6.8	5.09
430000	湖南	1	112.984	28.1124	2003	11.82	6.87	4.95
430000	湖南	1	112.984	28.1124	2002	11.56	6.7	4.86
430000	湖南	1	112.984	28.1124	2001	11.8	6.72	5.08
430000	湖南	1	112.984	28.1124	2000	11.45	6.79	4.66
440000	广东	0	113.267	23.1322	2021	9.35	4.83	4.52
440000	广东	0	113.267	23.1322	2020	10.94	4.64	6.3
440000	广东	0	113.267	23.1322	2019	12.54	4.46	8.08
440000	广东	0	113.267	23.1322	2018	12.79	4.55	8.24
440000	广东	0	113.267	23.1322	2017	13.68	4.52	9.16
440000	广东	0	113.267	23.1322	2016	11.85	4.41	7.44
440000	广东	0	113.267	23.1322	2015	11.12	4.32	6.8
440000	广东	0	113.267	23.1322	2014	10.8	4.7	6.1
440000	广东	0	113.267	23.1322	2013	10.71	4.69	6.02
440000	广东	0	113.267	23.1322	2012	11.6	4.65	6.95
440000	广东	0	113.267	23.1322	2011	10.45	4.35	6.1
440000	广东	0	113.267	23.1322	2010	11.18	4.21	6.97
440000	广东	0	113.267	23.1322	2009	11.78	4.52	7.26
440000	广东	0	113.267	23.1322	2008	11.8	4.55	7.25
440000	广东	0	113.267	23.1322	2007	11.96	4.66	7.3
440000	广东	0	113.267	23.1322	2006	11.78	4.49	7.29
440000	广东	0	113.267	23.1322	2005	11.7	4.68	7.02
440000	广东	0	113.267	23.1322	2004	13.13	5.12	8.01
440000	广东	0	113.267	23.1322	2003	13.66	5.31	8.35
440000	广东	0	113.267	23.1322	2002	13.29	5.08	8.21
440000	广东	0	113.267	23.1322	2001	13.95	5.12	8.83
440000	广东	0	113.267	23.1322	2000	15.32	5.4	9.92
450000	广西	0	108.328	22.8155	2021	9.68	6.8	2.88
450000	广西	0	108.328	22.8155	2020	11.5	6.47	5.03
450000	广西	0	108.328	22.8155	2019	13.31	6.14	7.17
450000	广西	0	108.328	22.8155	2018	14.12	5.96	8.16
450000	广西	0	108.328	22.8155	2017	15.14	6.22	8.92
450000	广西	0	108.328	22.8155	2016	13.82	5.95	7.87
450000	广西	0	108.328	22.8155	2015	14.05	6.15	7.9
450000	广西	0	108.328	22.8155	2014	14.07	6.21	7.86
450000	广西	0	108.328	22.8155	2013	14.28	6.35	7.93
450000	广西	0	108.328	22.8155	2012	14.2	6.31	7.89
450000	广西	0	108.328	22.8155	2011	13.71	6.04	7.67
450000	广西	0	108.328	22.8155	2010	14.13	5.48	8.65
450000	广西	0	108.328	22.8155	2009	14.17	5.64	8.53
450000	广西	0	108.328	22.8155	2008	14.4	5.7	8.7
450000	广西	0	108.328	22.8155	2007	14.19	5.99	8.2
450000	广西	0	108.328	22.8155	2006	14.44	6.1	8.34
450000	广西	0	108.328	22.8155	2005	14.26	6.09	8.16
450000	广西	0	108.328	22.8155	2004	13.32	6.12	7.2
450000	广西	0	108.328	22.8155	2003	13.86	6.57	7.29
450000	广西	0	108.328	22.8155	2002	13.3	6.3	7
450000	广西	0	108.328	22.8155	2001	13.8	6.07	7.73
450000	广西	0	108.328	22.8155	2000	13.6	5.7	7.9
460000	海南	0	110.349	20.0174	2021	9.74	6.01	3.73
460000	海南	0	110.349	20.0174	2020	11.3	6.06	5.24
460000	海南	0	110.349	20.0174	2019	12.87	6.11	6.76
460000	海南	0	110.349	20.0174	2018	14.48	6.01	8.47
460000	海南	0	110.349	20.0174	2017	14.73	6.01	8.72
460000	海南	0	110.349	20.0174	2016	14.57	6	8.57
460000	海南	0	110.349	20.0174	2015	14.57	6	8.57
460000	海南	0	110.349	20.0174	2014	14.56	5.95	8.61
460000	海南	0	110.349	20.0174	2013	14.59	5.9	8.69
460000	海南	0	110.349	20.0174	2012	14.66	5.81	8.85
460000	海南	0	110.349	20.0174	2011	14.72	5.75	8.97
460000	海南	0	110.349	20.0174	2010	14.71	5.73	8.98
460000	海南	0	110.349	20.0174	2009	14.66	5.7	8.96
460000	海南	0	110.349	20.0174	2008	14.71	5.72	8.99
460000	海南	0	110.349	20.0174	2007	14.62	5.71	8.91
460000	海南	0	110.349	20.0174	2006	14.59	5.73	8.86
460000	海南	0	110.349	20.0174	2005	14.65	5.72	8.93
460000	海南	0	110.349	20.0174	2004	14.77	5.79	8.98
460000	海南	0	110.349	20.0174	2003	14.68	5.52	9.16
460000	海南	0	110.349	20.0174	2002	15.2	5.72	9.48
460000	海南	0	110.349	20.0174	2001	15.23	5.76	9.47
460000	海南	0	110.349	20.0174	2000	15.67	5.8	9.87
500000	重庆	1	106.552	29.563	2021	6.49	8.04	-1.55
500000	重庆	1	106.552	29.563	2020	8.48	7.8	0.68
500000	重庆	1	106.552	29.563	2019	10.48	7.57	2.91
500000	重庆	1	106.552	29.563	2018	11.02	7.54	3.48
500000	重庆	1	106.552	29.563	2017	11.18	7.27	3.91
500000	重庆	1	106.552	29.563	2016	11.77	7.24	4.53
500000	重庆	1	106.552	29.563	2015	11.05	7.19	3.86
500000	重庆	1	106.552	29.563	2014	10.67	7.05	3.62
500000	重庆	1	106.552	29.563	2013	10.37	6.77	3.6
500000	重庆	1	106.552	29.563	2012	10.86	6.86	4
500000	重庆	1	106.552	29.563	2011	9.88	6.71	3.17
500000	重庆	1	106.552	29.563	2010	9.17	6.4	2.77
500000	重庆	1	106.552	29.563	2009	9.9	6.2	3.7
500000	重庆	1	106.552	29.563	2008	10.1	6.3	3.8
500000	重庆	1	106.552	29.563	2007	10.1	6.3	3.8
500000	重庆	1	106.552	29.563	2006	9.9	6.5	3.4
500000	重庆	1	106.552	29.563	2005	9.4	6.4	3
500000	重庆	1	106.552	29.563	2004	9.45	6.6	2.85
500000	重庆	1	106.552	29.563	2003	9.89	7.2	2.69
500000	重庆	1	106.552	29.563	2002	9.36	6.08	3.28
500000	重庆	1	106.552	29.563	2001	9.7	6.9	2.8
500000	重庆	1	106.552	29.563	2000	11.43	7.98	3.45
510000	四川	1	104.076	30.6517	2021	6.85	8.74	-1.89
510000	四川	1	104.076	30.6517	2020	8.77	7.92	0.86
510000	四川	1	104.076	30.6517	2019	10.7	7.09	3.61
510000	四川	1	104.076	30.6517	2018	11.05	7.01	4.04
510000	四川	1	104.076	30.6517	2017	11.26	7.03	4.23
510000	四川	1	104.076	30.6517	2016	10.48	6.99	3.49
510000	四川	1	104.076	30.6517	2015	10.3	6.94	3.36
510000	四川	1	104.076	30.6517	2014	10.22	7.02	3.2
510000	四川	1	104.076	30.6517	2013	9.9	6.9	3
510000	四川	1	104.076	30.6517	2012	9.89	6.92	2.97
510000	四川	1	104.076	30.6517	2011	9.79	6.81	2.98
510000	四川	1	104.076	30.6517	2010	8.93	6.62	2.31
510000	四川	1	104.076	30.6517	2009	9.15	6.43	2.72
510000	四川	1	104.076	30.6517	2008	9.54	7.15	2.39
510000	四川	1	104.076	30.6517	2007	9.21	6.29	2.92
510000	四川	1	104.076	30.6517	2006	9.14	6.28	2.86
510000	四川	1	104.076	30.6517	2005	9.7	6.8	2.9
510000	四川	1	104.076	30.6517	2004	9.05	6.27	2.78
510000	四川	1	104.076	30.6517	2003	9.18	6.06	3.12
510000	四川	1	104.076	30.6517	2002	10.44	6.55	3.89
510000	四川	1	104.076	30.6517	2001	11.16	6.79	4.37
510000	四川	1	104.076	30.6517	2000	12.1	7	5.1
520000	贵州	1	106.707	26.5982	2021	12.17	7.19	4.98
520000	贵州	1	106.707	26.5982	2020	12.91	7.07	5.84
520000	贵州	1	106.707	26.5982	2019	13.65	6.95	6.7
520000	贵州	1	106.707	26.5982	2018	13.9	6.85	7.05
520000	贵州	1	106.707	26.5982	2017	13.98	6.88	7.1
520000	贵州	1	106.707	26.5982	2016	13.43	6.93	6.5
520000	贵州	1	106.707	26.5982	2015	13	7.2	5.8
520000	贵州	1	106.707	26.5982	2014	12.98	7.18	5.8
520000	贵州	1	106.707	26.5982	2013	13.05	7.15	5.9
520000	贵州	1	106.707	26.5982	2012	13.27	6.96	6.31
520000	贵州	1	106.707	26.5982	2011	13.31	6.93	6.38
520000	贵州	1	106.707	26.5982	2010	13.96	6.55	7.41
520000	贵州	1	106.707	26.5982	2009	13.65	6.69	6.96
520000	贵州	1	106.707	26.5982	2008	13.49	6.77	6.72
520000	贵州	1	106.707	26.5982	2007	13.28	6.6	6.68
520000	贵州	1	106.707	26.5982	2006	13.97	6.71	7.26
520000	贵州	1	106.707	26.5982	2005	14.59	7.21	7.38
520000	贵州	1	106.707	26.5982	2004	15.08	6.35	8.73
520000	贵州	1	106.707	26.5982	2003	15.91	6.87	9.04
520000	贵州	1	106.707	26.5982	2002	17.96	7.21	10.75
520000	贵州	1	106.707	26.5982	2001	18.56	7.23	11.33
520000	贵州	1	106.707	26.5982	2000	20.59	7.53	13.06
530000	云南	1	102.71	25.0458	2021	9.35	8.12	1.23
530000	云南	1	102.71	25.0458	2020	10.99	7.16	3.83
530000	云南	1	102.71	25.0458	2019	12.63	6.2	6.43
530000	云南	1	102.71	25.0458	2018	13.19	6.32	6.87
530000	云南	1	102.71	25.0458	2017	13.53	6.68	6.85
530000	云南	1	102.71	25.0458	2016	13.16	6.55	6.61
530000	云南	1	102.71	25.0458	2015	12.88	6.48	6.4
530000	云南	1	102.71	25.0458	2014	12.65	6.45	6.2
530000	云南	1	102.71	25.0458	2013	12.6	6.43	6.17
530000	云南	1	102.71	25.0458	2012	12.63	6.41	6.22
530000	云南	1	102.71	25.0458	2011	12.71	6.36	6.35
530000	云南	1	102.71	25.0458	2010	13.1	6.56	6.54
530000	云南	1	102.71	25.0458	2009	12.53	6.45	6.08
530000	云南	1	102.71	25.0458	2008	12.63	6.31	6.32
530000	云南	1	102.71	25.0458	2007	13.08	6.22	6.86
530000	云南	1	102.71	25.0458	2006	13.2	6.3	6.9
530000	云南	1	102.71	25.0458	2005	14.72	6.75	7.97
530000	云南	1	102.71	25.0458	2004	15.6	6.6	9
530000	云南	1	102.71	25.0458	2003	17	7.2	9.8
530000	云南	1	102.71	25.0458	2002	17.9	7.3	10.6
530000	云南	1	102.71	25.0458	2001	18.51	7.57	10.94
530000	云南	1	102.71	25.0458	2000	19.05	7.57	11.48
540000	西藏	0	91.1172	29.6469	2021	14.17	5.47	8.7
540000	西藏	0	91.1172	29.6469	2020	14.38	4.96	9.42
540000	西藏	0	91.1172	29.6469	2019	14.6	4.46	10.14
540000	西藏	0	91.1172	29.6469	2018	15.22	4.58	10.64
540000	西藏	0	91.1172	29.6469	2017	16	4.95	11.05
540000	西藏	0	91.1172	29.6469	2016	15.79	5.11	10.68
540000	西藏	0	91.1172	29.6469	2015	15.75	5.1	10.65
540000	西藏	0	91.1172	29.6469	2014	15.76	5.21	10.55
540000	西藏	0	91.1172	29.6469	2013	15.77	5.39	10.38
540000	西藏	0	91.1172	29.6469	2012	15.48	5.21	10.27
540000	西藏	0	91.1172	29.6469	2011	15.39	5.13	10.26
540000	西藏	0	91.1172	29.6469	2010	15.8	5.55	10.25
540000	西藏	0	91.1172	29.6469	2009	15.31	5.07	10.24
540000	西藏	0	91.1172	29.6469	2008	15.5	5.2	10.3
540000	西藏	0	91.1172	29.6469	2007	16.4	5.1	11.3
540000	西藏	0	91.1172	29.6469	2006	17.4	5.7	11.7
540000	西藏	0	91.1172	29.6469	2005	17.94	7.15	10.79
540000	西藏	0	91.1172	29.6469	2004	17.4	6.2	11.2
540000	西藏	0	91.1172	29.6469	2003	17.4	6.3	11.1
540000	西藏	0	91.1172	29.6469	2002	18.83	6.07	12.76
540000	西藏	0	91.1172	29.6469	2001	18.6	6.5	12.1
540000	西藏	0	91.1172	29.6469	2000	19.5	6.6	12.9
610000	陕西	0	108.954	34.2655	2021	7.89	7.38	0.51
610000	陕西	0	108.954	34.2655	2020	9.22	6.83	2.39
610000	陕西	0	108.954	34.2655	2019	10.55	6.28	4.27
610000	陕西	0	108.954	34.2655	2018	10.67	6.24	4.43
610000	陕西	0	108.954	34.2655	2017	11.11	6.24	4.87
610000	陕西	0	108.954	34.2655	2016	10.64	6.23	4.41
610000	陕西	0	108.954	34.2655	2015	10.1	6.28	3.82
610000	陕西	0	108.954	34.2655	2014	10.13	6.26	3.87
610000	陕西	0	108.954	34.2655	2013	10.01	6.15	3.86
610000	陕西	0	108.954	34.2655	2012	10.12	6.24	3.88
610000	陕西	0	108.954	34.2655	2011	9.75	6.06	3.69
610000	陕西	0	108.954	34.2655	2010	9.73	6.01	3.72
610000	陕西	0	108.954	34.2655	2009	10.24	6.24	4
610000	陕西	0	108.954	34.2655	2008	10.29	6.21	4.08
610000	陕西	0	108.954	34.2655	2007	10.21	6.16	4.05
610000	陕西	0	108.954	34.2655	2006	10.19	6.15	4.04
610000	陕西	0	108.954	34.2655	2005	10.02	6.01	4.01
610000	陕西	0	108.954	34.2655	2004	10.59	6.33	4.26
610000	陕西	0	108.954	34.2655	2003	10.67	6.38	4.29
610000	陕西	0	108.954	34.2655	2002	10.48	6.36	4.12
610000	陕西	0	108.954	34.2655	2001	10.5	6.34	4.16
610000	陕西	0	108.954	34.2655	2000
620000	甘肃	0	103.826	36.0594	2021	9.68	8.26	1.42
620000	甘肃	0	103.826	36.0594	2020	10.14	7.5	2.64
620000	甘肃	0	103.826	36.0594	2019	10.6	6.75	3.85
620000	甘肃	0	103.826	36.0594	2018	11.07	6.65	4.42
620000	甘肃	0	103.826	36.0594	2017	12.54	6.52	6.02
620000	甘肃	0	103.826	36.0594	2016	12.18	6.18	6
620000	甘肃	0	103.826	36.0594	2015	12.36	6.15	6.21
620000	甘肃	0	103.826	36.0594	2014	12.21	6.11	6.1
620000	甘肃	0	103.826	36.0594	2013	12.16	6.08	6.08
620000	甘肃	0	103.826	36.0594	2012	12.11	6.05	6.06
620000	甘肃	0	103.826	36.0594	2011	12.08	6.03	6.05
620000	甘肃	0	103.826	36.0594	2010	12.05	6.02	6.03
620000	甘肃	0	103.826	36.0594	2009	13.32	6.71	6.61
620000	甘肃	0	103.826	36.0594	2008	13.22	6.68	6.54
620000	甘肃	0	103.826	36.0594	2007	13.14	6.65	6.49
620000	甘肃	0	103.826	36.0594	2006	12.86	6.62	6.24
620000	甘肃	0	103.826	36.0594	2005	12.59	6.57	6.02
620000	甘肃	0	103.826	36.0594	2004	12.43	6.52	5.91
620000	甘肃	0	103.826	36.0594	2003	12.58	6.46	6.12
620000	甘肃	0	103.826	36.0594	2002	13.16	6.45	6.71
620000	甘肃	0	103.826	36.0594	2001	13.58	6.43	7.15
620000	甘肃	0	103.826	36.0594	2000	14.38	6.41	7.97
630000	青海	0	101.78	36.6209	2021	11.22	6.91	4.31
630000	青海	0	101.78	36.6209	2020	12.44	6.5	5.94
630000	青海	0	101.78	36.6209	2019	13.66	6.08	7.58
630000	青海	0	101.78	36.6209	2018	14.31	6.25	8.06
630000	青海	0	101.78	36.6209	2017	14.42	6.17	8.25
630000	青海	0	101.78	36.6209	2016	14.7	6.18	8.52
630000	青海	0	101.78	36.6209	2015	14.72	6.17	8.55
630000	青海	0	101.78	36.6209	2014	14.67	6.18	8.49
630000	青海	0	101.78	36.6209	2013	14.16	6.13	8.03
630000	青海	0	101.78	36.6209	2012	14.3	6.06	8.24
630000	青海	0	101.78	36.6209	2011	14.43	6.12	8.31
630000	青海	0	101.78	36.6209	2010	14.94	6.31	8.63
630000	青海	0	101.78	36.6209	2009	14.51	6.19	8.32
630000	青海	0	101.78	36.6209	2008	14.49	6.14	8.35
630000	青海	0	101.78	36.6209	2007	14.93	6.13	8.8
630000	青海	0	101.78	36.6209	2006	15.24	6.27	8.97
630000	青海	0	101.78	36.6209	2005	15.7	6.21	9.49
630000	青海	0	101.78	36.6209	2004	16.32	6.45	9.87
630000	青海	0	101.78	36.6209	2003	16.94	6.09	10.85
630000	青海	0	101.78	36.6209	2002	18.05	6.35	11.7
630000	青海	0	101.78	36.6209	2001	19.06	6.44	12.62
630000	青海	0	101.78	36.6209	2000	19.25	6.15	13.1
640000	宁夏	0	106.259	38.4713	2021	11.62	6.09	5.53
640000	宁夏	0	106.259	38.4713	2020	12.67	5.89	6.78
640000	宁夏	0	106.259	38.4713	2019	13.72	5.69	8.03
640000	宁夏	0	106.259	38.4713	2018	13.32	5.54	7.78
640000	宁夏	0	106.259	38.4713	2017	13.44	4.75	8.69
640000	宁夏	0	106.259	38.4713	2016	13.69	4.72	8.97
640000	宁夏	0	106.259	38.4713	2015	12.62	4.58	8.04
640000	宁夏	0	106.259	38.4713	2014	13.1	4.53	8.57
640000	宁夏	0	106.259	38.4713	2013	13.12	4.5	8.62
640000	宁夏	0	106.259	38.4713	2012	13.26	4.33	8.93
640000	宁夏	0	106.259	38.4713	2011	13.65	4.68	8.97
640000	宁夏	0	106.259	38.4713	2010	14.14	5.1	9.04
640000	宁夏	0	106.259	38.4713	2009	14.38	4.7	9.68
640000	宁夏	0	106.259	38.4713	2008	14.31	4.62	9.69
640000	宁夏	0	106.259	38.4713	2007	14.8	5.04	9.76
640000	宁夏	0	106.259	38.4713	2006	15.53	4.84	10.69
640000	宁夏	0	106.259	38.4713	2005	15.93	4.95	10.98
640000	宁夏	0	106.259	38.4713	2004	15.97	4.79	11.18
640000	宁夏	0	106.259	38.4713	2003	15.68	4.73	10.95
640000	宁夏	0	106.259	38.4713	2002	16.42	4.86	11.56
640000	宁夏	0	106.259	38.4713	2001	16.55	4.84	11.71
640000	宁夏	0	106.259	38.4713	2000	16.49	4.57	11.92
650000	新疆	0	87.6277	43.793	2021	6.16	5.6	0.56
650000	新疆	0	87.6277	43.793	2020	7.15	5.03	2.12
650000	新疆	0	87.6277	43.793	2019	8.14	4.45	3.69
650000	新疆	0	87.6277	43.793	2018	10.69	4.56	6.13
650000	新疆	0	87.6277	43.793	2017	15.88	4.48	11.4
650000	新疆	0	87.6277	43.793	2016	15.34	4.26	11.08
650000	新疆	0	87.6277	43.793	2015	15.59	4.51	11.08
650000	新疆	0	87.6277	43.793	2014	16.44	4.97	11.47
650000	新疆	0	87.6277	43.793	2013	15.84	4.92	10.92
650000	新疆	0	87.6277	43.793	2012	15.32	4.48	10.84
650000	新疆	0	87.6277	43.793	2011	14.99	4.42	10.57
650000	新疆	0	87.6277	43.793	2010	15.99	5.43	10.56
650000	新疆	0	87.6277	43.793	2009	15.99	5.43	10.56
650000	新疆	0	87.6277	43.793	2008	16.05	4.88	11.17
650000	新疆	0	87.6277	43.793	2007	16.79	5.01	11.78
650000	新疆	0	87.6277	43.793	2006	15.79	5.03	10.76
650000	新疆	0	87.6277	43.793	2005	16.42	5.04	11.38
650000	新疆	0	87.6277	43.793	2004	16	5.09	10.91
650000	新疆	0	87.6277	43.793	2003	16.01	5.23	10.78
650000	新疆	0	87.6277	43.793	2002	16.3	5.43	10.87
650000	新疆	0	87.6277	43.793	2001	16.82	5.69	11.13
650000	新疆	0	87.6277	43.793	2000	17.57	5.4	12.17	微信公众号“马克 数据网”

## Sheet: ARIMA Fill
Administrative division code	Region	Yangtze River Economic Belt	Longitude	Latitude	Year	Crude birth rate per thousand ‰	Crude death rate per thousand ‰	Natural population growth rate per thousand ‰	Data source
110000	Beijing	0	116.408	39.904	2021	6.35	5.39	0.96
110000	Beijing	0	116.408	39.904	2020	7.24	5.44	1.8
110000	Beijing	0	116.408	39.904	2019	8.12	5.49	2.63
110000	Beijing	0	116.408	39.904	2018	8.24	5.58	2.66
110000	Beijing	0	116.408	39.904	2017	9.06	5.3	3.76
110000	Beijing	0	116.408	39.904	2016	9.32	5.2	4.12
110000	Beijing	0	116.408	39.904	2015	7.96	4.95	3.01
110000	Beijing	0	116.408	39.904	2014	9.75	4.92	4.83
110000	Beijing	0	116.408	39.904	2013	8.93	4.52	4.41
110000	Beijing	0	116.408	39.904	2012	9.05	4.31	4.74
110000	Beijing	0	116.408	39.904	2011	8.29	4.27	4.02
110000	Beijing	0	116.408	39.904	2010	7.48	4.41	3.07
110000	Beijing	0	116.408	39.904	2009	8.06	4.56	3.5
110000	Beijing	0	116.408	39.904	2008	8.17	4.75	3.42
110000	Beijing	0	116.408	39.904	2007	8.32	4.92	3.4
110000	Beijing	0	116.408	39.904	2006	6.26	4.97	1.29
110000	Beijing	0	116.408	39.904	2005	6.29	5.2	1.09
110000	Beijing	0	116.408	39.904	2004	6.1	5.4	0.7
110000	Beijing	0	116.408	39.904	2003	5.1	5.2	-0.1
110000	Beijing	0	116.408	39.904	2002	6.6	5.7	0.9
110000	Beijing	0	116.408	39.904	2001	6.1	5.3	0.8
110000	Beijing	0	116.408	39.904	2000	6.2	5.3	0.9
120000	Tianjin	0	117.201	39.0842	2021	5.3	6.23	-0.93
120000	Tianjin	0	117.201	39.0842	2020	6.02	5.77	0.25
120000	Tianjin	0	117.201	39.0842	2019	6.73	5.3	1.43
120000	Tianjin	0	117.201	39.0842	2018	6.67	5.42	1.25
120000	Tianjin	0	117.201	39.0842	2017	7.65	5.05	2.6
120000	Tianjin	0	117.201	39.0842	2016	7.37	5.54	1.83
120000	Tianjin	0	117.201	39.0842	2015	5.84	5.61	0.23
120000	Tianjin	0	117.201	39.0842	2014	8.19	6.05	2.14
120000	Tianjin	0	117.201	39.0842	2013	8.28	6	2.28
120000	Tianjin	0	117.201	39.0842	2012	8.75	6.12	2.63
120000	Tianjin	0	117.201	39.0842	2011	8.58	6.08	2.5
120000	Tianjin	0	117.201	39.0842	2010	8.18	5.58	2.6
120000	Tianjin	0	117.201	39.0842	2009	8.3	5.7	2.6
120000	Tianjin	0	117.201	39.0842	2008	8.13	5.94	2.19
120000	Tianjin	0	117.201	39.0842	2007	7.91	5.86	2.05
120000	Tianjin	0	117.201	39.0842	2006	7.67	6.07	1.6
120000	Tianjin	0	117.201	39.0842	2005	7.44	6.01	1.43
120000	Tianjin	0	117.201	39.0842	2004	7.31	5.97	1.34
120000	Tianjin	0	117.201	39.0842	2003	7.14	6.04	1.1
120000	Tianjin	0	117.201	39.0842	2002	7.49	6.04	1.45
120000	Tianjin	0	117.201	39.0842	2001	7.58	5.94	1.64
120000	Tianjin	0	117.201	39.0842	2000	7.72	6.17	1.55
130000	Hebei	0	114.469	38.0371	2021	7.15	7.58	-0.43
130000	Hebei	0	114.469	38.0371	2020	8.99	6.85	2.14
130000	Hebei	0	114.469	38.0371	2019	10.83	6.12	4.71
130000	Hebei	0	114.469	38.0371	2018	11.26	6.38	4.88
130000	Hebei	0	114.469	38.0371	2017	13.2	6.6	6.6
130000	Hebei	0	114.469	38.0371	2016	12.42	6.36	6.06
130000	Hebei	0	114.469	38.0371	2015	11.35	5.79	5.56
130000	Hebei	0	114.469	38.0371	2014	13.18	6.23	6.95
130000	Hebei	0	114.469	38.0371	2013	13.04	6.87	6.17
130000	Hebei	0	114.469	38.0371	2012	12.88	6.41	6.47
130000	Hebei	0	114.469	38.0371	2011	13.02	6.52	6.5
130000	Hebei	0	114.469	38.0371	2010	13.22	6.41	6.81
130000	Hebei	0	114.469	38.0371	2009	12.93	6.43	6.5
130000	Hebei	0	114.469	38.0371	2008	13.04	6.49	6.55
130000	Hebei	0	114.469	38.0371	2007	13.33	6.78	6.55
130000	Hebei	0	114.469	38.0371	2006	12.82	6.59	6.23
130000	Hebei	0	114.469	38.0371	2005	12.84	6.75	6.09
130000	Hebei	0	114.469	38.0371	2004	11.98	6.19	5.79
130000	Hebei	0	114.469	38.0371	2003	11.43	6.27	5.16
130000	Hebei	0	114.469	38.0371	2002	11.53	6.25	5.28
130000	Hebei	0	114.469	38.0371	2001	11.16	6.18	4.98
130000	Hebei	0	114.469	38.0371	2000	11.3	6.21	5.1
140000	Shanxi	0	112.562	37.8735	2021	7.06	7.32	-0.26
140000	Shanxi	0	112.562	37.8735	2020	8.09	6.59	1.5
140000	Shanxi	0	112.562	37.8735	2019	9.12	5.85	3.27
140000	Shanxi	0	112.562	37.8735	2018	9.63	5.32	4.31
140000	Shanxi	0	112.562	37.8735	2017	11.06	5.45	5.61
140000	Shanxi	0	112.562	37.8735	2016	10.29	5.52	4.77
140000	Shanxi	0	112.562	37.8735	2015	9.98	5.56	4.42
140000	Shanxi	0	112.562	37.8735	2014	10.92	5.93	4.99
140000	Shanxi	0	112.562	37.8735	2013	10.81	5.57	5.24
140000	Shanxi	0	112.562	37.8735	2012	10.7	5.83	4.87
140000	Shanxi	0	112.562	37.8735	2011	10.47	5.61	4.86
140000	Shanxi	0	112.562	37.8735	2010	10.68	5.38	5.3
140000	Shanxi	0	112.562	37.8735	2009	10.87	5.98	4.89
140000	Shanxi	0	112.562	37.8735	2008	11.32	6.01	5.31
140000	Shanxi	0	112.562	37.8735	2007	11.3	5.97	5.33
140000	Shanxi	0	112.562	37.8735	2006	11.48	5.73	5.75
140000	Shanxi	0	112.562	37.8735	2005	12.02	6	6.02
140000	Shanxi	0	112.562	37.8735	2004	12.36	6.11	6.25
140000	Shanxi	0	112.562	37.8735	2003	12.26	6.04	6.22
140000	Shanxi	0	112.562	37.8735	2002	12.86	6.14	6.72
140000	Shanxi	0	112.562	37.8735	2001	13.06	5.9	7.16
140000	Shanxi	0	112.562	37.8735	2000	12.1	5.9	6.1
150000	Inner Mongolia	0	111.766	40.8175	2021	6.26	7.54	-1.28
150000	Inner Mongolia	0	111.766	40.8175	2020	7.25	6.6	0.64
150000	Inner Mongolia	0	111.766	40.8175	2019	8.23	5.66	2.57
150000	Inner Mongolia	0	111.766	40.8175	2018	8.35	5.95	2.4
150000	Inner Mongolia	0	111.766	40.8175	2017	9.47	5.74	3.73
150000	Inner Mongolia	0	111.766	40.8175	2016	9.03	5.69	3.34
150000	Inner Mongolia	0	111.766	40.8175	2015	7.72	5.32	2.4
150000	Inner Mongolia	0	111.766	40.8175	2014	9.31	5.75	3.56
150000	Inner Mongolia	0	111.766	40.8175	2013	8.98	5.62	3.36
150000	Inner Mongolia	0	111.766	40.8175	2012	9.17	5.52	3.65
150000	Inner Mongolia	0	111.766	40.8175	2011	8.94	5.43	3.51
150000	Inner Mongolia	0	111.766	40.8175	2010	9.3	5.54	3.76
150000	Inner Mongolia	0	111.766	40.8175	2009	9.57	5.61	3.96
150000	Inner Mongolia	0	111.766	40.8175	2008	9.81	5.54	4.27
150000	Inner Mongolia	0	111.766	40.8175	2007	10.21	5.73	4.48
150000	Inner Mongolia	0	111.766	40.8175	2006	9.87	5.91	3.96
150000	Inner Mongolia	0	111.766	40.8175	2005	10.08	5.46	4.62
150000	Inner Mongolia	0	111.766	40.8175	2004	9.53	5.98	3.55
150000	Inner Mongolia	0	111.766	40.8175	2003	9.24	6.17	3.07
150000	Inner Mongolia	0	111.766	40.8175	2002	9.6	5.92	3.68
150000	Inner Mongolia	0	111.766	40.8175	2001	10.77	5.79	4.98
150000	Inner Mongolia	0	111.766	40.8175	2000	9.9	5.5	4.4
210000	Liaoning	0	123.429	41.8354	2021	4.71	8.89	-4.18
210000	Liaoning	0	123.429	41.8354	2020	5.58	8.07	-2.49
210000	Liaoning	0	123.429	41.8354	2019	6.45	7.25	-0.8
210000	Liaoning	0	123.429	41.8354	2018	6.39	7.39	-1
210000	Liaoning	0	123.429	41.8354	2017	6.49	6.93	-0.44
210000	Liaoning	0	123.429	41.8354	2016	6.6	6.78	-0.18
210000	Liaoning	0	123.429	41.8354	2015	6.17	6.59	-0.42
210000	Liaoning	0	123.429	41.8354	2014	6.49	6.23	0.26
210000	Liaoning	0	123.429	41.8354	2013	6.09	6.12	-0.03
210000	Liaoning	0	123.429	41.8354	2012	6.15	6.54	-0.39
210000	Liaoning	0	123.429	41.8354	2011	5.71	6.05	-0.34
210000	Liaoning	0	123.429	41.8354	2010	6.68	6.26	0.42
210000	Liaoning	0	123.429	41.8354	2009	6.06	5.09	0.97
210000	Liaoning	0	123.429	41.8354	2008	6.32	5.22	1.1
210000	Liaoning	0	123.429	41.8354	2007	6.89	5.36	1.53
210000	Liaoning	0	123.429	41.8354	2006	6.4	5.3	1.1
210000	Liaoning	0	123.429	41.8354	2005	7.01	6.04	0.97
210000	Liaoning	0	123.429	41.8354	2004	6.51	5.6	0.91
210000	Liaoning	0	123.429	41.8354	2003	6.9	5.83	1.07
210000	Liaoning	0	123.429	41.8354	2002	7.38	6.04	1.34
210000	Liaoning	0	123.429	41.8354	2001	7.74	6.1	1.64
210000	Liaoning	0	123.429	41.8354	2000	10.7	6.7	4
220000	Jilin	0	125.326	43.8965	2021	4.7	8.08	-3.38
220000	Jilin	0	125.326	43.8965	2020	5.38	7.49	-2.11
220000	Jilin	0	125.326	43.8965	2019	6.05	6.9	-0.85
220000	Jilin	0	125.326	43.8965	2018	6.62	6.26	0.36
220000	Jilin	0	125.326	43.8965	2017	6.76	6.5	0.26
220000	Jilin	0	125.326	43.8965	2016	5.55	5.6	-0.05
220000	Jilin	0	125.326	43.8965	2015	5.87	5.53	0.34
220000	Jilin	0	125.326	43.8965	2014	6.62	6.22	0.4
220000	Jilin	0	125.326	43.8965	2013	5.36	5.04	0.32
220000	Jilin	0	125.326	43.8965	2012	5.73	5.37	0.36
220000	Jilin	0	125.326	43.8965	2011	6.53	5.51	1.02
220000	Jilin	0	125.326	43.8965	2010	7.91	5.88	2.03
220000	Jilin	0	125.326	43.8965	2009	6.69	4.74	1.95
220000	Jilin	0	125.326	43.8965	2008	6.65	5.04	1.61
220000	Jilin	0	125.326	43.8965	2007	7.55	5.05	2.5
220000	Jilin	0	125.326	43.8965	2006	7.67	5	2.67
220000	Jilin	0	125.326	43.8965	2005	7.89	5.32	2.57
220000	Jilin	0	125.326	43.8965	2004	7.39	5.63	1.76
220000	Jilin	0	125.326	43.8965	2003	7.25	5.64	1.61
220000	Jilin	0	125.326	43.8965	2002	8.3	5.11	3.19
220000	Jilin	0	125.326	43.8965	2001	8.76	5.38	3.38
220000	Jilin	0	125.326	43.8965	2000	10.31	5.85	4.46
230000	Heilongjiang	0	126.662	45.7423	2021	3.59	8.7	-5.11
230000	Heilongjiang	0	126.662	45.7423	2020	4.66	7.72	-3.06
230000	Heilongjiang	0	126.662	45.7423	2019	5.73	6.74	-1.01
230000	Heilongjiang	0	126.662	45.7423	2018	5.98	6.67	-0.69
230000	Heilongjiang	0	126.662	45.7423	2017	6.22	6.63	-0.41
230000	Heilongjiang	0	126.662	45.7423	2016	6.12	6.61	-0.49
230000	Heilongjiang	0	126.662	45.7423	2015	6	6.6	-0.6
230000	Heilongjiang	0	126.662	45.7423	2014	7.37	6.46	0.91
230000	Heilongjiang	0	126.662	45.7423	2013	6.86	6.08	0.78
230000	Heilongjiang	0	126.662	45.7423	2012	7.3	6.03	1.27
230000	Heilongjiang	0	126.662	45.7423	2011	6.99	5.92	1.07
230000	Heilongjiang	0	126.662	45.7423	2010	7.35	5.03	2.32
230000	Heilongjiang	0	126.662	45.7423	2009	7.48	5.42	2.06
230000	Heilongjiang	0	126.662	45.7423	2008	7.91	5.68	2.23
230000	Heilongjiang	0	126.662	45.7423	2007	7.88	5.39	2.49
230000	Heilongjiang	0	126.662	45.7423	2006	7.57	5.18	2.39
230000	Heilongjiang	0	126.662	45.7423	2005	7.87	5.2	2.67
230000	Heilongjiang	0	126.662	45.7423	2004	7.27	5.45	1.82
230000	Heilongjiang	0	126.662	45.7423	2003	7.48	5.45	2.03
230000	Heilongjiang	0	126.662	45.7423	2002	7.98	5.44	2.54
230000	Heilongjiang	0	126.662	45.7423	2001	8.48	5.49	2.99
230000	Heilongjiang	0	126.662	45.7423	2000	8.68	5.52	3.17
310000	Shanghai	1	121.474	31.2304	2021	4.67	5.59	-0.92
310000	Shanghai	1	121.474	31.2304	2020	5.84	5.55	0.29
310000	Shanghai	1	121.474	31.2304	2019	7	5.5	1.5
310000	Shanghai	1	121.474	31.2304	2018	7.2	5.4	1.8
310000	Shanghai	1	121.474	31.2304	2017	8.1	5.3	2.8
310000	Shanghai	1	121.474	31.2304	2016	9	5	4
310000	Shanghai	1	121.474	31.2304	2015	7.52	5.07	2.45
310000	Shanghai	1	121.474	31.2304	2014	8.35	5.21	3.14
310000	Shanghai	1	121.474	31.2304	2013	8.18	5.24	2.94
310000	Shanghai	1	121.474	31.2304	2012	9.56	5.36	4.2
310000	Shanghai	1	121.474	31.2304	2011	6.97	5.1	1.87
310000	Shanghai	1	121.474	31.2304	2010	7.05	5.07	1.98
310000	Shanghai	1	121.474	31.2304	2009	8.64	5.94	2.7
310000	Shanghai	1	121.474	31.2304	2008	8.89	6.17	2.72
310000	Shanghai	1	121.474	31.2304	2007	9.07	6.03	3.04
310000	Shanghai	1	121.474	31.2304	2006	7.47	5.89	1.58
310000	Shanghai	1	121.474	31.2304	2005	7.04	6.08	0.96
310000	Shanghai	1	121.474	31.2304	2004	6	6	0
310000	Shanghai	1	121.474	31.2304	2003	4.85	6.2	-1.35
310000	Shanghai	1	121.474	31.2304	2002	5.41	5.95	-0.54
310000	Shanghai	1	121.474	31.2304	2001	5.02	5.97	-0.95
310000	Shanghai	1	121.474	31.2304	2000	5.3	7.2	-1.9
320000	Jiangsu	1	118.763	32.0617	2021	5.65	6.77	-1.12
320000	Jiangsu	1	118.763	32.0617	2020	7.39	6.91	0.48
320000	Jiangsu	1	118.763	32.0617	2019	9.12	7.04	2.08
320000	Jiangsu	1	118.763	32.0617	2018	9.32	7.03	2.29
320000	Jiangsu	1	118.763	32.0617	2017	9.71	7.03	2.68
320000	Jiangsu	1	118.763	32.0617	2016	9.76	7.03	2.73
320000	Jiangsu	1	118.763	32.0617	2015	9.05	7.03	2.02
320000	Jiangsu	1	118.763	32.0617	2014	9.45	7.02	2.43
320000	Jiangsu	1	118.763	32.0617	2013	9.44	7.01	2.43
320000	Jiangsu	1	118.763	32.0617	2012	9.44	6.99	2.45
320000	Jiangsu	1	118.763	32.0617	2011	9.59	6.98	2.61
320000	Jiangsu	1	118.763	32.0617	2010	9.73	6.88	2.85
320000	Jiangsu	1	118.763	32.0617	2009	9.55	6.99	2.56
320000	Jiangsu	1	118.763	32.0617	2008	9.34	7.04	2.3
320000	Jiangsu	1	118.763	32.0617	2007	9.37	7.07	2.3
320000	Jiangsu	1	118.763	32.0617	2006	9.36	7.08	2.28
320000	Jiangsu	1	118.763	32.0617	2005	9.24	7.03	2.21
320000	Jiangsu	1	118.763	32.0617	2004	9.45	7.2	2.25
320000	Jiangsu	1	118.763	32.0617	2003	9.04	7.03	2.01
320000	Jiangsu	1	118.763	32.0617	2002	9.17	6.99	2.18
320000	Jiangsu	1	118.763	32.0617	2001	9.03	6.62	2.41
320000	Jiangsu	1	118.763	32.0617	2000	9.08	6.52	2.56
330000	Zhejiang	1	120.153	30.2674	2021	6.9	5.9	1
330000	Zhejiang	1	120.153	30.2674	2020	8.71	5.71	3
330000	Zhejiang	1	120.153	30.2674	2019	10.51	5.52	4.99
330000	Zhejiang	1	120.153	30.2674	2018	11.02	5.58	5.44
330000	Zhejiang	1	120.153	30.2674	2017	11.92	5.56	6.36
330000	Zhejiang	1	120.153	30.2674	2016	11.22	5.52	5.7
330000	Zhejiang	1	120.153	30.2674	2015	10.52	5.5	5.02
330000	Zhejiang	1	120.153	30.2674	2014	10.51	5.51	5
330000	Zhejiang	1	120.153	30.2674	2013	10.01	5.45	4.56
330000	Zhejiang	1	120.153	30.2674	2012	10.12	5.52	4.6
330000	Zhejiang	1	120.153	30.2674	2011	9.47	5.4	4.07
330000	Zhejiang	1	120.153	30.2674	2010	10.27	5.54	4.73
330000	Zhejiang	1	120.153	30.2674	2009	10.22	5.59	4.63
330000	Zhejiang	1	120.153	30.2674	2008	10.2	5.62	4.58
330000	Zhejiang	1	120.153	30.2674	2007	10.38	5.57	4.81
330000	Zhejiang	1	120.153	30.2674	2006	10.29	5.42	4.87
330000	Zhejiang	1	120.153	30.2674	2005	11.1	6.08	5.02
330000	Zhejiang	1	120.153	30.2674	2004	10.71	5.76	4.95
330000	Zhejiang	1	120.153	30.2674	2003	9.66	6.38	3.28
330000	Zhejiang	1	120.153	30.2674	2002	9.98	6.19	3.79
330000	Zhejiang	1	120.153	30.2674	2001	10.02	6.25	3.77
330000	Zhejiang	1	120.153	30.2674	2000	10.3	6.13	4.17
340000	Anhui	1	117.285	31.8612	2021	8.05	8	0.05
340000	Anhui	1	117.285	31.8612	2020	10.04	7.02	3.02
340000	Anhui	1	117.285	31.8612	2019	12.03	6.04	5.99
340000	Anhui	1	117.285	31.8612	2018	12.41	5.96	6.45
340000	Anhui	1	117.285	31.8612	2017	14.07	5.9	8.17
340000	Anhui	1	117.285	31.8612	2016	13.02	5.96	7.06
340000	Anhui	1	117.285	31.8612	2015	12.92	5.94	6.98
340000	Anhui	1	117.285	31.8612	2014	12.86	5.89	6.97
340000	Anhui	1	117.285	31.8612	2013	12.88	6.06	6.82
340000	Anhui	1	117.285	31.8612	2012	13	6.14	6.86
340000	Anhui	1	117.285	31.8612	2011	12.23	5.91	6.32
340000	Anhui	1	117.285	31.8612	2010	12.7	5.95	6.75
340000	Anhui	1	117.285	31.8612	2009	13.07	6.6	6.47
340000	Anhui	1	117.285	31.8612	2008	13.05	6.6	6.45
340000	Anhui	1	117.285	31.8612	2007	12.75	6.4	6.35
340000	Anhui	1	117.285	31.8612	2006	12.6	6.3	6.3
340000	Anhui	1	117.285	31.8612	2005	12.43	6.23	6.2
340000	Anhui	1	117.285	31.8612	2004	11.62	5.5	6.12
340000	Anhui	1	117.285	31.8612	2003	11.15	5.2	5.95
340000	Anhui	1	117.285	31.8612	2002	11.2	5.17	6.03
340000	Anhui	1	117.285	31.8612	2001	12.46	5.85	6.61
340000	Anhui	1	117.285	31.8612	2000	13.4	5.76	7.64
350000	Fujian	0	119.295	26.1008	2021	8.26	6.28	1.98
350000	Fujian	0	119.295	26.1008	2020	10.58	6.19	4.39
350000	Fujian	0	119.295	26.1008	2019	12.9	6.1	6.8
350000	Fujian	0	119.295	26.1008	2018	13.2	6.2	7
350000	Fujian	0	119.295	26.1008	2017	15	6.2	8.8
350000	Fujian	0	119.295	26.1008	2016	14.5	6.2	8.3
350000	Fujian	0	119.295	26.1008	2015	13.9	6.1	7.8
350000	Fujian	0	119.295	26.1008	2014	13.7	6.2	7.5
350000	Fujian	0	119.295	26.1008	2013	12.2	6.01	6.19
350000	Fujian	0	119.295	26.1008	2012	12.74	5.73	7.01
350000	Fujian	0	119.295	26.1008	2011	11.41	5.2	6.21
350000	Fujian	0	119.295	26.1008	2010	11.27	5.16	6.11
350000	Fujian	0	119.295	26.1008	2009	12.2	6	6.2
350000	Fujian	0	119.295	26.1008	2008	12.2	5.9	6.3
350000	Fujian	0	119.295	26.1008	2007	11.9	5.9	6
350000	Fujian	0	119.295	26.1008	2006	12	5.75	6.25
350000	Fujian	0	119.295	26.1008	2005	11.6	5.62	5.98
350000	Fujian	0	119.295	26.1008	2004	11.58	5.62	5.96
350000	Fujian	0	119.295	26.1008	2003	11.43	5.58	5.85
350000	Fujian	0	119.295	26.1008	2002	11.35	5.57	5.78
350000	Fujian	0	119.295	26.1008	2001	11.56	5.52	6.04
350000	Fujian	0	119.295	26.1008	2000	11.6	5.85	5.75
360000	Jiangxi	1	115.909	28.6757	2021	8.34	6.71	1.63
360000	Jiangxi	1	115.909	28.6757	2020	10.47	6.37	4.1
360000	Jiangxi	1	115.909	28.6757	2019	12.59	6.03	6.56
360000	Jiangxi	1	115.909	28.6757	2018	13.43	6.06	7.37
360000	Jiangxi	1	115.909	28.6757	2017	13.79	6.08	7.71
360000	Jiangxi	1	115.909	28.6757	2016	13.45	6.16	7.29
360000	Jiangxi	1	115.909	28.6757	2015	13.2	6.24	6.96
360000	Jiangxi	1	115.909	28.6757	2014	13.24	6.26	6.98
360000	Jiangxi	1	115.909	28.6757	2013	13.19	6.28	6.91
360000	Jiangxi	1	115.909	28.6757	2012	13.46	6.14	7.32
360000	Jiangxi	1	115.909	28.6757	2011	13.48	5.98	7.5
360000	Jiangxi	1	115.909	28.6757	2010	13.72	6.06	7.66
360000	Jiangxi	1	115.909	28.6757	2009	13.87	5.98	7.89
360000	Jiangxi	1	115.909	28.6757	2008	13.92	6.01	7.91
360000	Jiangxi	1	115.909	28.6757	2007	13.86	5.99	7.87
360000	Jiangxi	1	115.909	28.6757	2006	13.8	6.01	7.79
360000	Jiangxi	1	115.909	28.6757	2005	13.79	5.96	7.83
360000	Jiangxi	1	115.909	28.6757	2004	13.61	5.99	7.62
360000	Jiangxi	1	115.909	28.6757	2003	14.07	5.98	8.09
360000	Jiangxi	1	115.909	28.6757	2002	14.74	6.02	8.72
360000	Jiangxi	1	115.909	28.6757	2001	15.44	6.06	9.38
360000	Jiangxi	1	115.909	28.6757	2000	15.55	6.07	9.48
370000	Shandong	0	117.02	36.6685	2021	7.38	7.36	0.02
370000	Shandong	0	117.02	36.6685	2020	9.58	7.43	2.15
370000	Shandong	0	117.02	36.6685	2019	11.77	7.5	4.27
370000	Shandong	0	117.02	36.6685	2018	13.26	7.18	6.08
370000	Shandong	0	117.02	36.6685	2017	17.54	7.4	10.14
370000	Shandong	0	117.02	36.6685	2016	17.89	7.05	10.84
370000	Shandong	0	117.02	36.6685	2015	12.55	6.67	5.88
370000	Shandong	0	117.02	36.6685	2014	14.23	6.84	7.39
370000	Shandong	0	117.02	36.6685	2013	11.41	6.4	5.01
370000	Shandong	0	117.02	36.6685	2012	11.9	6.95	4.95
370000	Shandong	0	117.02	36.6685	2011	11.5	6.4	5.1
370000	Shandong	0	117.02	36.6685	2010	11.65	6.26	5.39
370000	Shandong	0	117.02	36.6685	2009	11.7	6.08	5.62
370000	Shandong	0	117.02	36.6685	2008	11.25	6.16	5.09
370000	Shandong	0	117.02	36.6685	2007	11.11	6.11	5
370000	Shandong	0	117.02	36.6685	2006	11.6	6.1	5.5
370000	Shandong	0	117.02	36.6685	2005	12.14	6.31	5.83
370000	Shandong	0	117.02	36.6685	2004	12.5	6.49	6.01
370000	Shandong	0	117.02	36.6685	2003	11.42	6.64	4.78
370000	Shandong	0	117.02	36.6685	2002	11.17	6.62	4.55
370000	Shandong	0	117.02	36.6685	2001	11.12	6.24	4.88
370000	Shandong	0	117.02	36.6685	2000	11.38	6.7	4.68
410000	Henan	0	113.754	34.7655	2021	8	7.36	0.64
410000	Henan	0	113.754	34.7655	2020	9.51	7.1	2.41
410000	Henan	0	113.754	34.7655	2019	11.02	6.84	4.18
410000	Henan	0	113.754	34.7655	2018	11.72	6.8	4.92
410000	Henan	0	113.754	34.7655	2017	12.95	6.97	5.98
410000	Henan	0	113.754	34.7655	2016	13.26	7.11	6.15
410000	Henan	0	113.754	34.7655	2015	12.7	7.05	5.65
410000	Henan	0	113.754	34.7655	2014	12.8	7.02	5.78
410000	Henan	0	113.754	34.7655	2013	12.27	6.76	5.51
410000	Henan	0	113.754	34.7655	2012	11.87	6.71	5.16
410000	Henan	0	113.754	34.7655	2011	11.56	6.62	4.94
410000	Henan	0	113.754	34.7655	2010	11.52	6.57	4.95
410000	Henan	0	113.754	34.7655	2009	11.45	6.46	4.99
410000	Henan	0	113.754	34.7655	2008	11.42	6.45	4.97
410000	Henan	0	113.754	34.7655	2007	11.26	6.32	4.94
410000	Henan	0	113.754	34.7655	2006	11.59	6.27	5.32
410000	Henan	0	113.754	34.7655	2005	11.55	6.3	5.25
410000	Henan	0	113.754	34.7655	2004	11.67	6.47	5.2
410000	Henan	0	113.754	34.7655	2003	12.1	6.46	5.64
410000	Henan	0	113.754	34.7655	2002	12.41	6.38	6.03
410000	Henan	0	113.754	34.7655	2001	13.2	6.26	6.94
410000	Henan	0	113.754	34.7655	2000	13.07	5.93	7.14
420000	Hubei	1	114.342	30.5465	2021	6.98	7.86	-0.88
420000	Hubei	1	114.342	30.5465	2020	9.17	7.47	1.69
420000	Hubei	1	114.342	30.5465	2019	11.35	7.08	4.27
420000	Hubei	1	114.342	30.5465	2018	11.54	7	4.54
420000	Hubei	1	114.342	30.5465	2017	12.6	7.01	5.59
420000	Hubei	1	114.342	30.5465	2016	12.04	6.97	5.07
420000	Hubei	1	114.342	30.5465	2015	10.74	5.83	4.91
420000	Hubei	1	114.342	30.5465	2014	11.86	6.96	4.9
420000	Hubei	1	114.342	30.5465	2013	11.08	6.15	4.93
420000	Hubei	1	114.342	30.5465	2012	11	6.12	4.88
420000	Hubei	1	114.342	30.5465	2011	10.39	6.01	4.38
420000	Hubei	1	114.342	30.5465	2010	10.36	6.02	4.34
420000	Hubei	1	114.342	30.5465	2009	9.48	6	3.48
420000	Hubei	1	114.342	30.5465	2008	9.21	6.5	2.71
420000	Hubei	1	114.342	30.5465	2007	9.19	5.96	3.23
420000	Hubei	1	114.342	30.5465	2006	9.08	5.95	3.13
420000	Hubei	1	114.342	30.5465	2005	8.74	5.69	3.05
420000	Hubei	1	114.342	30.5465	2004	8.43	6.03	2.4
420000	Hubei	1	114.342	30.5465	2003	8.26	5.94	2.32
420000	Hubei	1	114.342	30.5465	2002	8.38	6.17	2.21
420000	Hubei	1	114.342	30.5465	2001	8.51	6.07	2.44
420000	Hubei	1	114.342	30.5465	2000	9.71	6.01	3.7
430000	Hunan	1	112.984	28.1124	2021	7.13	8.28	-1.15
430000	Hunan	1	112.984	28.1124	2020	8.76	7.78	0.98
430000	Hunan	1	112.984	28.1124	2019	10.39	7.28	3.11
430000	Hunan	1	112.984	28.1124	2018	12.19	7.08	5.11
430000	Hunan	1	112.984	28.1124	2017	13.27	7.08	6.19
430000	Hunan	1	112.984	28.1124	2016	13.57	7.01	6.56
430000	Hunan	1	112.984	28.1124	2015	13.58	6.86	6.72
430000	Hunan	1	112.984	28.1124	2014	13.52	6.89	6.63
430000	Hunan	1	112.984	28.1124	2013	13.5	6.96	6.54
430000	Hunan	1	112.984	28.1124	2012	13.58	7.01	6.57
430000	Hunan	1	112.984	28.1124	2011	13.35	6.8	6.55
430000	Hunan	1	112.984	28.1124	2010	13.1	6.7	6.4
430000	Hunan	1	112.984	28.1124	2009	13.05	6.94	6.11
430000	Hunan	1	112.984	28.1124	2008	12.68	7.28	5.4
430000	Hunan	1	112.984	28.1124	2007	11.96	6.71	5.25
430000	Hunan	1	112.984	28.1124	2006	11.92	6.73	5.19
430000	Hunan	1	112.984	28.1124	2005	11.9	6.75	5.15
430000	Hunan	1	112.984	28.1124	2004	11.89	6.8	5.09
430000	Hunan	1	112.984	28.1124	2003	11.82	6.87	4.95
430000	Hunan	1	112.984	28.1124	2002	11.56	6.7	4.86
430000	Hunan	1	112.984	28.1124	2001	11.8	6.72	5.08
430000	Hunan	1	112.984	28.1124	2000	11.45	6.79	4.66
440000	Guangdong	0	113.267	23.1322	2021	9.35	4.83	4.52
440000	Guangdong	0	113.267	23.1322	2020	10.95	4.65	6.3
440000	Guangdong	0	113.267	23.1322	2019	12.54	4.46	8.08
440000	Guangdong	0	113.267	23.1322	2018	12.79	4.55	8.24
440000	Guangdong	0	113.267	23.1322	2017	13.68	4.52	9.16
440000	Guangdong	0	113.267	23.1322	2016	11.85	4.41	7.44
440000	Guangdong	0	113.267	23.1322	2015	11.12	4.32	6.8
440000	Guangdong	0	113.267	23.1322	2014	10.8	4.7	6.1
440000	Guangdong	0	113.267	23.1322	2013	10.71	4.69	6.02
440000	Guangdong	0	113.267	23.1322	2012	11.6	4.65	6.95
440000	Guangdong	0	113.267	23.1322	2011	10.45	4.35	6.1
440000	Guangdong	0	113.267	23.1322	2010	11.18	4.21	6.97
440000	Guangdong	0	113.267	23.1322	2009	11.78	4.52	7.26
440000	Guangdong	0	113.267	23.1322	2008	11.8	4.55	7.25
440000	Guangdong	0	113.267	23.1322	2007	11.96	4.66	7.3
440000	Guangdong	0	113.267	23.1322	2006	11.78	4.49	7.29
440000	Guangdong	0	113.267	23.1322	2005	11.7	4.68	7.02
440000	Guangdong	0	113.267	23.1322	2004	13.13	5.12	8.01
440000	Guangdong	0	113.267	23.1322	2003	13.66	5.31	8.35
440000	Guangdong	0	113.267	23.1322	2002	13.29	5.08	8.21
440000	Guangdong	0	113.267	23.1322	2001	13.95	5.12	8.83
440000	Guangdong	0	113.267	23.1322	2000	15.32	5.4	9.92
450000	Guangxi	0	108.328	22.8155	2021	9.68	6.8	2.88
450000	Guangxi	0	108.328	22.8155	2020	11.5	6.47	5.03
450000	Guangxi	0	108.328	22.8155	2019	13.31	6.14	7.17
450000	Guangxi	0	108.328	22.8155	2018	14.12	5.96	8.16
450000	Guangxi	0	108.328	22.8155	2017	15.14	6.22	8.92
450000	Guangxi	0	108.328	22.8155	2016	13.82	5.95	7.87
450000	Guangxi	0	108.328	22.8155	2015	14.05	6.15	7.9
450000	Guangxi	0	108.328	22.8155	2014	14.07	6.21	7.86
450000	Guangxi	0	108.328	22.8155	2013	14.28	6.35	7.93
450000	Guangxi	0	108.328	22.8155	2012	14.2	6.31	7.89
450000	Guangxi	0	108.328	22.8155	2011	13.71	6.04	7.67
450000	Guangxi	0	108.328	22.8155	2010	14.13	5.48	8.65
450000	Guangxi	0	108.328	22.8155	2009	14.17	5.64	8.53
450000	Guangxi	0	108.328	22.8155	2008	14.4	5.7	8.7
450000	Guangxi	0	108.328	22.8155	2007	14.19	5.99	8.2
450000	Guangxi	0	108.328	22.8155	2006	14.44	6.1	8.34
450000	Guangxi	0	108.328	22.8155	2005	14.26	6.09	8.16
450000	Guangxi	0	108.328	22.8155	2004	13.32	6.12	7.2
450000	Guangxi	0	108.328	22.8155	2003	13.86	6.57	7.29
450000	Guangxi	0	108.328	22.8155	2002	13.3	6.3	7
450000	Guangxi	0	108.328	22.8155	2001	13.8	6.07	7.73
450000	Guangxi	0	108.328	22.8155	2000	13.6	5.7	7.9
460000	Hainan	0	110.349	20.0174	2021	9.74	6.01	3.73
460000	Hainan	0	110.349	20.0174	2020	11.31	6.06	5.25
460000	Hainan	0	110.349	20.0174	2019	12.87	6.11	6.76
460000	Hainan	0	110.349	20.0174	2018	14.48	6.01	8.47
460000	Hainan	0	110.349	20.0174	2017	14.73	6.01	8.72
460000	Hainan	0	110.349	20.0174	2016	14.57	6	8.57
460000	Hainan	0	110.349	20.0174	2015	14.57	6	8.57
460000	Hainan	0	110.349	20.0174	2014	14.56	5.95	8.61
460000	Hainan	0	110.349	20.0174	2013	14.59	5.9	8.69
460000	Hainan	0	110.349	20.0174	2012	14.66	5.81	8.85
460000	Hainan	0	110.349	20.0174	2011	14.72	5.75	8.97
460000	Hainan	0	110.349	20.0174	2010	14.71	5.73	8.98
460000	Hainan	0	110.349	20.0174	2009	14.66	5.7	8.96
460000	Hainan	0	110.349	20.0174	2008	14.71	5.72	8.99
460000	Hainan	0	110.349	20.0174	2007	14.62	5.71	8.91
460000	Hainan	0	110.349	20.0174	2006	14.59	5.73	8.86
460000	Hainan	0	110.349	20.0174	2005	14.65	5.72	8.93
460000	Hainan	0	110.349	20.0174	2004	14.77	5.79	8.98
460000	Hainan	0	110.349	20.0174	2003	14.68	5.52	9.16
460000	Hainan	0	110.349	20.0174	2002	15.2	5.72	9.48
460000	Hainan	0	110.349	20.0174	2001	15.23	5.76	9.47
460000	Hainan	0	110.349	20.0174	2000	15.67	5.8	9.87
500000	Chongqing	1	106.552	29.563	2021	6.49	8.04	-1.55
500000	Chongqing	1	106.552	29.563	2020	8.49	7.81	0.68
500000	Chongqing	1	106.552	29.563	2019	10.48	7.57	2.91
500000	Chongqing	1	106.552	29.563	2018	11.02	7.54	3.48
500000	Chongqing	1	106.552	29.563	2017	11.18	7.27	3.91
500000	Chongqing	1	106.552	29.563	2016	11.77	7.24	4.53
500000	Chongqing	1	106.552	29.563	2015	11.05	7.19	3.86
500000	Chongqing	1	106.552	29.563	2014	10.67	7.05	3.62
500000	Chongqing	1	106.552	29.563	2013	10.37	6.77	3.6
500000	Chongqing	1	106.552	29.563	2012	10.86	6.86	4
500000	Chongqing	1	106.552	29.563	2011	9.88	6.71	3.17
500000	Chongqing	1	106.552	29.563	2010	9.17	6.4	2.77
500000	Chongqing	1	106.552	29.563	2009	9.9	6.2	3.7
500000	Chongqing	1	106.552	29.563	2008	10.1	6.3	3.8
500000	Chongqing	1	106.552	29.563	2007	10.1	6.3	3.8
500000	Chongqing	1	106.552	29.563	2006	9.9	6.5	3.4
500000	Chongqing	1	106.552	29.563	2005	9.4	6.4	3
500000	Chongqing	1	106.552	29.563	2004	9.45	6.6	2.85
500000	Chongqing	1	106.552	29.563	2003	9.89	7.2	2.69
500000	Chongqing	1	106.552	29.563	2002	9.36	6.08	3.28
500000	Chongqing	1	106.552	29.563	2001	9.7	6.9	2.8
500000	Chongqing	1	106.552	29.563	2000	11.43	7.98	3.45
510000	Sichuan	1	104.076	30.6517	2021	6.85	8.74	-1.89
510000	Sichuan	1	104.076	30.6517	2020	8.78	7.92	0.86
510000	Sichuan	1	104.076	30.6517	2019	10.7	7.09	3.61
510000	Sichuan	1	104.076	30.6517	2018	11.05	7.01	4.04
510000	Sichuan	1	104.076	30.6517	2017	11.26	7.03	4.23
510000	Sichuan	1	104.076	30.6517	2016	10.48	6.99	3.49
510000	Sichuan	1	104.076	30.6517	2015	10.3	6.94	3.36
510000	Sichuan	1	104.076	30.6517	2014	10.22	7.02	3.2
510000	Sichuan	1	104.076	30.6517	2013	9.9	6.9	3
510000	Sichuan	1	104.076	30.6517	2012	9.89	6.92	2.97
510000	Sichuan	1	104.076	30.6517	2011	9.79	6.81	2.98
510000	Sichuan	1	104.076	30.6517	2010	8.93	6.62	2.31
510000	Sichuan	1	104.076	30.6517	2009	9.15	6.43	2.72
510000	Sichuan	1	104.076	30.6517	2008	9.54	7.15	2.39
510000	Sichuan	1	104.076	30.6517	2007	9.21	6.29	2.92
510000	Sichuan	1	104.076	30.6517	2006	9.14	6.28	2.86
510000	Sichuan	1	104.076	30.6517	2005	9.7	6.8	2.9
510000	Sichuan	1	104.076	30.6517	2004	9.05	6.27	2.78
510000	Sichuan	1	104.076	30.6517	2003	9.18	6.06	3.12
510000	Sichuan	1	104.076	30.6517	2002	10.44	6.55	3.89
510000	Sichuan	1	104.076	30.6517	2001	11.16	6.79	4.37
510000	Sichuan	1	104.076	30.6517	2000	12.1	7	5.1
520000	Guizhou	1	106.707	26.5982	2021	12.17	7.19	4.98
520000	Guizhou	1	106.707	26.5982	2020	12.91	7.07	5.84
520000	Guizhou	1	106.707	26.5982	2019	13.65	6.95	6.7
520000	Guizhou	1	106.707	26.5982	2018	13.9	6.85	7.05
520000	Guizhou	1	106.707	26.5982	2017	13.98	6.88	7.1
520000	Guizhou	1	106.707	26.5982	2016	13.43	6.93	6.5
520000	Guizhou	1	106.707	26.5982	2015	13	7.2	5.8
520000	Guizhou	1	106.707	26.5982	2014	12.98	7.18	5.8
520000	Guizhou	1	106.707	26.5982	2013	13.05	7.15	5.9
520000	Guizhou	1	106.707	26.5982	2012	13.27	6.96	6.31
520000	Guizhou	1	106.707	26.5982	2011	13.31	6.93	6.38
520000	Guizhou	1	106.707	26.5982	2010	13.96	6.55	7.41
520000	Guizhou	1	106.707	26.5982	2009	13.65	6.69	6.96
520000	Guizhou	1	106.707	26.5982	2008	13.49	6.77	6.72
520000	Guizhou	1	106.707	26.5982	2007	13.28	6.6	6.68
520000	Guizhou	1	106.707	26.5982	2006	13.97	6.71	7.26
520000	Guizhou	1	106.707	26.5982	2005	14.59	7.21	7.38
520000	Guizhou	1	106.707	26.5982	2004	15.08	6.35	8.73
520000	Guizhou	1	106.707	26.5982	2003	15.91	6.87	9.04
520000	Guizhou	1	106.707	26.5982	2002	17.96	7.21	10.75
520000	Guizhou	1	106.707	26.5982	2001	18.56	7.23	11.33
520000	Guizhou	1	106.707	26.5982	2000	20.59	7.53	13.06
530000	Yunnan	1	102.71	25.0458	2021	9.35	8.12	1.23
530000	Yunnan	1	102.71	25.0458	2020	10.99	7.16	3.83
530000	Yunnan	1	102.71	25.0458	2019	12.63	6.2	6.43
530000	Yunnan	1	102.71	25.0458	2018	13.19	6.32	6.87
530000	Yunnan	1	102.71	25.0458	2017	13.53	6.68	6.85
530000	Yunnan	1	102.71	25.0458	2016	13.16	6.55	6.61
530000	Yunnan	1	102.71	25.0458	2015	12.88	6.48	6.4
530000	Yunnan	1	102.71	25.0458	2014	12.65	6.45	6.2
530000	Yunnan	1	102.71	25.0458	2013	12.6	6.43	6.17
530000	Yunnan	1	102.71	25.0458	2012	12.63	6.41	6.22
530000	Yunnan	1	102.71	25.0458	2011	12.71	6.36	6.35
530000	Yunnan	1	102.71	25.0458	2010	13.1	6.56	6.54
530000	Yunnan	1	102.71	25.0458	2009	12.53	6.45	6.08
530000	Yunnan	1	102.71	25.0458	2008	12.63	6.31	6.32
530000	Yunnan	1	102.71	25.0458	2007	13.08	6.22	6.86
530000	Yunnan	1	102.71	25.0458	2006	13.2	6.3	6.9
530000	Yunnan	1	102.71	25.0458	2005	14.72	6.75	7.97
530000	Yunnan	1	102.71	25.0458	2004	15.6	6.6	9
530000	Yunnan	1	102.71	25.0458	2003	17	7.2	9.8
530000	Yunnan	1	102.71	25.0458	2002	17.9	7.3	10.6
530000	Yunnan	1	102.71	25.0458	2001	18.51	7.57	10.94
530000	Yunnan	1	102.71	25.0458	2000	19.05	7.57	11.48
540000	Tibet	0	91.1172	29.6469	2021	14.17	5.47	8.7
540000	Tibet	0	91.1172	29.6469	2020	14.39	4.97	9.42
540000	Tibet	0	91.1172	29.6469	2019	14.6	4.46	10.14
540000	Tibet	0	91.1172	29.6469	2018	15.22	4.58	10.64
540000	Tibet	0	91.1172	29.6469	2017	16	4.95	11.05
540000	Tibet	0	91.1172	29.6469	2016	15.79	5.11	10.68
540000	Tibet	0	91.1172	29.6469	2015	15.75	5.1	10.65
540000	Tibet	0	91.1172	29.6469	2014	15.76	5.21	10.55
540000	Tibet	0	91.1172	29.6469	2013	15.77	5.39	10.38
540000	Tibet	0	91.1172	29.6469	2012	15.48	5.21	10.27
540000	Tibet	0	91.1172	29.6469	2011	15.39	5.13	10.26
540000	Tibet	0	91.1172	29.6469	2010	15.8	5.55	10.25
540000	Tibet	0	91.1172	29.6469	2009	15.31	5.07	10.24
540000	Tibet	0	91.1172	29.6469	2008	15.5	5.2	10.3
540000	Tibet	0	91.1172	29.6469	2007	16.4	5.1	11.3
540000	Tibet	0	91.1172	29.6469	2006	17.4	5.7	11.7
540000	Tibet	0	91.1172	29.6469	2005	17.94	7.15	10.79
540000	Tibet	0	91.1172	29.6469	2004	17.4	6.2	11.2
540000	Tibet	0	91.1172	29.6469	2003	17.4	6.3	11.1
540000	Tibet	0	91.1172	29.6469	2002	18.83	6.07	12.76
540000	Tibet	0	91.1172	29.6469	2001	18.6	6.5	12.1
540000	Tibet	0	91.1172	29.6469	2000	19.5	6.6	12.9
610000	Shaanxi	0	108.954	34.2655	2021	7.89	7.38	0.51
610000	Shaanxi	0	108.954	34.2655	2020	9.22	6.83	2.39
610000	Shaanxi	0	108.954	34.2655	2019	10.55	6.28	4.27
610000	Shaanxi	0	108.954	34.2655	2018	10.67	6.24	4.43
610000	Shaanxi	0	108.954	34.2655	2017	11.11	6.24	4.87
610000	Shaanxi	0	108.954	34.2655	2016	10.64	6.23	4.41
610000	Shaanxi	0	108.954	34.2655	2015	10.1	6.28	3.82
610000	Shaanxi	0	108.954	34.2655	2014	10.13	6.26	3.87
610000	Shaanxi	0	108.954	34.2655	2013	10.01	6.15	3.86
610000	Shaanxi	0	108.954	34.2655	2012	10.12	6.24	3.88
610000	Shaanxi	0	108.954	34.2655	2011	9.75	6.06	3.69
610000	Shaanxi	0	108.954	34.2655	2010	9.73	6.01	3.72
610000	Shaanxi	0	108.954	34.2655	2009	10.24	6.24	4
610000	Shaanxi	0	108.954	34.2655	2008	10.29	6.21	4.08
610000	Shaanxi	0	108.954	34.2655	2007	10.21	6.16	4.05
610000	Shaanxi	0	108.954	34.2655	2006	10.19	6.15	4.04
610000	Shaanxi	0	108.954	34.2655	2005	10.02	6.01	4.01
610000	Shaanxi	0	108.954	34.2655	2004	10.59	6.33	4.26
610000	Shaanxi	0	108.954	34.2655	2003	10.67	6.38	4.29
610000	Shaanxi	0	108.954	34.2655	2002	10.48	6.36	4.12
610000	Shaanxi	0	108.954	34.2655	2001	10.5	6.34	4.16
610000	Shaanxi	0	108.954	34.2655	2000	10.51	6.3	4.06
620000	Gansu	0	103.826	36.0594	2021	9.68	8.26	1.42
620000	Gansu	0	103.826	36.0594	2020	10.14	7.51	2.64
620000	Gansu	0	103.826	36.0594	2019	10.6	6.75	3.85
620000	Gansu	0	103.826	36.0594	2018	11.07	6.65	4.42
620000	Gansu	0	103.826	36.0594	2017	12.54	6.52	6.02
620000	Gansu	0	103.826	36.0594	2016	12.18	6.18	6
620000	Gansu	0	103.826	36.0594	2015	12.36	6.15	6.21
620000	Gansu	0	103.826	36.0594	2014	12.21	6.11	6.1
620000	Gansu	0	103.826	36.0594	2013	12.16	6.08	6.08
620000	Gansu	0	103.826	36.0594	2012	12.11	6.05	6.06
620000	Gansu	0	103.826	36.0594	2011	12.08	6.03	6.05
620000	Gansu	0	103.826	36.0594	2010	12.05	6.02	6.03
620000	Gansu	0	103.826	36.0594	2009	13.32	6.71	6.61
620000	Gansu	0	103.826	36.0594	2008	13.22	6.68	6.54
620000	Gansu	0	103.826	36.0594	2007	13.14	6.65	6.49
620000	Gansu	0	103.826	36.0594	2006	12.86	6.62	6.24
620000	Gansu	0	103.826	36.0594	2005	12.59	6.57	6.02
620000	Gansu	0	103.826	36.0594	2004	12.43	6.52	5.91
620000	Gansu	0	103.826	36.0594	2003	12.58	6.46	6.12
620000	Gansu	0	103.826	36.0594	2002	13.16	6.45	6.71
620000	Gansu	0	103.826	36.0594	2001	13.58	6.43	7.15
620000	Gansu	0	103.826	36.0594	2000	14.38	6.41	7.97
630000	Qinghai	0	101.78	36.6209	2021	11.22	6.91	4.31
630000	Qinghai	0	101.78	36.6209	2020	12.44	6.5	5.95
630000	Qinghai	0	101.78	36.6209	2019	13.66	6.08	7.58
630000	Qinghai	0	101.78	36.6209	2018	14.31	6.25	8.06
630000	Qinghai	0	101.78	36.6209	2017	14.42	6.17	8.25
630000	Qinghai	0	101.78	36.6209	2016	14.7	6.18	8.52
630000	Qinghai	0	101.78	36.6209	2015	14.72	6.17	8.55
630000	Qinghai	0	101.78	36.6209	2014	14.67	6.18	8.49
630000	Qinghai	0	101.78	36.6209	2013	14.16	6.13	8.03
630000	Qinghai	0	101.78	36.6209	2012	14.3	6.06	8.24
630000	Qinghai	0	101.78	36.6209	2011	14.43	6.12	8.31
630000	Qinghai	0	101.78	36.6209	2010	14.94	6.31	8.63
630000	Qinghai	0	101.78	36.6209	2009	14.51	6.19	8.32
630000	Qinghai	0	101.78	36.6209	2008	14.49	6.14	8.35
630000	Qinghai	0	101.78	36.6209	2007	14.93	6.13	8.8
630000	Qinghai	0	101.78	36.6209	2006	15.24	6.27	8.97
630000	Qinghai	0	101.78	36.6209	2005	15.7	6.21	9.49
630000	Qinghai	0	101.78	36.6209	2004	16.32	6.45	9.87
630000	Qinghai	0	101.78	36.6209	2003	16.94	6.09	10.85
630000	Qinghai	0	101.78	36.6209	2002	18.05	6.35	11.7
630000	Qinghai	0	101.78	36.6209	2001	19.06	6.44	12.62
630000	Qinghai	0	101.78	36.6209	2000	19.25	6.15	13.1
640000	Ningxia	0	106.259	38.4713	2021	11.62	6.09	5.53
640000	Ningxia	0	106.259	38.4713	2020	12.67	5.89	6.78
640000	Ningxia	0	106.259	38.4713	2019	13.72	5.69	8.03
640000	Ningxia	0	106.259	38.4713	2018	13.32	5.54	7.78
640000	Ningxia	0	106.259	38.4713	2017	13.44	4.75	8.69
640000	Ningxia	0	106.259	38.4713	2016	13.69	4.72	8.97
640000	Ningxia	0	106.259	38.4713	2015	12.62	4.58	8.04
640000	Ningxia	0	106.259	38.4713	2014	13.1	4.53	8.57
640000	Ningxia	0	106.259	38.4713	2013	13.12	4.5	8.62
640000	Ningxia	0	106.259	38.4713	2012	13.26	4.33	8.93
640000	Ningxia	0	106.259	38.4713	2011	13.65	4.68	8.97
640000	Ningxia	0	106.259	38.4713	2010	14.14	5.1	9.04
640000	Ningxia	0	106.259	38.4713	2009	14.38	4.7	9.68
640000	Ningxia	0	106.259	38.4713	2008	14.31	4.62	9.69
640000	Ningxia	0	106.259	38.4713	2007	14.8	5.04	9.76
640000	Ningxia	0	106.259	38.4713	2006	15.53	4.84	10.69
640000	Ningxia	0	106.259	38.4713	2005	15.93	4.95	10.98
640000	Ningxia	0	106.259	38.4713	2004	15.97	4.79	11.18
640000	Ningxia	0	106.259	38.4713	2003	15.68	4.73	10.95
640000	Ningxia	0	106.259	38.4713	2002	16.42	4.86	11.56
640000	Ningxia	0	106.259	38.4713	2001	16.55	4.84	11.71
640000	Ningxia	0	106.259	38.4713	2000	16.49	4.57	11.92
650000	Xinjiang	0	87.6277	43.793	2021	6.16	5.6	0.56
650000	Xinjiang	0	87.6277	43.793	2020	7.15	5.03	2.13
650000	Xinjiang	0	87.6277	43.793	2019	8.14	4.45	3.69
650000	Xinjiang	0	87.6277	43.793	2018	10.69	4.56	6.13
650000	Xinjiang	0	87.6277	43.793	2017	15.88	4.48	11.4
650000	Xinjiang	0	87.6277	43.793	2016	15.34	4.26	11.08
650000	Xinjiang	0	87.6277	43.793	2015	15.59	4.51	11.08
650000	Xinjiang	0	87.6277	43.793	2014	16.44	4.97	11.47
650000	Xinjiang	0	87.6277	43.793	2013	15.84	4.92	10.92
650000	Xinjiang	0	87.6277	43.793	2012	15.32	4.48	10.84
650000	Xinjiang	0	87.6277	43.793	2011	14.99	4.42	10.57
650000	Xinjiang	0	87.6277	43.793	2010	15.99	5.43	10.56
650000	Xinjiang	0	87.6277	43.793	2009	15.99	5.43	10.56
650000	Xinjiang	0	87.6277	43.793	2008	16.05	4.88	11.17
650000	Xinjiang	0	87.6277	43.793	2007	16.79	5.01	11.78
650000	Xinjiang	0	87.6277	43.793	2006	15.79	5.03	10.76
650000	Xinjiang	0	87.6277	43.793	2005	16.42	5.04	11.38
650000	Xinjiang	0	87.6277	43.793	2004	16	5.09	10.91
650000	Xinjiang	0	87.6277	43.793	2003	16.01	5.23	10.78
650000	Xinjiang	0	87.6277	43.793	2002	16.3	5.43	10.87
650000	Xinjiang	0	87.6277	43.793	2001	16.82	5.69	11.13
650000	Xinjiang	0	87.6277	43.793	2000	17.57	5.4	12.17

## Sheet: Must-read instructions
Data Description	Data Source
Filling Instructions: Linear interpolation: Using the linear trend of the data, we fill in the missing data between years to create a linear interpolation version of the data. This is also the most commonly used interpolation method by scholars. Regression filling: Using the core variable information in the original dataset, we establish a regression equation based on the linear interpolation ver…	Follow the official account "Mark Data Network"
